# Supplementary material for: Long-Read Sequencing and De Novo Genome Assembly Pipeline of Two Plasmodium falciparum Clones (Pf3D7, PfW2) Using Only the PromethION Sequencer from Oxford Nanopore Technologies without Whole-Genome Amplification
Source: Biology (Basel). 2024 Jan 31;13(2):89. doi: 10.3390/biology13020089 (PMC10886359; doi:10.3390/biology13020089)
Supplement: Supplementary file 1 [file biology-13-00089-s001.zip]

Archive with 7 entries (7 files):
- supplementary-files/Supplementary file S1.sh
- supplementary-files/Supplementary file S2.R
- supplementary-files/Supplementary file S3.txt
- supplementary-files/Supplementary file S4.txt
- supplementary-files/Supplementary file S5.txt
- supplementary-files/Supplementary file S6.R
- supplementary-files/Supplementary file S7.R
