# Supplementary material for: Long-Read Sequencing and De Novo Genome Assembly Pipeline of Two Plasmodium falciparum Clones (Pf3D7, PfW2) Using Only the PromethION Sequencer from Oxford Nanopore Technologies without Whole-Genome Amplification
Source: Biology (Basel). 2024 Jan 31;13(2):89. doi: 10.3390/biology13020089 (PMC10886359; doi:10.3390/biology13020089)
Supplement: Supplementary file 1 [file biology-13-00089-s001.zip › supplementary-files/Supplementary file S3.txt]

# BUSCO version is: 5.4.6 
# The lineage dataset is: plasmodium_odb10 (Creation date: 2020-08-05, number of genomes: 23, number of BUSCOs: 3642)
# Busco id	Status	Sequence	Gene Start	Gene End	Strand	Score	Length	OrthoDB url	Description
0at5820	Complete	3D7_chromosome_6	1118748	1149577	-	9222.2	6344	https://www.orthodb.org/v10?query=0at5820	HECT-domain (Ubiquitin-transferase), putative
4at5820	Complete	3D7_chromosome_5	484851	514989	+	4582.0	6337	https://www.orthodb.org/v10?query=4at5820	Pseudouridine synthase, catalytic domain superfamily
17at5820	Complete	3D7_chromosome_14	2649669	2670327	+	6382.9	3918	https://www.orthodb.org/v10?query=17at5820	Dynein beta chain, putative
18at5820	Complete	3D7_chromosome_13	1724490	1747121	-	5490.1	4921	https://www.orthodb.org/v10?query=18at5820	Vacuolar protein sorting-associated protein 13
19at5820	Complete	3D7_chromosome_14	1793604	1816913	-	4526.9	4296	https://www.orthodb.org/v10?query=19at5820	PowCR01_120065400
24at5820	Complete	3D7_chromosome_8	1088272	1109318	-	3804.9	4852	https://www.orthodb.org/v10?query=24at5820	E3 ubiquitin-protein ligase, putative
25at5820	Complete	3D7_chromosome_7	1261454	1275433	+	7520.4	3860	https://www.orthodb.org/v10?query=25at5820	Dynein heavy chain
27at5820	Missing
28at5820	Complete	3D7_chromosome_13	185013	212245	-	2789.0	4640	https://www.orthodb.org/v10?query=28at5820	PowCR01_140006500
39at5820	Fragmented	3D7_chromosome_14	3072850	3088597	-	3888.9	3164	https://www.orthodb.org/v10?query=39at5820	Cysteine repeat modular protein 4, putative
40at5820	Complete	3D7_chromosome_14	1371681	1395972	-	3192.0	4345	https://www.orthodb.org/v10?query=40at5820	Dynein-related AAA-type ATPase, putative
41at5820	Complete	3D7_chromosome_10	962272	978579	-	7148.2	3757	https://www.orthodb.org/v10?query=41at5820	Dynein heavy chain
43at5820	Complete	3D7_chromosome_14	323111	344675	-	5104.2	4138	https://www.orthodb.org/v10?query=43at5820	homeobox-containing protein
44at5820	Complete	3D7_chromosome_7	772402	790809	-	5055.9	3328	https://www.orthodb.org/v10?query=44at5820	Dynein heavy chain
45at5820	Missing
48at5820	Complete	3D7_chromosome_13	1846675	1863750	+	5647.5	3931	https://www.orthodb.org/v10?query=48at5820	Vacuolar protein sorting-associated protein 13
54at5820	Complete	3D7_chromosome_6	1217560	1238479	+	2131.8	4079	https://www.orthodb.org/v10?query=54at5820	SET domain
56at5820	Complete	3D7_chromosome_11	490040	508407	+	3927.1	3483	https://www.orthodb.org/v10?query=56at5820	PowCR01_090014600
59at5820	Complete	3D7_chromosome_8	457346	474718	-	2839.1	3262	https://www.orthodb.org/v10?query=59at5820	Separase, putative
65at5820	Complete	3D7_chromosome_12	114573	136607	+	5651.9	4375	https://www.orthodb.org/v10?query=65at5820	Dynein heavy chain
70at5820	Complete	3D7_chromosome_10	1066007	1081495	-	2579.7	3169	https://www.orthodb.org/v10?query=70at5820	Dynein heavy chain
71at5820	Complete	3D7_chromosome_12	1651576	1668657	+	4601.5	4064	https://www.orthodb.org/v10?query=71at5820	PowCR01_140059700
72at5820	Complete	3D7_chromosome_10	869897	891517	-	3106.8	3667	https://www.orthodb.org/v10?query=72at5820	Vacuolar protein sorting-associated protein 13, C-terminal
74at5820	Complete	3D7_chromosome_7	1188328	1204700	-	2192.2	2760	https://www.orthodb.org/v10?query=74at5820	Anaphase-promoting complex subunit 1
83at5820	Fragmented	3D7_chromosome_4	789736	805052	+	2153.9	2348	https://www.orthodb.org/v10?query=83at5820	Immunoglobulin-like fold
86at5820	Complete	3D7_chromosome_4	752401	772575	+	1581.4	4967	https://www.orthodb.org/v10?query=86at5820	PowCR01_050023700
90at5820	Missing
92at5820	Complete	3D7_chromosome_12	355835	369777	+	2897.6	2486	https://www.orthodb.org/v10?query=92at5820	DNA polymerase phi subunit
99at5820	Missing
100at5820	Complete	3D7_chromosome_11	1494308	1506968	-	3775.9	2469	https://www.orthodb.org/v10?query=100at5820	P-type ATPase, C-terminal
101at5820	Missing
102at5820	Complete	3D7_chromosome_9	1219674	1233663	+	2812.4	2522	https://www.orthodb.org/v10?query=102at5820	Regulator of chromosome condensation 1/beta-lactamase-inhibitor protein II
108at5820	Complete	3D7_chromosome_7	1103887	1119190	-	1837.2	2698	https://www.orthodb.org/v10?query=108at5820	PowCR01_020013900
109at5820	Complete	3D7_chromosome_13	375558	390680	-	2100.0	2472	https://www.orthodb.org/v10?query=109at5820	PowCR01_140011200
118at5820	Complete	3D7_chromosome_3	840636	849890	-	2898.7	2358	https://www.orthodb.org/v10?query=118at5820	Oocyst capsule protein
121at5820	Complete	3D7_chromosome_12	1378152	1394503	+	4524.3	3245	https://www.orthodb.org/v10?query=121at5820	Zinc finger, UBR-type
123at5820	Fragmented	3D7_chromosome_8	229250	246775	+	2329.3	2546	https://www.orthodb.org/v10?query=123at5820	A0A077XET6_PLABA
126at5820	Fragmented	3D7_chromosome_13	261001	267052	-	2047.6	1649	https://www.orthodb.org/v10?query=126at5820	protein kinase regulator activity
132at5820	Complete	3D7_chromosome_13	1103833	1116422	+	1555.3	2055	https://www.orthodb.org/v10?query=132at5820	PowCR01_120031300
137at5820	Complete	3D7_chromosome_12	938386	950843	-	1770.3	2609	https://www.orthodb.org/v10?query=137at5820	A0A2P9DE76_9APIC
142at5820	Fragmented	3D7_chromosome_14	1415141	1424449	-	3937.5	2016	https://www.orthodb.org/v10?query=142at5820	Glutamate synthase, alpha subunit, C-terminal
145at5820	Complete	3D7_chromosome_4	289077	298790	+	5170.4	2282	https://www.orthodb.org/v10?query=145at5820	Pre-mRNA-processing-splicing factor 8, putative
150at5820	Complete	3D7_chromosome_9	509396	519431	+	2528.4	2122	https://www.orthodb.org/v10?query=150at5820	Kringle
151at5820	Missing
154at5820	Complete	3D7_chromosome_6	1255875	1265044	-	4264.0	2247	https://www.orthodb.org/v10?query=154at5820	DNA polymerase epsilon catalytic subunit
160at5820	Complete	3D7_chromosome_14	758958	769735	-	2950.5	2560	https://www.orthodb.org/v10?query=160at5820	Liver specific protein 1, putative
165at5820	Complete	3D7_chromosome_14	2839006	2847350	+	2475.5	1987	https://www.orthodb.org/v10?query=165at5820	Biotin carboxylase subunit of acetyl CoA carboxylase, putative
171at5820	Complete	3D7_chromosome_14	691125	704702	+	1950.1	3003	https://www.orthodb.org/v10?query=171at5820	NOT family protein, putative
174at5820	Complete	3D7_chromosome_13	930195	940126	+	2023.5	1951	https://www.orthodb.org/v10?query=174at5820	PowCR01_120036100
175at5820	Complete	3D7_chromosome_13	999080	1014331	-	1413.2	2771	https://www.orthodb.org/v10?query=175at5820	hypothetical protein, conserved
177at5820	Complete	3D7_chromosome_12	370465	381366	+	1992.0	1898	https://www.orthodb.org/v10?query=177at5820	Cysteine repeat modular protein 3
179at5820	Missing
181at5820	Complete	3D7_chromosome_7	808474	816617	-	3205.7	1773	https://www.orthodb.org/v10?query=181at5820	Cysteine repeat modular protein 2, putative
186at5820	Complete	3D7_chromosome_13	2375480	2386562	+	2118.9	2456	https://www.orthodb.org/v10?query=186at5820	PowCR01_110014700
188at5820	Complete	3D7_chromosome_13	2407745	2419432	+	4362.6	2671	https://www.orthodb.org/v10?query=188at5820	P-type ATPase, C-terminal
189at5820	Missing
198at5820	Complete	3D7_chromosome_11	163563	173651	+	2845.6	3073	https://www.orthodb.org/v10?query=198at5820	CCR4-NOT transcription complex subunit 1, putative
212at5820	Missing
218at5820	Missing
221at5820	Complete	3D7_chromosome_7	215173	227852	-	2893.7	2507	https://www.orthodb.org/v10?query=221at5820	HECT domain
224at5820	Complete	3D7_chromosome_3	258429	268361	-	2599.5	2517	https://www.orthodb.org/v10?query=224at5820	Dopey, N-terminal
225at5820	Complete	3D7_chromosome_13	2330535	2340367	-	2055.2	1883	https://www.orthodb.org/v10?query=225at5820	PowCR01_110015400
229at5820	Complete	3D7_chromosome_9	918810	930107	-	1025.2	2045	https://www.orthodb.org/v10?query=229at5820	PowCR01_070024900
230at5820	Complete	3D7_chromosome_14	711409	722114	+	2066.2	2133	https://www.orthodb.org/v10?query=230at5820	Rap guanine nucleotide exchange factor, putative
240at5820	Complete	3D7_chromosome_3	334794	346377	-	3214.8	2870	https://www.orthodb.org/v10?query=240at5820	PowCR01_080038800
244at5820	Complete	3D7_chromosome_10	329969	341512	+	3062.2	2663	https://www.orthodb.org/v10?query=244at5820	Zinc finger, PHD-type
249at5820	Complete	3D7_chromosome_14	2146400	2156421	+	2624.8	2182	https://www.orthodb.org/v10?query=249at5820	PowCR01_120057000
250at5820	Complete	3D7_chromosome_2	507895	519764	+	2608.1	2290	https://www.orthodb.org/v10?query=250at5820	PowCR01_040013300
252at5820	Complete	3D7_chromosome_2	359726	367094	+	2332.6	1500	https://www.orthodb.org/v10?query=252at5820	6-cysteine protein
254at5820	Complete	3D7_chromosome_13	873127	883153	-	2269.3	2162	https://www.orthodb.org/v10?query=254at5820	PowCR01_140023600
258at5820	Complete	3D7_chromosome_13	2633002	2646702	-	2905.8	2882	https://www.orthodb.org/v10?query=258at5820	Erythrocyte membrane-associated antigen
267at5820	Complete	3D7_chromosome_7	1121239	1131237	-	2036.7	1805	https://www.orthodb.org/v10?query=267at5820	Ubiquitin carboxyl-terminal hydrolase, putative
270at5820	Fragmented	3D7_chromosome_4	1024068	1032684	+	2687.6	1597	https://www.orthodb.org/v10?query=270at5820	Pre-mRNA-splicing helicase BRR2, putative
271at5820	Complete	3D7_chromosome_14	491538	501872	-	1674.3	1935	https://www.orthodb.org/v10?query=271at5820	Phosphatidylinositol-4-phosphate 5-kinase, core
279at5820	Complete	3D7_chromosome_3	741221	748591	+	4101.9	2121	https://www.orthodb.org/v10?query=279at5820	DNA-directed RNA polymerase subunit
280at5820	Complete	3D7_chromosome_14	3030113	3041194	+	1992.2	2042	https://www.orthodb.org/v10?query=280at5820	rhoptry protein
286at5820	Complete	3D7_chromosome_13	587199	597583	-	2226.1	2074	https://www.orthodb.org/v10?query=286at5820	Armadillo-type fold
289at5820	Missing
291at5820	Complete	3D7_chromosome_14	2365242	2373121	+	1013.9	1443	https://www.orthodb.org/v10?query=291at5820	homeobox-containing protein
303at5820	Complete	3D7_chromosome_14	1745280	1755414	+	2622.1	2153	https://www.orthodb.org/v10?query=303at5820	Sec7 domain
306at5820	Complete	3D7_chromosome_7	445327	454862	-	1623.8	1763	https://www.orthodb.org/v10?query=306at5820	PowCR01_010013100
313at5820	Missing
322at5820	Complete	3D7_chromosome_14	1573238	1581144	+	3484.9	2011	https://www.orthodb.org/v10?query=322at5820	DEAD/DEAH box helicase, putative
326at5820	Complete	3D7_chromosome_4	424954	432156	-	1102.8	1674	https://www.orthodb.org/v10?query=326at5820	A0A2P9CZB3_9APIC
327at5820	Complete	3D7_chromosome_13	132251	140780	-	2341.9	1710	https://www.orthodb.org/v10?query=327at5820	PowCR01_140005200
332at5820	Missing
338at5820	Complete	3D7_chromosome_4	875262	889311	+	1562.6	2479	https://www.orthodb.org/v10?query=338at5820	Phosphatidylinositol 4-kinase, putative
341at5820	Complete	3D7_chromosome_7	861850	871956	+	1443.1	1745	https://www.orthodb.org/v10?query=341at5820	PowCR01_030019500
342at5820	Complete	3D7_chromosome_8	582317	589672	+	2385.0	1629	https://www.orthodb.org/v10?query=342at5820	Proteasome activator complex subunit 4
348at5820	Missing
349at5820	Complete	3D7_chromosome_13	2753304	2762016	+	2052.4	2049	https://www.orthodb.org/v10?query=349at5820	Proteasome component Ecm29
351at5820	Fragmented	3D7_chromosome_11	560749	566912	+	1857.9	1499	https://www.orthodb.org/v10?query=351at5820	Immunoglobulin E-set
352at5820	Complete	3D7_chromosome_6	1155739	1164949	+	1763.8	1543	https://www.orthodb.org/v10?query=352at5820	Eukaryotic translation initiation factor 2-alpha kinase
359at5820	Complete	3D7_chromosome_13	1930621	1940171	-	1776.5	1739	https://www.orthodb.org/v10?query=359at5820	A0A077XKQ4_PLABA
363at5820	Complete	3D7_chromosome_4	181200	193000	+	2313.3	2788	https://www.orthodb.org/v10?query=363at5820	PowCR01_030006000
365at5820	Complete	3D7_chromosome_12	738142	746677	+	2635.2	2180	https://www.orthodb.org/v10?query=365at5820	Formin 2
366at5820	Complete	3D7_chromosome_13	858428	869286	-	2684.4	2697	https://www.orthodb.org/v10?query=366at5820	Serine/threonine protein kinase
367at5820	Missing
374at5820	Complete	3D7_chromosome_3	609828	616169	+	2437.6	1615	https://www.orthodb.org/v10?query=374at5820	Thrombospondin type-1 (TSP1) repeat
376at5820	Complete	3D7_chromosome_14	2340111	2349156	+	1861.3	1855	https://www.orthodb.org/v10?query=376at5820	PowCR01_120052100
377at5820	Complete	3D7_chromosome_12	799506	807938	+	1599.6	1522	https://www.orthodb.org/v10?query=377at5820	Cell cycle associated protein, putative
381at5820	Complete	3D7_chromosome_14	2596780	2605454	+	1305.8	1718	https://www.orthodb.org/v10?query=381at5820	PowCR01_120045900
382at5820	Fragmented	3D7_chromosome_13	1977931	1988172	-	1564.3	1550	https://www.orthodb.org/v10?query=382at5820	PowCR01_120009000
384at5820	Complete	3D7_chromosome_13	1182239	1190801	+	1818.6	1987	https://www.orthodb.org/v10?query=384at5820	PowCR01_120029700
388at5820	Complete	3D7_chromosome_12	749746	755574	+	3457.6	1738	https://www.orthodb.org/v10?query=388at5820	Clathrin heavy chain
395at5820	Complete	3D7_chromosome_5	388590	397658	-	3432.5	2089	https://www.orthodb.org/v10?query=395at5820	DNA-directed RNA polymerase subunit
400at5820	Complete	3D7_chromosome_13	2512371	2519370	+	2131.3	1505	https://www.orthodb.org/v10?query=400at5820	PowCR01_110011700
412at5820	Complete	3D7_chromosome_5	1252655	1260675	-	2898.1	2144	https://www.orthodb.org/v10?query=412at5820	Formin 1, putative
415at5820	Fragmented	3D7_chromosome_12	2104198	2111171	-	2298.9	1437	https://www.orthodb.org/v10?query=415at5820	Rhoptry neck protein 3, putative
422at5820	Complete	3D7_chromosome_3	721105	730892	+	1614.2	1305	https://www.orthodb.org/v10?query=422at5820	ring-infected erythrocyte surface antigen
425at5820	Complete	3D7_chromosome_5	222040	228765	+	1626.9	1611	https://www.orthodb.org/v10?query=425at5820	Trafficking protein particle complex subunit 8, putative
426at5820	Missing
437at5820	Fragmented	3D7_chromosome_14	1151932	1157957	+	1087.4	1047	https://www.orthodb.org/v10?query=437at5820	rRNA (Adenosine-2'-O-)-methyltransferase, putative
438at5820	Complete	3D7_chromosome_7	268637	277308	-	2689.3	2298	https://www.orthodb.org/v10?query=438at5820	Inositol-phosphate phosphatase, putative
445at5820	Complete	3D7_chromosome_12	1406744	1418400	+	834.0	2427	https://www.orthodb.org/v10?query=445at5820	Bromodomain
447at5820	Complete	3D7_chromosome_7	166467	176254	-	2124.3	1916	https://www.orthodb.org/v10?query=447at5820	PowCR01_010006700
449at5820	Missing
451at5820	Complete	3D7_chromosome_13	2580200	2589120	+	947.4	1616	https://www.orthodb.org/v10?query=451at5820	PowCR01_110010100
459at5820	Complete	3D7_chromosome_14	1344895	1350412	-	1051.2	1133	https://www.orthodb.org/v10?query=459at5820	PowCR01_130023100
467at5820	Complete	3D7_chromosome_9	198402	206793	-	1614.8	1332	https://www.orthodb.org/v10?query=467at5820	PowCR01_070006700
470at5820	Missing
472at5820	Complete	3D7_chromosome_11	856455	864521	+	2541.4	1578	https://www.orthodb.org/v10?query=472at5820	Immunoglobulin-like fold
478at5820	Fragmented	3D7_chromosome_14	2261014	2266720	-	2039.5	1133	https://www.orthodb.org/v10?query=478at5820	Ferlin, putative
484at5820	Missing
499at5820	Complete	3D7_chromosome_12	2019091	2028275	-	2168.4	1846	https://www.orthodb.org/v10?query=499at5820	THO complex subunit 2, putative
501at5820	Missing
518at5820	Fragmented	3D7_chromosome_14	2773524	2781525	-	2349.2	1815	https://www.orthodb.org/v10?query=518at5820	PowCR01_120042100
521at5820	Complete	3D7_chromosome_14	2274527	2279636	+	2671.0	1424	https://www.orthodb.org/v10?query=521at5820	LCCL domain-containing protein
522at5820	Complete	3D7_chromosome_2	411782	419629	-	2336.9	1567	https://www.orthodb.org/v10?query=522at5820	PowCR01_040015600
527at5820	Complete	3D7_chromosome_13	2743362	2748263	+	577.8	1346	https://www.orthodb.org/v10?query=527at5820	A0A2P9CCG6_9APIC
529at5820	Complete	3D7_chromosome_14	2857602	2864380	+	1656.8	1220	https://www.orthodb.org/v10?query=529at5820	PowCR01_120040200
533at5820	Complete	3D7_chromosome_8	316062	321216	-	2957.0	1407	https://www.orthodb.org/v10?query=533at5820	Ferlin, putative
535at5820	Fragmented	3D7_chromosome_14	1899433	1906959	+	1846.6	1692	https://www.orthodb.org/v10?query=535at5820	PowCR01_120063000
537at5820	Complete	3D7_chromosome_3	813185	822571	+	1707.7	1470	https://www.orthodb.org/v10?query=537at5820	ABC transporter I family member 1, putative
538at5820	Complete	3D7_chromosome_13	1222848	1229882	-	2388.4	1554	https://www.orthodb.org/v10?query=538at5820	Myosin C, putative
551at5820	Missing
553at5820	Complete	3D7_chromosome_14	1189546	1194015	-	1888.1	1174	https://www.orthodb.org/v10?query=553at5820	Acid phosphatase, putative
555at5820	Complete	3D7_chromosome_3	788163	793745	+	2603.3	1390	https://www.orthodb.org/v10?query=555at5820	P-type ATPase, putative
556at5820	Complete	3D7_chromosome_12	701267	707970	-	1620.6	1430	https://www.orthodb.org/v10?query=556at5820	PowCR01_140038700
558at5820	Fragmented	3D7_chromosome_13	1213417	1220576	-	2354.2	1365	https://www.orthodb.org/v10?query=558at5820	DNA-directed RNA polymerase subunit
565at5820	Complete	3D7_chromosome_11	460441	467716	+	1267.4	2522	https://www.orthodb.org/v10?query=565at5820	asparagine-rich protein
569at5820	Fragmented	3D7_chromosome_5	208626	217738	-	1030.5	1054	https://www.orthodb.org/v10?query=569at5820	A0A077XFD0_PLABA
571at5820	Missing
575at5820	Complete	3D7_chromosome_14	1113235	1120742	+	1452.4	1380	https://www.orthodb.org/v10?query=575at5820	Protein kinase, putative
576at5820	Missing
579at5820	Complete	3D7_chromosome_13	2390456	2396622	+	2455.7	1644	https://www.orthodb.org/v10?query=579at5820	PowCR01_110014500
580at5820	Complete	3D7_chromosome_14	2303686	2310841	+	2290.4	1841	https://www.orthodb.org/v10?query=580at5820	PowCR01_120053000
585at5820	Missing
588at5820	Complete	3D7_chromosome_14	575433	583175	-	830.9	1738	https://www.orthodb.org/v10?query=588at5820	Atypical protein kinase, ABC-1 family, putative
590at5820	Complete	3D7_chromosome_3	945866	954079	-	891.7	1324	https://www.orthodb.org/v10?query=590at5820	PowCR01_080023600
592at5820	Complete	3D7_chromosome_6	152828	160720	-	2430.5	1430	https://www.orthodb.org/v10?query=592at5820	C2 domain
595at5820	Complete	3D7_chromosome_5	157377	164705	+	2089.4	1260	https://www.orthodb.org/v10?query=595at5820	P-type ATPase
598at5820	Complete	3D7_chromosome_4	525061	531339	-	1734.5	1211	https://www.orthodb.org/v10?query=598at5820	DNA polymerase
603at5820	Complete	3D7_chromosome_7	899895	909879	+	969.7	1166	https://www.orthodb.org/v10?query=603at5820	PowCR01_030020500
608at5820	Fragmented	3D7_chromosome_9	703467	707688	-	1668.9	1111	https://www.orthodb.org/v10?query=608at5820	Merozoite organizing protein, putative
640at5820	Complete	3D7_chromosome_12	1481316	1489033	-	1813.2	1425	https://www.orthodb.org/v10?query=640at5820	Cilia- and flagella-associated protein 61
642at5820	Complete	3D7_chromosome_12	828832	835710	-	2235.3	1930	https://www.orthodb.org/v10?query=642at5820	Histone-lysine N-methyltransferase, H3 lysine-4 specific, putative
644at5820	Complete	3D7_chromosome_13	609659	617194	+	1066.4	1347	https://www.orthodb.org/v10?query=644at5820	Telomerase reverse transcriptase
646at5820	Complete	3D7_chromosome_9	235581	242180	-	1814.1	1587	https://www.orthodb.org/v10?query=646at5820	Nucleoporin NUP100/NSP100, putative
648at5820	Fragmented	3D7_chromosome_5	846796	852219	-	850.6	819	https://www.orthodb.org/v10?query=648at5820	A0A0D9QL44_PLAFR
656at5820	Missing
659at5820	Fragmented	3D7_chromosome_13	577962	584042	-	1135.8	937	https://www.orthodb.org/v10?query=659at5820	CLU domain
671at5820	Complete	3D7_chromosome_11	820231	825739	-	1837.8	1785	https://www.orthodb.org/v10?query=671at5820	Petidase, M16 family, putative
674at5820	Fragmented	3D7_chromosome_6	644581	651281	-	893.2	990	https://www.orthodb.org/v10?query=674at5820	Zinc finger, RING/FYVE/PHD-type
682at5820	Missing
684at5820	Complete	3D7_chromosome_13	1072468	1080638	-	768.2	1690	https://www.orthodb.org/v10?query=684at5820	A0A2P9GQT0_9APIC
694at5820	Missing
706at5820	Missing
711at5820	Complete	3D7_chromosome_10	531290	537998	+	2074.2	1527	https://www.orthodb.org/v10?query=711at5820	PowCR01_080020000
719at5820	Complete	3D7_chromosome_6	577742	582751	-	751.9	889	https://www.orthodb.org/v10?query=719at5820	Myosin E, putative
723at5820	Complete	3D7_chromosome_9	750937	756917	+	2090.2	1224	https://www.orthodb.org/v10?query=723at5820	EGF-like, conserved site
742at5820	Missing
746at5820	Complete	3D7_chromosome_12	1740488	1746779	-	1452.5	1269	https://www.orthodb.org/v10?query=746at5820	PowCR01_140060100
747at5820	Complete	3D7_chromosome_2	544354	553125	-	1037.3	1450	https://www.orthodb.org/v10?query=747at5820	PowCR01_040012400
755at5820	Complete	3D7_chromosome_2	251613	260678	+	973.9	1028	https://www.orthodb.org/v10?query=755at5820	Pentafunctional AROM polypeptide, putative
756at5820	Complete	3D7_chromosome_11	1575952	1584944	-	1665.8	2576	https://www.orthodb.org/v10?query=756at5820	PowCR01_090041300
760at5820	Complete	3D7_chromosome_12	1186316	1192633	-	2339.0	1609	https://www.orthodb.org/v10?query=760at5820	ABC transporter type 1, transmembrane domain
765at5820	Missing
766at5820	Complete	3D7_chromosome_6	1085300	1090428	+	1469.1	988	https://www.orthodb.org/v10?query=766at5820	Ankyrin repeat-containing domain
775at5820	Fragmented	3D7_chromosome_14	1778470	1781281	-	1298.9	757	https://www.orthodb.org/v10?query=775at5820	Gamma-tubulin complex component
780at5820	Complete	3D7_chromosome_14	2189208	2194538	-	1342.1	1292	https://www.orthodb.org/v10?query=780at5820	RAP protein, putative
787at5820	Fragmented	3D7_chromosome_9	858877	865505	-	1278.8	1217	https://www.orthodb.org/v10?query=787at5820	PowCR01_070023300
799at5820	Missing
808at5820	Complete	3D7_chromosome_6	281790	286609	+	1910.2	1089	https://www.orthodb.org/v10?query=808at5820	Coatomer alpha subunit, putative
810at5820	Complete	3D7_chromosome_12	143319	150424	-	1746.7	1525	https://www.orthodb.org/v10?query=810at5820	Domain of unknown function DUF3441
813at5820	Fragmented	3D7_chromosome_11	1353311	1358053	-	1633.0	843	https://www.orthodb.org/v10?query=813at5820	DNA-directed RNA polymerase, subunit 2, hybrid-binding domain
821at5820	Complete	3D7_chromosome_14	2920689	2925974	-	590.2	946	https://www.orthodb.org/v10?query=821at5820	PowCR01_120038500
828at5820	Complete	3D7_chromosome_11	724725	730096	+	1044.1	1078	https://www.orthodb.org/v10?query=828at5820	Ubiquitin-protein ligase, putative
833at5820	Complete	3D7_chromosome_3	643045	650425	-	929.6	1328	https://www.orthodb.org/v10?query=833at5820	PowCR01_080030400
841at5820	Complete	3D7_chromosome_6	270351	277057	-	757.4	1053	https://www.orthodb.org/v10?query=841at5820	PowCR01_110044300
842at5820	Complete	3D7_chromosome_6	828974	836188	-	934.0	1635	https://www.orthodb.org/v10?query=842at5820	PowCR01_110031700
848at5820	Fragmented	3D7_chromosome_8	332368	340278	+	928.3	985	https://www.orthodb.org/v10?query=848at5820	A0A2P9DBJ6_PLARE
857at5820	Complete	3D7_chromosome_12	289193	293542	-	2390.3	1132	https://www.orthodb.org/v10?query=857at5820	DNA-directed RNA polymerase, subunit 2, hybrid-binding domain
859at5820	Complete	3D7_chromosome_11	1630062	1636048	-	1499.7	1118	https://www.orthodb.org/v10?query=859at5820	PowCR01_090042300
865at5820	Complete	3D7_chromosome_13	1708222	1713023	+	1416.5	914	https://www.orthodb.org/v10?query=865at5820	Zinc finger, RING-type
866at5820	Complete	3D7_chromosome_14	1586950	1590947	+	572.2	959	https://www.orthodb.org/v10?query=866at5820	SUN domain
870at5820	Complete	3D7_chromosome_9	224270	232067	-	1328.4	1498	https://www.orthodb.org/v10?query=870at5820	P-type ATPase
877at5820	Complete	3D7_chromosome_11	1383977	1389961	+	1690.9	1134	https://www.orthodb.org/v10?query=877at5820	Condensin-2 complex subunit D3
879at5820	Fragmented	3D7_chromosome_2	181821	188485	-	1764.4	1300	https://www.orthodb.org/v10?query=879at5820	PowCR01_040021200
882at5820	Complete	3D7_chromosome_12	1093432	1097792	+	1910.9	991	https://www.orthodb.org/v10?query=882at5820	Potassium channel
885at5820	Missing
890at5820	Complete	3D7_chromosome_12	1212609	1219744	-	1545.5	1337	https://www.orthodb.org/v10?query=890at5820	Myosin D, putative
896at5820	Complete	3D7_chromosome_12	1533678	1540879	-	767.2	1211	https://www.orthodb.org/v10?query=896at5820	cyclic AMP receptor 3
898at5820	Complete	3D7_chromosome_11	905484	912140	+	1803.1	1177	https://www.orthodb.org/v10?query=898at5820	EF-hand domain
899at5820	Missing
913at5820	Complete	3D7_chromosome_2	644173	647514	+	2230.6	998	https://www.orthodb.org/v10?query=913at5820	DNA-directed RNA polymerase, subunit 2, hybrid-binding domain
918at5820	Complete	3D7_chromosome_7	887479	894815	+	1736.2	1429	https://www.orthodb.org/v10?query=918at5820	Phosphoinositide-binding protein, putative
921at5820	Complete	3D7_chromosome_14	2380783	2385758	-	1163.9	910	https://www.orthodb.org/v10?query=921at5820	PowCR01_120051200
926at5820	Fragmented	3D7_chromosome_13	2093560	2101155	+	1899.6	1345	https://www.orthodb.org/v10?query=926at5820	P-loop containing nucleoside triphosphate hydrolase
933at5820	Complete	3D7_chromosome_14	2178478	2183805	+	1166.2	1259	https://www.orthodb.org/v10?query=933at5820	PowCR01_120056200
935at5820	Complete	3D7_chromosome_14	112596	118457	-	2199.3	1461	https://www.orthodb.org/v10?query=935at5820	Condensin subunit 1
940at5820	Complete	3D7_chromosome_14	1263150	1268433	-	1300.2	955	https://www.orthodb.org/v10?query=940at5820	PowCR01_130024700
943at5820	Complete	3D7_chromosome_4	728677	735624	-	1280.0	1321	https://www.orthodb.org/v10?query=943at5820	WD40-repeat-containing domain superfamily
947at5820	Complete	3D7_chromosome_11	852230	855553	+	624.0	1254	https://www.orthodb.org/v10?query=947at5820	PowCR01_090024000
951at5820	Complete	3D7_chromosome_14	216703	223257	+	1315.6	1453	https://www.orthodb.org/v10?query=951at5820	Transcription elongation factor Spt6
952at5820	Complete	3D7_chromosome_13	2079527	2083577	+	1212.1	839	https://www.orthodb.org/v10?query=952at5820	PowCR01_120006000
955at5820	Complete	3D7_chromosome_11	342592	348017	-	1891.7	1408	https://www.orthodb.org/v10?query=955at5820	Mechanosensitive ion channel protein
958at5820	Complete	3D7_chromosome_8	159250	166776	+	1510.6	1140	https://www.orthodb.org/v10?query=958at5820	Adenylyl cyclase beta, putative
971at5820	Missing
974at5820	Complete	3D7_chromosome_14	2765158	2772340	+	1421.8	1400	https://www.orthodb.org/v10?query=974at5820	WD40/YVTN repeat-like-containing domain superfamily
983at5820	Complete	3D7_chromosome_6	237770	244452	-	1344.3	1521	https://www.orthodb.org/v10?query=983at5820	DNA repair protein RAD50, putative
984at5820	Complete	3D7_chromosome_14	1335999	1341163	-	867.5	944	https://www.orthodb.org/v10?query=984at5820	A0A1B1DUB2_9APIC
987at5820	Complete	3D7_chromosome_11	267250	273530	-	1048.5	1072	https://www.orthodb.org/v10?query=987at5820	A0A0D9QIB6_PLAFR
996at5820	Missing
999at5820	Complete	3D7_chromosome_11	1900817	1904714	-	1345.1	1006	https://www.orthodb.org/v10?query=999at5820	Protein kinase
1005at5820	Complete	3D7_chromosome_12	777618	782302	-	2056.4	1121	https://www.orthodb.org/v10?query=1005at5820	P-type ATPase
1006at5820	Complete	3D7_chromosome_14	1326077	1330839	-	2351.2	1113	https://www.orthodb.org/v10?query=1006at5820	DNA topoisomerase 2
1010at5820	Complete	3D7_chromosome_12	1283601	1289966	-	1291.1	1344	https://www.orthodb.org/v10?query=1010at5820	Amino acid transporter, putative
1013at5820	Complete	3D7_chromosome_14	1037840	1043117	+	1185.5	1114	https://www.orthodb.org/v10?query=1013at5820	PowCR01_130030000
1016at5820	Complete	3D7_chromosome_10	755067	762408	+	1247.2	1746	https://www.orthodb.org/v10?query=1016at5820	Eukaryotic translation initiation factor subunit eIF2A, putative
1027at5820	Complete	3D7_chromosome_12	1181868	1184846	+	736.0	666	https://www.orthodb.org/v10?query=1027at5820	PowCR01_140049000
1030at5820	Complete	3D7_chromosome_5	953893	958149	+	2310.5	1222	https://www.orthodb.org/v10?query=1030at5820	ABC transporter type 1, transmembrane domain
1033at5820	Complete	3D7_chromosome_7	346463	350155	+	619.9	927	https://www.orthodb.org/v10?query=1033at5820	PowCR01_010010200
1034at5820	Complete	3D7_chromosome_6	424833	430878	+	1471.4	1035	https://www.orthodb.org/v10?query=1034at5820	Tetratricopeptide repeat
1036at5820	Complete	3D7_chromosome_12	389842	395095	-	1258.3	1360	https://www.orthodb.org/v10?query=1036at5820	PowCR01_130015000
1037at5820	Complete	3D7_chromosome_13	170116	176017	-	1418.6	1154	https://www.orthodb.org/v10?query=1037at5820	Sodium/hydrogen exchanger, Na+, H+ antiporter, putative
1039at5820	Fragmented	3D7_chromosome_14	1826542	1830130	-	1217.2	811	https://www.orthodb.org/v10?query=1039at5820	Eukaryotic initiation factor 2alpha kinase 1, putative
1041at5820	Complete	3D7_chromosome_8	876284	880852	-	1837.4	1225	https://www.orthodb.org/v10?query=1041at5820	Snf2-related CBP activator, putative
1046at5820	Complete	3D7_chromosome_12	2066622	2071777	+	1905.4	1154	https://www.orthodb.org/v10?query=1046at5820	Zinc finger, PARP-type
1047at5820	Complete	3D7_chromosome_11	892168	898774	-	314.4	1152	https://www.orthodb.org/v10?query=1047at5820	SANT/Myb domain
1050at5820	Complete	3D7_chromosome_12	1013026	1018518	+	1208.4	994	https://www.orthodb.org/v10?query=1050at5820	Aminoacyl-tRNA synthetase, class Ia
1051at5820	Missing
1052at5820	Complete	3D7_chromosome_5	1041039	1046801	+	1090.2	964	https://www.orthodb.org/v10?query=1052at5820	Structural maintenance of chromosomes protein 6, putative
1058at5820	Fragmented	3D7_chromosome_13	2726886	2729771	-	802.7	743	https://www.orthodb.org/v10?query=1058at5820	DNA repair endonuclease, putative
1064at5820	Complete	3D7_chromosome_14	252270	255839	+	1917.0	1047	https://www.orthodb.org/v10?query=1064at5820	SRCR-like domain
1067at5820	Complete	3D7_chromosome_14	2758383	2763578	+	1603.2	1008	https://www.orthodb.org/v10?query=1067at5820	Rab GTPase activator, putative
1074at5820	Complete	3D7_chromosome_3	147679	151654	-	2323.3	1090	https://www.orthodb.org/v10?query=1074at5820	Exportin-1, putative
1083at5820	Complete	3D7_chromosome_13	2291592	2297873	-	1677.5	1271	https://www.orthodb.org/v10?query=1083at5820	Patatin-like phospholipase, putative
1085at5820	Complete	3D7_chromosome_9	1169606	1175125	+	1595.8	1108	https://www.orthodb.org/v10?query=1085at5820	High molecular weight rhoptry protein 2
1087at5820	Complete	3D7_chromosome_1	419933	425715	-	1360.8	1218	https://www.orthodb.org/v10?query=1087at5820	Kinesin family member 18/19
1089at5820	Fragmented	3D7_chromosome_4	630769	634706	-	879.3	757	https://www.orthodb.org/v10?query=1089at5820	Pentatricopeptide repeat
1090at5820	Complete	3D7_chromosome_2	566466	571081	-	1837.3	1278	https://www.orthodb.org/v10?query=1090at5820	WD40-repeat-containing domain
1097at5820	Complete	3D7_chromosome_14	1058840	1064074	+	1769.5	1084	https://www.orthodb.org/v10?query=1097at5820	PowCR01_130029500
1098at5820	Complete	3D7_chromosome_13	1921921	1926539	-	1878.9	1159	https://www.orthodb.org/v10?query=1098at5820	Elongation factor 2
1106at5820	Complete	3D7_chromosome_12	485320	490803	-	1166.5	1144	https://www.orthodb.org/v10?query=1106at5820	Phosphatase
1108at5820	Complete	3D7_chromosome_13	1356862	1361356	+	1295.8	1043	https://www.orthodb.org/v10?query=1108at5820	Ubiquitin-activating enzyme
1110at5820	Complete	3D7_chromosome_14	1616474	1623532	-	997.9	1937	https://www.orthodb.org/v10?query=1110at5820	PowCR01_120010400
1119at5820	Complete	3D7_chromosome_13	2035753	2040098	+	1674.9	1099	https://www.orthodb.org/v10?query=1119at5820	Glycoside hydrolase, family 35
1120at5820	Complete	3D7_chromosome_6	1045267	1050169	-	1363.1	1411	https://www.orthodb.org/v10?query=1120at5820	PowCR01_110025700
1123at5820	Complete	3D7_chromosome_3	373709	377858	-	1627.0	960	https://www.orthodb.org/v10?query=1123at5820	Splicing factor 3B subunit 1
1124at5820	Complete	3D7_chromosome_12	932478	938075	+	1917.0	1167	https://www.orthodb.org/v10?query=1124at5820	P-type ATPase
1125at5820	Complete	3D7_chromosome_14	800609	807530	-	882.2	1873	https://www.orthodb.org/v10?query=1125at5820	PowCR01_130037100
1127at5820	Complete	3D7_chromosome_6	863113	867171	-	1905.5	1021	https://www.orthodb.org/v10?query=1127at5820	PowCR01_110030400
1130at5820	Complete	3D7_chromosome_10	237745	241501	-	1919.7	1117	https://www.orthodb.org/v10?query=1130at5820	Nonsense mRNA reducing factor 1
1133at5820	Complete	3D7_chromosome_3	683111	687769	-	1726.3	1353	https://www.orthodb.org/v10?query=1133at5820	Cdc2-related protein kinase 4, putative
1134at5820	Missing
1137at5820	Missing
1139at5820	Fragmented	3D7_chromosome_14	3062543	3066836	+	1099.7	890	https://www.orthodb.org/v10?query=1139at5820	PowCR01_120071000
1144at5820	Fragmented	3D7_chromosome_14	231856	236537	-	1485.3	906	https://www.orthodb.org/v10?query=1144at5820	WD40/YVTN repeat-like-containing domain superfamily
1145at5820	Complete	3D7_chromosome_2	326835	334087	+	1668.9	1227	https://www.orthodb.org/v10?query=1145at5820	C2 domain-containing protein 5
1149at5820	Complete	3D7_chromosome_12	385541	389481	+	705.1	835	https://www.orthodb.org/v10?query=1149at5820	Amino acid transporter, putative
1152at5820	Complete	3D7_chromosome_13	1344870	1348685	-	1865.8	1001	https://www.orthodb.org/v10?query=1152at5820	Aminoacyl-tRNA synthetase, class Ia
1167at5820	Complete	3D7_chromosome_5	1195938	1200356	+	1188.2	971	https://www.orthodb.org/v10?query=1167at5820	PowCR01_100007700
1168at5820	Complete	3D7_chromosome_5	238928	243347	-	1738.2	945	https://www.orthodb.org/v10?query=1168at5820	DNA mismatch repair protein MSH6, putative
1174at5820	Complete	3D7_chromosome_3	616823	623671	+	710.0	1089	https://www.orthodb.org/v10?query=1174at5820	A0A2P9GF51_9APIC
1177at5820	Complete	3D7_chromosome_13	2061547	2067193	+	1133.0	1272	https://www.orthodb.org/v10?query=1177at5820	GTP binding
1180at5820	Complete	3D7_chromosome_13	1952361	1957536	+	1336.1	882	https://www.orthodb.org/v10?query=1180at5820	E1-E2 ATPase, putative
1181at5820	Complete	3D7_chromosome_10	525043	529639	+	1645.8	955	https://www.orthodb.org/v10?query=1181at5820	Phosphoinositide phospholipase C
1189at5820	Complete	3D7_chromosome_9	376541	381492	+	923.4	776	https://www.orthodb.org/v10?query=1189at5820	WD40-repeat-containing domain superfamily
1194at5820	Complete	3D7_chromosome_14	184459	189380	-	1716.5	1230	https://www.orthodb.org/v10?query=1194at5820	DNA mismatch repair protein MutS, N-terminal
1196at5820	Complete	3D7_chromosome_8	1219598	1224377	+	885.5	1157	https://www.orthodb.org/v10?query=1196at5820	PowCR01_050007300
1203at5820	Fragmented	3D7_chromosome_11	1093196	1097926	-	968.9	802	https://www.orthodb.org/v10?query=1203at5820	6-phosphofructokinase
1205at5820	Complete	3D7_chromosome_6	208655	211123	-	651.8	606	https://www.orthodb.org/v10?query=1205at5820	RAP protein, putative
1211at5820	Fragmented	3D7_chromosome_6	228132	234810	-	1053.1	872	https://www.orthodb.org/v10?query=1211at5820	Nucleoside diphosphate kinase, putative
1221at5820	Complete	3D7_chromosome_14	2514698	2516959	-	1230.5	689	https://www.orthodb.org/v10?query=1221at5820	P-loop containing nucleoside triphosphate hydrolase
1222at5820	Complete	3D7_chromosome_14	1165030	1169484	+	1621.2	1005	https://www.orthodb.org/v10?query=1222at5820	Coatomer beta subunit, appendage platform domain
1229at5820	Missing
1231at5820	Complete	3D7_chromosome_4	382730	387731	+	574.0	1105	https://www.orthodb.org/v10?query=1231at5820	PowCR01_030010600
1243at5820	Missing
1244at5820	Complete	3D7_chromosome_6	817282	821449	-	1347.3	847	https://www.orthodb.org/v10?query=1244at5820	Acyl-CoA synthetase, putative
1254at5820	Complete	3D7_chromosome_14	1454419	1460343	+	1617.8	1308	https://www.orthodb.org/v10?query=1254at5820	PowCR01_130020800
1258at5820	Complete	3D7_chromosome_4	982820	989267	-	867.9	1199	https://www.orthodb.org/v10?query=1258at5820	PowCR01_050027000
1259at5820	Complete	3D7_chromosome_10	683200	686481	+	1967.6	986	https://www.orthodb.org/v10?query=1259at5820	DNA polymerase
1267at5820	Complete	3D7_chromosome_11	1174942	1180376	-	1432.8	1249	https://www.orthodb.org/v10?query=1267at5820	Structural maintenance-chromosome 1
1275at5820	Fragmented	3D7_chromosome_7	1030034	1039254	-	1924.1	1358	https://www.orthodb.org/v10?query=1275at5820	PowCR01_030023900
1282at5820	Complete	3D7_chromosome_10	735059	740503	-	1211.7	1208	https://www.orthodb.org/v10?query=1282at5820	tRNA wybutosine-synthesizing-like superfamily
1286at5820	Fragmented	3D7_chromosome_6	916721	919639	+	1210.3	664	https://www.orthodb.org/v10?query=1286at5820	Leucyl-tRNA synthetase
1288at5820	Complete	3D7_chromosome_11	798490	803616	-	1009.6	883	https://www.orthodb.org/v10?query=1288at5820	Tyrosine kinase-like protein
1289at5820	Complete	3D7_chromosome_12	1040358	1043901	+	1204.0	686	https://www.orthodb.org/v10?query=1289at5820	Ubiquitin-activating enzyme E1
1301at5820	Fragmented	3D7_chromosome_12	522374	525154	-	1788.9	851	https://www.orthodb.org/v10?query=1301at5820	P-type ATPase
1302at5820	Fragmented	3D7_chromosome_8	1190484	1194334	+	1033.7	749	https://www.orthodb.org/v10?query=1302at5820	Leucyl-tRNA synthetase
1309at5820	Missing
1313at5820	Missing
1314at5820	Complete	3D7_chromosome_3	408950	413885	-	1042.3	1020	https://www.orthodb.org/v10?query=1314at5820	PowCR01_080036900
1318at5820	Complete	3D7_chromosome_5	691679	695957	+	1413.3	833	https://www.orthodb.org/v10?query=1318at5820	Ubiquitin carboxyl-terminal hydrolase 2, putative
1320at5820	Complete	3D7_chromosome_1	303027	307903	-	1699.7	909	https://www.orthodb.org/v10?query=1320at5820	Lipid/sterol
1322at5820	Complete	3D7_chromosome_11	987678	992100	+	1722.6	1114	https://www.orthodb.org/v10?query=1322at5820	DNA-directed RNA polymerase
1332at5820	Complete	3D7_chromosome_11	1126753	1130968	-	671.2	949	https://www.orthodb.org/v10?query=1332at5820	PowCR01_090030500
1335at5820	Missing
1353at5820	Complete	3D7_chromosome_5	994593	997958	+	2097.9	1026	https://www.orthodb.org/v10?query=1353at5820	Karyopherin beta, putative
1354at5820	Complete	3D7_chromosome_8	908143	910707	+	1760.0	795	https://www.orthodb.org/v10?query=1354at5820	Oxoglutarate dehydrogenase (Succinyl-transferring), E1 component
1362at5820	Complete	3D7_chromosome_7	291905	295573	+	1960.0	1051	https://www.orthodb.org/v10?query=1362at5820	Importin-7, putative
1364at5820	Complete	3D7_chromosome_12	1420031	1425858	+	833.3	1152	https://www.orthodb.org/v10?query=1364at5820	PowCR01_140054200
1365at5820	Complete	3D7_chromosome_7	1178860	1184625	+	1279.5	1363	https://www.orthodb.org/v10?query=1365at5820	Ribonuclease H superfamily
1369at5820	Complete	3D7_chromosome_6	164079	170100	-	1049.3	1138	https://www.orthodb.org/v10?query=1369at5820	Asparagine-rich protein
1374at5820	Complete	3D7_chromosome_14	2050347	2056162	-	1268.3	1240	https://www.orthodb.org/v10?query=1374at5820	Zinc finger protein, putative
1380at5820	Fragmented	3D7_chromosome_8	1126682	1130144	+	1343.6	706	https://www.orthodb.org/v10?query=1380at5820	Ubiquitin conjugation factor E4 B, putative
1382at5820	Complete	3D7_chromosome_13	826647	830430	+	1952.7	1088	https://www.orthodb.org/v10?query=1382at5820	Rhoptry protein 2, putative
1384at5820	Complete	3D7_chromosome_5	472814	476198	-	1103.4	789	https://www.orthodb.org/v10?query=1384at5820	MORN repeat protein, putative
1385at5820	Missing
1387at5820	Fragmented	3D7_chromosome_12	474084	482399	+	1433.3	814	https://www.orthodb.org/v10?query=1387at5820	Kinesin-7, putative
1391at5820	Complete	3D7_chromosome_1	154896	159801	+	909.6	985	https://www.orthodb.org/v10?query=1391at5820	W6ZWZ2_9APIC
1394at5820	Missing
1395at5820	Complete	3D7_chromosome_8	124927	129114	+	1790.3	910	https://www.orthodb.org/v10?query=1395at5820	Glutamate dehydrogenase
1404at5820	Complete	3D7_chromosome_6	93769	96603	+	1472.7	816	https://www.orthodb.org/v10?query=1404at5820	ATP-dependent RNA helicase, putative
1411at5820	Complete	3D7_chromosome_2	141431	147354	-	815.7	1324	https://www.orthodb.org/v10?query=1411at5820	Repetitive organellar protein, putative
1412at5820	Complete	3D7_chromosome_14	1639878	1643887	-	1108.5	964	https://www.orthodb.org/v10?query=1412at5820	PowCR01_120010800
1413at5820	Fragmented	3D7_chromosome_13	2429470	2431281	+	1021.8	528	https://www.orthodb.org/v10?query=1413at5820	Falcilysin, putative
1414at5820	Complete	3D7_chromosome_9	1319833	1323409	-	1053.8	661	https://www.orthodb.org/v10?query=1414at5820	Gamma-tubulin complex component, putative
1418at5820	Complete	3D7_chromosome_14	1543884	1549314	+	896.4	1209	https://www.orthodb.org/v10?query=1418at5820	Metacaspase-like protein
1419at5820	Complete	3D7_chromosome_10	1321065	1325366	-	1470.1	997	https://www.orthodb.org/v10?query=1419at5820	Orn/DAP/Arg decarboxylase 2, C-terminal
1423at5820	Complete	3D7_chromosome_10	172252	175956	-	1987.7	1079	https://www.orthodb.org/v10?query=1423at5820	116kDa U5 small nuclear ribonucleoprotein component, C-terminal
1427at5820	Complete	3D7_chromosome_13	1969895	1975306	+	1506.1	1365	https://www.orthodb.org/v10?query=1427at5820	Tyrosine kinase-like protein
1439at5820	Complete	3D7_chromosome_13	2303433	2307758	+	534.1	713	https://www.orthodb.org/v10?query=1439at5820	PowCR01_110016200
1444at5820	Fragmented	3D7_chromosome_5	331981	335629	+	1034.8	671	https://www.orthodb.org/v10?query=1444at5820	Ankyrin repeat-containing domain
1450at5820	Complete	3D7_chromosome_12	1226923	1233422	+	861.3	1404	https://www.orthodb.org/v10?query=1450at5820	Rab-GTPase-TBC domain
1452at5820	Complete	3D7_chromosome_8	982408	985926	-	415.8	837	https://www.orthodb.org/v10?query=1452at5820	homeobox-containing protein
1454at5820	Complete	3D7_chromosome_7	1213344	1219645	+	589.8	1189	https://www.orthodb.org/v10?query=1454at5820	Zinc finger, C3HC4 type, putative
1459at5820	Complete	3D7_chromosome_13	439373	444381	+	1502.1	956	https://www.orthodb.org/v10?query=1459at5820	Vacuolar protein sorting-associated protein 18, putative
1462at5820	Complete	3D7_chromosome_13	1095601	1101813	-	783.3	1614	https://www.orthodb.org/v10?query=1462at5820	PowCR01_120031400
1468at5820	Complete	3D7_chromosome_9	422460	425043	+	1400.1	713	https://www.orthodb.org/v10?query=1468at5820	5'-3' exoribonuclease
1473at5820	Fragmented	3D7_chromosome_14	2638485	2642828	+	1554.3	949	https://www.orthodb.org/v10?query=1473at5820	Potassium channel
1483at5820	Complete	3D7_chromosome_12	1837772	1842056	+	1202.1	827	https://www.orthodb.org/v10?query=1483at5820	N-alpha-acetyltransferase 15, NatA auxiliary subunit, putative
1487at5820	Complete	3D7_chromosome_5	1055411	1060717	-	834.9	724	https://www.orthodb.org/v10?query=1487at5820	WD40/YVTN repeat-like-containing domain superfamily
1489at5820	Fragmented	3D7_chromosome_14	2185516	2188322	-	1468.0	763	https://www.orthodb.org/v10?query=1489at5820	Pyridine nucleotide transhydrogenase, putative
1490at5820	Complete	3D7_chromosome_11	182097	185396	-	1428.6	816	https://www.orthodb.org/v10?query=1490at5820	Chromatin remodeling protein
1493at5820	Complete	3D7_chromosome_7	989005	995469	+	1240.5	1445	https://www.orthodb.org/v10?query=1493at5820	A0A2P9GI45_9APIC
1494at5820	Fragmented	3D7_chromosome_1	263979	267305	-	977.2	506	https://www.orthodb.org/v10?query=1494at5820	P-type ATPase
1501at5820	Complete	3D7_chromosome_9	1297144	1301523	-	1657.1	1087	https://www.orthodb.org/v10?query=1501at5820	Armadillo-type fold
1504at5820	Complete	3D7_chromosome_14	2607505	2612002	+	1288.6	958	https://www.orthodb.org/v10?query=1504at5820	Phosphatase, putative
1507at5820	Missing
1513at5820	Complete	3D7_chromosome_9	829996	835275	+	693.4	722	https://www.orthodb.org/v10?query=1513at5820	PowCR01_070022500
1518at5820	Complete	3D7_chromosome_14	2933057	2938936	+	1210.9	1492	https://www.orthodb.org/v10?query=1518at5820	Histone deacetylase
1520at5820	Complete	3D7_chromosome_14	1030964	1034395	-	1956.6	982	https://www.orthodb.org/v10?query=1520at5820	Phosphoenolpyruvate carboxylase
1521at5820	Complete	3D7_chromosome_14	1756070	1759039	-	1111.7	974	https://www.orthodb.org/v10?query=1521at5820	Serine/threonine protein kinase
1522at5820	Missing
1526at5820	Complete	3D7_chromosome_7	1060160	1065138	+	813.3	618	https://www.orthodb.org/v10?query=1526at5820	PowCR01_030024300
1529at5820	Complete	3D7_chromosome_14	2212239	2216446	-	1079.2	932	https://www.orthodb.org/v10?query=1529at5820	PowCR01_120055400
1533at5820	Complete	3D7_chromosome_13	572134	576919	-	1660.2	1221	https://www.orthodb.org/v10?query=1533at5820	PowCR01_140016100
1547at5820	Complete	3D7_chromosome_2	656014	661901	+	1188.1	1058	https://www.orthodb.org/v10?query=1547at5820	DEAD/DEAH box helicase, putative
1548at5820	Complete	3D7_chromosome_5	976673	980431	-	1153.2	1019	https://www.orthodb.org/v10?query=1548at5820	PowCR01_100013200
1552at5820	Fragmented	3D7_chromosome_14	2503013	2505193	+	1408.3	640	https://www.orthodb.org/v10?query=1552at5820	Aminoacyl-tRNA synthetase, class Ia
1563at5820	Complete	3D7_chromosome_3	709430	714727	-	1201.2	1151	https://www.orthodb.org/v10?query=1563at5820	Kinesin motor domain
1569at5820	Complete	3D7_chromosome_8	559871	563834	-	1465.7	1024	https://www.orthodb.org/v10?query=1569at5820	PowCR01_140030400
1570at5820	Complete	3D7_chromosome_10	403594	408256	-	1127.4	1489	https://www.orthodb.org/v10?query=1570at5820	DNA2/NAM7 helicase, putative
1571at5820	Complete	3D7_chromosome_7	296090	301532	-	1433.8	1034	https://www.orthodb.org/v10?query=1571at5820	PowCR01_010008800
1580at5820	Complete	3D7_chromosome_11	947280	952226	-	1364.8	1008	https://www.orthodb.org/v10?query=1580at5820	BEACH domain
1582at5820	Missing
1613at5820	Fragmented	3D7_chromosome_4	707879	711397	-	993.5	645	https://www.orthodb.org/v10?query=1613at5820	DNA helicase MCM9, putative
1614at5820	Missing
1620at5820	Complete	3D7_chromosome_13	2124802	2129694	-	820.2	1392	https://www.orthodb.org/v10?query=1620at5820	A0A2P9DKC3_9APIC
1624at5820	Complete	3D7_chromosome_7	1001539	1007328	+	825.7	1028	https://www.orthodb.org/v10?query=1624at5820	Serine/threonine protein kinase
1628at5820	Complete	3D7_chromosome_6	881604	885145	+	1187.7	980	https://www.orthodb.org/v10?query=1628at5820	PowCR01_110029800
1632at5820	Fragmented	3D7_chromosome_10	1222621	1226387	-	1530.2	757	https://www.orthodb.org/v10?query=1632at5820	Pre-mRNA-splicing factor ATP-dependent RNA helicase PRP22, putative
1633at5820	Complete	3D7_chromosome_4	623887	629871	-	1777.9	1004	https://www.orthodb.org/v10?query=1633at5820	Structural maintenance of chromosomes protein
1634at5820	Complete	3D7_chromosome_14	1269653	1276189	-	1615.2	1253	https://www.orthodb.org/v10?query=1634at5820	Leucine-rich repeat protein
1635at5820	Complete	3D7_chromosome_9	190243	195197	-	1477.3	867	https://www.orthodb.org/v10?query=1635at5820	AP-4 complex subunit epsilon, putative
1636at5820	Complete	3D7_chromosome_14	2169435	2176426	+	1295.3	1150	https://www.orthodb.org/v10?query=1636at5820	PowCR01_120056400
1640at5820	Complete	3D7_chromosome_3	207565	211843	+	595.4	907	https://www.orthodb.org/v10?query=1640at5820	A0A2P9BQ36_9APIC
1642at5820	Complete	3D7_chromosome_13	753064	756921	+	1042.6	1100	https://www.orthodb.org/v10?query=1642at5820	PowCR01_140020900
1662at5820	Complete	3D7_chromosome_14	2696942	2700711	+	1685.5	913	https://www.orthodb.org/v10?query=1662at5820	26S Proteasome non-ATPase regulatory subunit 1
1667at5820	Complete	3D7_chromosome_13	145593	150485	+	1502.6	1143	https://www.orthodb.org/v10?query=1667at5820	DEAD/DEAH box ATP-dependent RNA helicase, putative
1668at5820	Complete	3D7_chromosome_9	211871	217254	+	671.1	1232	https://www.orthodb.org/v10?query=1668at5820	Ubiquitin specific protease, putative
1676at5820	Complete	3D7_chromosome_13	500532	503783	+	1534.4	805	https://www.orthodb.org/v10?query=1676at5820	Peptidase M1, alanyl aminopeptidase, C-terminal
1677at5820	Complete	3D7_chromosome_10	784879	792313	-	1712.7	1024	https://www.orthodb.org/v10?query=1677at5820	P-type ATPase, cytoplasmic domain N
1681at5820	Complete	3D7_chromosome_13	2279940	2283704	-	1496.5	961	https://www.orthodb.org/v10?query=1681at5820	WD40/YVTN repeat-like-containing domain superfamily
1684at5820	Complete	3D7_chromosome_10	166591	170209	-	1294.5	722	https://www.orthodb.org/v10?query=1684at5820	Temperature dependent protein affecting M2 dsRNA replication, C-terminal
1687at5820	Complete	3D7_chromosome_13	1295047	1300400	-	1326.0	955	https://www.orthodb.org/v10?query=1687at5820	Helicase
1688at5820	Complete	3D7_chromosome_14	1957180	1962537	-	1350.8	892	https://www.orthodb.org/v10?query=1688at5820	PowCR01_120061300
1690at5820	Complete	3D7_chromosome_14	2256699	2260340	+	1438.8	908	https://www.orthodb.org/v10?query=1690at5820	AP-1 complex subunit gamma
1692at5820	Complete	3D7_chromosome_14	834944	838670	-	1496.7	957	https://www.orthodb.org/v10?query=1692at5820	Tetratricopeptide repeat
1693at5820	Complete	3D7_chromosome_10	1367558	1372781	+	969.7	896	https://www.orthodb.org/v10?query=1693at5820	Armadillo-type fold
1697at5820	Complete	3D7_chromosome_12	1878158	1881539	-	306.6	625	https://www.orthodb.org/v10?query=1697at5820	PowCR01_140064000
1702at5820	Missing
1708at5820	Fragmented	3D7_chromosome_13	940836	945832	-	943.2	741	https://www.orthodb.org/v10?query=1708at5820	Translation initiation factor EIF-2B subunit related
1709at5820	Missing
1711at5820	Complete	3D7_chromosome_3	137186	141188	+	1114.2	786	https://www.orthodb.org/v10?query=1711at5820	ABC transporter B family member 4, putative
1714at5820	Complete	3D7_chromosome_1	229187	233294	-	1341.3	870	https://www.orthodb.org/v10?query=1714at5820	PowCR01_020011100
1717at5820	Complete	3D7_chromosome_13	662225	665980	+	1566.5	955	https://www.orthodb.org/v10?query=1717at5820	Exportin-1, putative
1721at5820	Fragmented	3D7_chromosome_2	450069	452948	+	983.6	673	https://www.orthodb.org/v10?query=1721at5820	PowCR01_040014800
1726at5820	Complete	3D7_chromosome_6	412756	417328	+	728.2	1005	https://www.orthodb.org/v10?query=1726at5820	PowCR01_110041200
1727at5820	Complete	3D7_chromosome_6	401871	406074	+	1244.8	817	https://www.orthodb.org/v10?query=1727at5820	A0A0L0CVU1_PLAFA
1728at5820	Missing
1734at5820	Fragmented	3D7_chromosome_12	1034887	1038013	-	831.1	581	https://www.orthodb.org/v10?query=1734at5820	Vacuole morphology and inheritance protein 14
1750at5820	Complete	3D7_chromosome_9	279731	283173	+	1272.8	795	https://www.orthodb.org/v10?query=1750at5820	WD40/YVTN repeat-like-containing domain superfamily
1752at5820	Complete	3D7_chromosome_8	781610	789196	-	1457.6	982	https://www.orthodb.org/v10?query=1752at5820	Rhoptry neck protein 5
1764at5820	Fragmented	3D7_chromosome_6	1104191	1106695	+	1469.9	802	https://www.orthodb.org/v10?query=1764at5820	Transportin, putative
1767at5820	Complete	3D7_chromosome_14	962806	967540	+	1132.5	1090	https://www.orthodb.org/v10?query=1767at5820	Vacuolar protein sorting-associated protein 3, putative
1768at5820	Complete	3D7_chromosome_7	255873	259352	+	711.8	1016	https://www.orthodb.org/v10?query=1768at5820	PowCR01_010008000
1771at5820	Fragmented	3D7_chromosome_5	546424	551251	-	899.7	826	https://www.orthodb.org/v10?query=1771at5820	A0A2P9D233_9APIC
1774at5820	Complete	3D7_chromosome_9	520493	523903	-	852.4	642	https://www.orthodb.org/v10?query=1774at5820	PowCR01_070013700
1790at5820	Complete	3D7_chromosome_11	936498	940284	+	1297.1	1065	https://www.orthodb.org/v10?query=1790at5820	Structural maintenance of chromosomes protein 5, putative
1791at5820	Complete	3D7_chromosome_2	238539	242838	-	919.0	913	https://www.orthodb.org/v10?query=1791at5820	DNA repair endonuclease, putative
1800at5820	Complete	3D7_chromosome_12	718267	722046	-	1934.9	946	https://www.orthodb.org/v10?query=1800at5820	P-loop containing nucleoside triphosphate hydrolase
1802at5820	Complete	3D7_chromosome_7	1291459	1295451	+	889.2	1082	https://www.orthodb.org/v10?query=1802at5820	Transcription factor with AP2 domain(S)
1806at5820	Complete	3D7_chromosome_1	364151	366940	+	1311.0	770	https://www.orthodb.org/v10?query=1806at5820	LCCL domain-containing protein
1807at5820	Complete	3D7_chromosome_14	2507540	2511536	-	866.1	755	https://www.orthodb.org/v10?query=1807at5820	A0A2P9DST7_9APIC
1811at5820	Complete	3D7_chromosome_3	158264	162579	-	661.3	698	https://www.orthodb.org/v10?query=1811at5820	Polyribonucleotide 5'-hydroxyl-kinase Clp1, P-loop domain
1821at5820	Complete	3D7_chromosome_14	2099283	2102205	+	382.4	608	https://www.orthodb.org/v10?query=1821at5820	Sirtuin family
1822at5820	Complete	3D7_chromosome_14	1170952	1174435	+	1254.1	796	https://www.orthodb.org/v10?query=1822at5820	ATP-dependent DNA helicase, putative
1826at5820	Fragmented	3D7_chromosome_12	953925	958778	-	876.3	800	https://www.orthodb.org/v10?query=1826at5820	PowCR01_140043500
1827at5820	Complete	3D7_chromosome_6	786021	793305	-	1421.3	1336	https://www.orthodb.org/v10?query=1827at5820	CLEC16A/TT9
1828at5820	Complete	3D7_chromosome_13	469506	472593	-	1236.5	710	https://www.orthodb.org/v10?query=1828at5820	Tetratricopeptide repeat
1836at5820	Complete	3D7_chromosome_14	2357100	2360628	+	1318.1	1028	https://www.orthodb.org/v10?query=1836at5820	Large ribosomal subunit nuclear export factor, putative
1841at5820	Fragmented	3D7_chromosome_14	1952388	1954911	-	771.2	493	https://www.orthodb.org/v10?query=1841at5820	WD40 repeat
1842at5820	Complete	3D7_chromosome_13	1784462	1788185	-	784.3	685	https://www.orthodb.org/v10?query=1842at5820	PowCR01_120014100
1849at5820	Complete	3D7_chromosome_8	146301	149185	-	1458.6	733	https://www.orthodb.org/v10?query=1849at5820	WD40-repeat-containing domain
1861at5820	Fragmented	3D7_chromosome_11	1309057	1311267	+	718.0	590	https://www.orthodb.org/v10?query=1861at5820	PowCR01_090035200
1864at5820	Complete	3D7_chromosome_4	410743	413694	+	1509.3	844	https://www.orthodb.org/v10?query=1864at5820	Sporozoite invasion-associated protein 1, putative
1867at5820	Complete	3D7_chromosome_3	972554	975691	-	1140.6	835	https://www.orthodb.org/v10?query=1867at5820	Rh5 interacting protein
1876at5820	Complete	3D7_chromosome_5	1233618	1238960	-	1071.1	1075	https://www.orthodb.org/v10?query=1876at5820	PowCR01_100006700
1877at5820	Complete	3D7_chromosome_11	1199207	1204104	-	681.6	858	https://www.orthodb.org/v10?query=1877at5820	PowCR01_090032700
1880at5820	Missing
1881at5820	Complete	3D7_chromosome_9	1070893	1076651	-	736.2	1016	https://www.orthodb.org/v10?query=1881at5820	Tetratricopeptide-like helical domain superfamily
1887at5820	Complete	3D7_chromosome_14	984310	988017	+	1047.7	797	https://www.orthodb.org/v10?query=1887at5820	DEAD/DEAH box helicase, putative
1888at5820	Fragmented	3D7_chromosome_14	1843102	1844646	-	901.8	442	https://www.orthodb.org/v10?query=1888at5820	Histidine--tRNA ligase, putative
1889at5820	Complete	3D7_chromosome_8	387797	392756	+	712.3	797	https://www.orthodb.org/v10?query=1889at5820	AP-3 complex subunit delta, putative
1902at5820	Complete	3D7_chromosome_1	205262	208966	+	607.4	624	https://www.orthodb.org/v10?query=1902at5820	PowCR01_020011900
1905at5820	Missing
1907at5820	Complete	3D7_chromosome_8	1029797	1033355	+	1493.5	922	https://www.orthodb.org/v10?query=1907at5820	PowCR01_050012000
1917at5820	Complete	3D7_chromosome_13	2179163	2181949	+	1722.1	807	https://www.orthodb.org/v10?query=1917at5820	DNA helicase
1919at5820	Missing
1920at5820	Complete	3D7_chromosome_8	283450	286636	-	1251.8	966	https://www.orthodb.org/v10?query=1920at5820	W7AMR4_9APIC
1924at5820	Complete	3D7_chromosome_13	710435	712783	+	1392.2	643	https://www.orthodb.org/v10?query=1924at5820	Mini-chromosome maintenance, conserved site
1929at5820	Complete	3D7_chromosome_13	396106	400312	-	1086.1	896	https://www.orthodb.org/v10?query=1929at5820	PowCR01_140011400
1942at5820	Complete	3D7_chromosome_8	153368	157616	-	813.2	736	https://www.orthodb.org/v10?query=1942at5820	Inositol 5-phosphatase, putative
1943at5820	Missing
1945at5820	Fragmented	3D7_chromosome_13	2348800	2351352	+	1236.0	662	https://www.orthodb.org/v10?query=1945at5820	Exosome complex exonuclease RRP44, putative
1964at5820	Complete	3D7_chromosome_14	1581529	1585583	+	957.8	806	https://www.orthodb.org/v10?query=1964at5820	PowCR01_120068500
1966at5820	Complete	3D7_chromosome_13	846679	851002	+	1572.4	1169	https://www.orthodb.org/v10?query=1966at5820	PowCR01_140023100
1968at5820	Complete	3D7_chromosome_14	931607	937029	+	1604.3	839	https://www.orthodb.org/v10?query=1968at5820	Serine/threonine-protein phosphatase
1972at5820	Complete	3D7_chromosome_9	292607	295636	-	1685.9	818	https://www.orthodb.org/v10?query=1972at5820	Coatomer subunit beta'
1976at5820	Complete	3D7_chromosome_4	830386	835923	+	1015.8	972	https://www.orthodb.org/v10?query=1976at5820	Regulator of chromosome condensation, putative
1979at5820	Fragmented	3D7_chromosome_14	312380	315714	-	1366.6	771	https://www.orthodb.org/v10?query=1979at5820	Regulator-telomere elongation helicase 1
1981at5820	Missing
1986at5820	Complete	3D7_chromosome_14	750050	752788	+	1903.8	869	https://www.orthodb.org/v10?query=1986at5820	DNA helicase
1990at5820	Complete	3D7_chromosome_11	1518844	1524916	-	1184.6	1327	https://www.orthodb.org/v10?query=1990at5820	PowCR01_090040500
1993at5820	Complete	3D7_chromosome_5	728365	732103	+	1862.0	952	https://www.orthodb.org/v10?query=1993at5820	FACT complex subunit SPT16
1996at5820	Complete	3D7_chromosome_12	926359	929613	-	1433.2	923	https://www.orthodb.org/v10?query=1996at5820	DNA topoisomerase, type IIA, subunit A/C-terminal
1997at5820	Complete	3D7_chromosome_9	476868	478937	-	513.9	631	https://www.orthodb.org/v10?query=1997at5820	PurM-like, C-terminal domain
1998at5820	Complete	3D7_chromosome_12	492937	495759	-	1045.6	640	https://www.orthodb.org/v10?query=1998at5820	Mini-chromosome maintenance, conserved site
2002at5820	Missing
2009at5820	Complete	3D7_chromosome_12	1669540	1672630	-	1672.5	932	https://www.orthodb.org/v10?query=2009at5820	Vps16, C-terminal
2015at5820	Complete	3D7_chromosome_9	1336922	1340085	+	1560.3	798	https://www.orthodb.org/v10?query=2015at5820	ATP-dependent helicase, C-terminal
2018at5820	Complete	3D7_chromosome_11	1775833	1778478	-	1245.6	682	https://www.orthodb.org/v10?query=2018at5820	Coatomer subunit gamma
2022at5820	Complete	3D7_chromosome_12	536836	541828	+	1603.4	1042	https://www.orthodb.org/v10?query=2022at5820	WD40-repeat-containing domain
2023at5820	Complete	3D7_chromosome_6	1239631	1242769	-	945.9	687	https://www.orthodb.org/v10?query=2023at5820	Cullin homology domain
2029at5820	Complete	3D7_chromosome_2	752299	758876	+	1025.9	1244	https://www.orthodb.org/v10?query=2029at5820	PowCR01_040007500
2031at5820	Fragmented	3D7_chromosome_10	832175	835694	+	1142.0	688	https://www.orthodb.org/v10?query=2031at5820	RNA cytidine acetyltransferase
2040at5820	Missing
2056at5820	Complete	3D7_chromosome_5	644132	649543	+	1108.5	946	https://www.orthodb.org/v10?query=2056at5820	OST-HTH/LOTUS domain
2057at5820	Fragmented	3D7_chromosome_9	336898	341148	-	793.4	676	https://www.orthodb.org/v10?query=2057at5820	PowCR01_070009400
2059at5820	Complete	3D7_chromosome_12	1542061	1547785	+	938.1	1037	https://www.orthodb.org/v10?query=2059at5820	PowCR01_140057100
2062at5820	Missing
2063at5820	Complete	3D7_chromosome_8	838882	843497	-	908.1	844	https://www.orthodb.org/v10?query=2063at5820	Cleavage and polyadenylation specificity factor subunit 2
2068at5820	Complete	3D7_chromosome_3	964838	967594	+	689.1	600	https://www.orthodb.org/v10?query=2068at5820	PowCR01_080023300
2069at5820	Complete	3D7_chromosome_3	468957	473246	+	637.0	566	https://www.orthodb.org/v10?query=2069at5820	Aminoacyl-tRNA synthetase, class Ia
2070at5820	Complete	3D7_chromosome_12	1468607	1472085	-	1267.2	774	https://www.orthodb.org/v10?query=2070at5820	TetQ family GTPase, putative
2073at5820	Complete	3D7_chromosome_10	1380091	1382721	+	1468.3	772	https://www.orthodb.org/v10?query=2073at5820	Methionine--tRNA ligase
2080at5820	Complete	3D7_chromosome_14	1518312	1521223	-	1475.4	818	https://www.orthodb.org/v10?query=2080at5820	Succinyl-CoA ligase, putative
2092at5820	Complete	3D7_chromosome_9	1206381	1210692	-	947.3	935	https://www.orthodb.org/v10?query=2092at5820	Diacylglycerol kinase
2094at5820	Complete	3D7_chromosome_8	573030	577153	+	1077.0	846	https://www.orthodb.org/v10?query=2094at5820	RNA-binding domain, S1
2097at5820	Complete	3D7_chromosome_14	2081133	2083628	+	2006.8	829	https://www.orthodb.org/v10?query=2097at5820	Elongation factor 2
2102at5820	Complete	3D7_chromosome_13	2491316	2495539	+	1536.2	1057	https://www.orthodb.org/v10?query=2102at5820	Calpain
2103at5820	Fragmented	3D7_chromosome_14	1501421	1502917	-	1041.3	446	https://www.orthodb.org/v10?query=2103at5820	Ribonucleoside-diphosphate reductase
2106at5820	Missing
2109at5820	Complete	3D7_chromosome_8	91287	95476	+	567.1	771	https://www.orthodb.org/v10?query=2109at5820	Sentrin-specific protease 2, putative
2110at5820	Complete	3D7_chromosome_5	1086509	1090065	+	978.1	718	https://www.orthodb.org/v10?query=2110at5820	PowCR01_100010400
2119at5820	Missing
2123at5820	Complete	3D7_chromosome_14	238597	242298	+	1338.3	974	https://www.orthodb.org/v10?query=2123at5820	ATP-dependent Clp protease, putative
2126at5820	Complete	3D7_chromosome_8	987518	991659	-	667.6	590	https://www.orthodb.org/v10?query=2126at5820	Serine/threonine protein kinase
2133at5820	Complete	3D7_chromosome_8	693390	694127	+	467.6	227	https://www.orthodb.org/v10?query=2133at5820	Importin beta, putative
2136at5820	Complete	3D7_chromosome_1	404004	410179	+	929.8	818	https://www.orthodb.org/v10?query=2136at5820	Phosphatidylinositol-4-phosphate 5-kinase
2147at5820	Complete	3D7_chromosome_14	896015	900897	+	1149.9	954	https://www.orthodb.org/v10?query=2147at5820	Nrap protein
2151at5820	Complete	3D7_chromosome_13	637885	641091	-	1149.8	978	https://www.orthodb.org/v10?query=2151at5820	PowCR01_140017800
2156at5820	Complete	3D7_chromosome_4	449337	452771	-	1178.0	670	https://www.orthodb.org/v10?query=2156at5820	Replication factor A1
2157at5820	Complete	3D7_chromosome_11	1221783	1226510	-	1484.2	1251	https://www.orthodb.org/v10?query=2157at5820	Oxysterol-binding protein
2162at5820	Complete	3D7_chromosome_14	1046023	1049342	+	1125.3	800	https://www.orthodb.org/v10?query=2162at5820	Trigger factor
2167at5820	Complete	3D7_chromosome_8	190798	194514	+	1705.1	1089	https://www.orthodb.org/v10?query=2167at5820	SNF2-related, N-terminal domain
2168at5820	Complete	3D7_chromosome_6	707716	712208	+	1674.8	1076	https://www.orthodb.org/v10?query=2168at5820	AP-2 complex subunit alpha, putative
2170at5820	Complete	3D7_chromosome_13	1450505	1455711	-	749.1	894	https://www.orthodb.org/v10?query=2170at5820	PowCR01_120022900
2174at5820	Complete	3D7_chromosome_9	1028703	1033773	+	1097.5	943	https://www.orthodb.org/v10?query=2174at5820	PowCR01_070027700
2176at5820	Missing
2178at5820	Fragmented	3D7_chromosome_11	1015145	1017990	-	588.9	503	https://www.orthodb.org/v10?query=2178at5820	Ubiquitin-like modifier-activating enzyme Atg7
2181at5820	Complete	3D7_chromosome_11	605669	610833	-	966.7	1149	https://www.orthodb.org/v10?query=2181at5820	Serine esterase, putative
2183at5820	Complete	3D7_chromosome_13	2444713	2447787	+	1707.0	761	https://www.orthodb.org/v10?query=2183at5820	Gelsolin-like domain
2187at5820	Complete	3D7_chromosome_10	1188136	1192705	+	971.1	769	https://www.orthodb.org/v10?query=2187at5820	PowCR01_060016900
2189at5820	Complete	3D7_chromosome_11	790834	795791	-	959.7	1163	https://www.orthodb.org/v10?query=2189at5820	Liver stage antigen
2198at5820	Missing
2203at5820	Complete	3D7_chromosome_2	426448	429901	+	1094.0	841	https://www.orthodb.org/v10?query=2203at5820	PowCR01_040015300
2206at5820	Complete	3D7_chromosome_8	1161408	1166176	-	666.0	818	https://www.orthodb.org/v10?query=2206at5820	Nucleic acid-binding, OB-fold
2207at5820	Complete	3D7_chromosome_7	328240	334616	-	464.0	807	https://www.orthodb.org/v10?query=2207at5820	PowCR01_010009900
2209at5820	Complete	3D7_chromosome_13	1651455	1654179	+	1589.1	781	https://www.orthodb.org/v10?query=2209at5820	Aconitate hydratase
2216at5820	Complete	3D7_chromosome_12	1873388	1877590	+	1165.8	1204	https://www.orthodb.org/v10?query=2216at5820	Kinesin-13, putative
2218at5820	Complete	3D7_chromosome_7	232159	234926	+	748.7	698	https://www.orthodb.org/v10?query=2218at5820	Phosphopantetheine adenylyltransferase, putative
2220at5820	Complete	3D7_chromosome_13	1025432	1029721	+	328.4	747	https://www.orthodb.org/v10?query=2220at5820	Q8IE71_PLAF7
2224at5820	Complete	3D7_chromosome_14	401648	415013	-	1508.2	2373	https://www.orthodb.org/v10?query=2224at5820	WD40 repeat
2233at5820	Complete	3D7_chromosome_7	190218	193796	-	1236.9	1071	https://www.orthodb.org/v10?query=2233at5820	tRNA m5C-methyltransferase, putative
2235at5820	Complete	3D7_chromosome_7	121663	126281	-	1114.1	1097	https://www.orthodb.org/v10?query=2235at5820	PowCR01_010005900
2237at5820	Complete	3D7_chromosome_14	2678081	2680899	+	1681.5	776	https://www.orthodb.org/v10?query=2237at5820	Serine/threonine-protein phosphatase
2238at5820	Complete	3D7_chromosome_11	420337	423692	+	1129.6	633	https://www.orthodb.org/v10?query=2238at5820	Vacuolar protein sorting-associated protein 35
2244at5820	Missing
2246at5820	Complete	3D7_chromosome_10	485638	490201	+	718.6	1031	https://www.orthodb.org/v10?query=2246at5820	NLI interacting factor-like phosphatase, putative
2247at5820	Complete	3D7_chromosome_5	1120679	1123722	-	1682.6	793	https://www.orthodb.org/v10?query=2247at5820	DNA replication licensing factor MCM3, putative
2248at5820	Complete	3D7_chromosome_7	360110	363872	+	757.5	647	https://www.orthodb.org/v10?query=2248at5820	RAP protein, putative
2259at5820	Complete	3D7_chromosome_14	1483589	1486733	-	1619.1	759	https://www.orthodb.org/v10?query=2259at5820	cGMP-dependent protein kinase
2263at5820	Complete	3D7_chromosome_6	1023231	1027560	-	990.6	835	https://www.orthodb.org/v10?query=2263at5820	DNA polymerase 1, putative
2267at5820	Complete	3D7_chromosome_14	2010875	2014779	-	822.4	1032	https://www.orthodb.org/v10?query=2267at5820	Crossover junction endonuclease MUS81, putative
2272at5820	Missing
2273at5820	Complete	3D7_chromosome_13	519697	522692	+	1280.1	862	https://www.orthodb.org/v10?query=2273at5820	Translation initiation factor IF-2, putative
2274at5820	Complete	3D7_chromosome_9	681260	687015	+	465.6	966	https://www.orthodb.org/v10?query=2274at5820	W7AL41_PLAVN
2285at5820	Complete	3D7_chromosome_9	774091	777279	+	1572.5	863	https://www.orthodb.org/v10?query=2285at5820	Gamma-glutamylcysteine synthetase
2291at5820	Fragmented	3D7_chromosome_2	234835	241390	+	1172.4	631	https://www.orthodb.org/v10?query=2291at5820	26S proteasome regulatory subunit RPN1, putative
2299at5820	Complete	3D7_chromosome_11	1416422	1419425	+	963.0	630	https://www.orthodb.org/v10?query=2299at5820	Tudor staphylococcal nuclease, putative
2302at5820	Complete	3D7_chromosome_14	2058118	2064012	-	896.0	977	https://www.orthodb.org/v10?query=2302at5820	PowCR01_120059000
2315at5820	Complete	3D7_chromosome_14	2878915	2882633	-	1148.7	817	https://www.orthodb.org/v10?query=2315at5820	chloroquine resistance marker protein
2319at5820	Complete	3D7_chromosome_8	537756	541250	+	974.6	800	https://www.orthodb.org/v10?query=2319at5820	ER membrane protein complex subunit 1
2329at5820	Complete	3D7_chromosome_5	766070	769407	+	954.0	962	https://www.orthodb.org/v10?query=2329at5820	WD40-repeat-containing domain
2334at5820	Complete	3D7_chromosome_14	2118272	2120954	-	966.9	708	https://www.orthodb.org/v10?query=2334at5820	Ribosome biogenesis protein TSR1, putative
2335at5820	Missing
2337at5820	Complete	3D7_chromosome_13	1667661	1670494	+	1515.1	731	https://www.orthodb.org/v10?query=2337at5820	Myosin A
2346at5820	Complete	3D7_chromosome_9	1186092	1189538	-	1170.3	955	https://www.orthodb.org/v10?query=2346at5820	PowCR01_070031900
2364at5820	Complete	3D7_chromosome_1	279965	284206	+	1376.1	816	https://www.orthodb.org/v10?query=2364at5820	Small ribosomal subunit assembling AARP2 protein
2365at5820	Complete	3D7_chromosome_9	1079638	1083997	+	1161.2	1021	https://www.orthodb.org/v10?query=2365at5820	PowCR01_070028400
2366at5820	Complete	3D7_chromosome_13	2526046	2529011	+	666.5	684	https://www.orthodb.org/v10?query=2366at5820	PowCR01_110011500
2368at5820	Complete	3D7_chromosome_10	824395	831114	+	795.1	1203	https://www.orthodb.org/v10?query=2368at5820	PowCR01_060008700
2371at5820	Missing
2373at5820	Complete	3D7_chromosome_10	1489545	1492030	+	1292.7	606	https://www.orthodb.org/v10?query=2373at5820	DNA repair helicase RAD25, putative
2374at5820	Fragmented	3D7_chromosome_14	2106024	2107712	-	807.8	471	https://www.orthodb.org/v10?query=2374at5820	LCCL domain-containing protein
2376at5820	Complete	3D7_chromosome_8	866912	873730	-	1078.6	962	https://www.orthodb.org/v10?query=2376at5820	PowCR01_050016200
2377at5820	Complete	3D7_chromosome_5	885207	890896	+	659.0	1220	https://www.orthodb.org/v10?query=2377at5820	PowCR01_100015100
2378at5820	Complete	3D7_chromosome_1	133755	138651	-	1189.4	1289	https://www.orthodb.org/v10?query=2378at5820	Vacuolar protein sorting-associated protein 51, putative
2381at5820	Complete	3D7_chromosome_13	2573484	2576929	-	1548.1	837	https://www.orthodb.org/v10?query=2381at5820	Pre-mRNA-splicing factor ATP-dependent RNA helicase PRP16, putative
2382at5820	Fragmented	3D7_chromosome_3	888649	891868	-	902.2	541	https://www.orthodb.org/v10?query=2382at5820	Peptidase, putative
2386at5820	Complete	3D7_chromosome_2	721007	726978	-	774.7	1006	https://www.orthodb.org/v10?query=2386at5820	PowCR01_040008500
2392at5820	Complete	3D7_chromosome_13	2275228	2277942	+	1077.6	676	https://www.orthodb.org/v10?query=2392at5820	DNA helicase, putative
2397at5820	Complete	3D7_chromosome_12	1128281	1130943	-	1366.0	668	https://www.orthodb.org/v10?query=2397at5820	Radical SAM
2399at5820	Complete	3D7_chromosome_4	374728	379942	-	1181.5	791	https://www.orthodb.org/v10?query=2399at5820	PowCR01_030010500
2401at5820	Complete	3D7_chromosome_13	221871	224772	-	1487.0	694	https://www.orthodb.org/v10?query=2401at5820	DNA ligase
2408at5820	Complete	3D7_chromosome_6	1110549	1113508	-	959.1	479	https://www.orthodb.org/v10?query=2408at5820	Acetyl-CoA synthetase, putative
2411at5820	Complete	3D7_chromosome_11	282818	288151	+	996.5	989	https://www.orthodb.org/v10?query=2411at5820	Protein kinase, putative
2414at5820	Complete	3D7_chromosome_12	1367849	1372069	+	1328.0	958	https://www.orthodb.org/v10?query=2414at5820	Pentatricopeptide repeat
2415at5820	Complete	3D7_chromosome_10	1313027	1317916	-	788.6	953	https://www.orthodb.org/v10?query=2415at5820	RNA polymerase II-associated protein 1, C-terminal
2419at5820	Complete	3D7_chromosome_9	968091	972165	+	1265.4	656	https://www.orthodb.org/v10?query=2419at5820	Patatin-like phospholipase, putative
2424at5820	Complete	3D7_chromosome_5	1208678	1214474	+	1025.1	1353	https://www.orthodb.org/v10?query=2424at5820	PowCR01_100007300
2427at5820	Complete	3D7_chromosome_8	341140	344289	-	1483.4	730	https://www.orthodb.org/v10?query=2427at5820	V-type proton ATPase subunit a
2430at5820	Complete	3D7_chromosome_12	1293960	1297397	-	1582.9	823	https://www.orthodb.org/v10?query=2430at5820	Pre-mRNA-splicing factor ATP-dependent RNA helicase PRP2, putative
2431at5820	Complete	3D7_chromosome_3	165250	169741	+	1060.0	839	https://www.orthodb.org/v10?query=2431at5820	HAD superfamily protein, putative
2436at5820	Complete	3D7_chromosome_14	2572822	2577640	-	1306.3	796	https://www.orthodb.org/v10?query=2436at5820	EF-hand domain
2437at5820	Missing
2440at5820	Complete	3D7_chromosome_12	595428	599952	+	1370.9	1057	https://www.orthodb.org/v10?query=2440at5820	GPI ethanolamine phosphate transferase 3, putative
2441at5820	Missing
2444at5820	Complete	3D7_chromosome_13	1368238	1372124	-	946.0	947	https://www.orthodb.org/v10?query=2444at5820	WD40/YVTN repeat-like-containing domain superfamily
2454at5820	Complete	3D7_chromosome_12	1489651	1493356	-	1128.8	785	https://www.orthodb.org/v10?query=2454at5820	Pre-mRNA-splicing factor SYF1, putative
2458at5820	Complete	3D7_chromosome_12	1099024	1101995	+	347.9	544	https://www.orthodb.org/v10?query=2458at5820	PowCR01_140047300
2459at5820	Complete	3D7_chromosome_5	97747	101848	+	1199.9	909	https://www.orthodb.org/v10?query=2459at5820	Vacuolar protein sorting-associated protein 11, putative
2472at5820	Fragmented	3D7_chromosome_7	406071	407910	+	568.3	486	https://www.orthodb.org/v10?query=2472at5820	Hemimethylated DNA-binding domain
2479at5820	Complete	3D7_chromosome_9	840259	843789	+	774.6	712	https://www.orthodb.org/v10?query=2479at5820	PowCR01_070022700
2481at5820	Missing
2482at5820	Missing
2484at5820	Complete	3D7_chromosome_7	427761	430993	-	919.6	680	https://www.orthodb.org/v10?query=2484at5820	Ribonucleases P/MRP protein subunit POP1
2486at5820	Fragmented	3D7_chromosome_13	987165	990575	-	543.2	629	https://www.orthodb.org/v10?query=2486at5820	Rossmann-like alpha/beta/alpha sandwich fold
2488at5820	Complete	3D7_chromosome_12	1279432	1282281	-	1093.2	760	https://www.orthodb.org/v10?query=2488at5820	PowCR01_140051400
2489at5820	Complete	3D7_chromosome_14	1788940	1791717	+	1437.2	712	https://www.orthodb.org/v10?query=2489at5820	Heat shock protein 90, putative
2490at5820	Fragmented	3D7_chromosome_11	1009869	1011287	-	831.5	396	https://www.orthodb.org/v10?query=2490at5820	Threonine--tRNA ligase
2503at5820	Complete	3D7_chromosome_7	1280135	1283242	-	1056.0	674	https://www.orthodb.org/v10?query=2503at5820	AP complex subunit beta
2504at5820	Complete	3D7_chromosome_13	1492724	1495321	+	1062.5	622	https://www.orthodb.org/v10?query=2504at5820	1-deoxy-D-xylulose 5-phosphate synthase
2505at5820	Complete	3D7_chromosome_11	479909	483800	+	1231.3	943	https://www.orthodb.org/v10?query=2505at5820	PowCR01_090014300
2514at5820	Complete	3D7_chromosome_14	642361	645171	-	1382.0	801	https://www.orthodb.org/v10?query=2514at5820	Protein SEY1 homolog
2515at5820	Complete	3D7_chromosome_11	926806	929385	-	535.0	640	https://www.orthodb.org/v10?query=2515at5820	PowCR01_090025000
2516at5820	Complete	3D7_chromosome_10	574616	578507	+	907.1	908	https://www.orthodb.org/v10?query=2516at5820	PowCR01_080020800
2518at5820	Missing
2521at5820	Missing
2524at5820	Complete	3D7_chromosome_5	1153248	1156862	-	1532.7	774	https://www.orthodb.org/v10?query=2524at5820	AP complex subunit beta
2526at5820	Complete	3D7_chromosome_3	775773	778139	-	1118.2	647	https://www.orthodb.org/v10?query=2526at5820	Cleavage and polyadenylation specificity factor, putative
2533at5820	Fragmented	3D7_chromosome_5	1023095	1025792	+	961.3	580	https://www.orthodb.org/v10?query=2533at5820	tRNA-YW synthesizing protein, putative
2535at5820	Complete	3D7_chromosome_14	1477540	1481066	+	322.6	534	https://www.orthodb.org/v10?query=2535at5820	PowCR01_130020500
2540at5820	Complete	3D7_chromosome_13	1485520	1488293	-	1200.9	740	https://www.orthodb.org/v10?query=2540at5820	Endopeptidase, putative
2545at5820	Complete	3D7_chromosome_8	971740	974210	+	559.2	270	https://www.orthodb.org/v10?query=2545at5820	Protein transport protein SEC23
2547at5820	Complete	3D7_chromosome_13	2229003	2232018	+	1016.9	763	https://www.orthodb.org/v10?query=2547at5820	Phosphatase 2A regulatory subunit-related protein, putative
2549at5820	Complete	3D7_chromosome_5	750127	754362	+	951.1	832	https://www.orthodb.org/v10?query=2549at5820	RAP protein, putative
2553at5820	Complete	3D7_chromosome_1	273056	277320	+	269.7	882	https://www.orthodb.org/v10?query=2553at5820	PowCR01_020010200
2557at5820	Complete	3D7_chromosome_3	914977	919927	+	684.2	842	https://www.orthodb.org/v10?query=2557at5820	Cyclic amine resistance locus protein
2560at5820	Complete	3D7_chromosome_14	2199823	2202317	-	1215.2	635	https://www.orthodb.org/v10?query=2560at5820	Glucose-6-phosphate dehydrogenase-6-phosphogluconolactonase
2563at5820	Fragmented	3D7_chromosome_13	887013	891633	-	929.5	730	https://www.orthodb.org/v10?query=2563at5820	Phosphodiesterase
2565at5820	Complete	3D7_chromosome_13	2763454	2766998	+	1475.1	878	https://www.orthodb.org/v10?query=2565at5820	MIF4G-like domain superfamily
2573at5820	Complete	3D7_chromosome_8	311367	315708	+	969.5	659	https://www.orthodb.org/v10?query=2573at5820	C-mannosyltransferase, putative
2584at5820	Complete	3D7_chromosome_11	1256190	1258836	+	637.5	568	https://www.orthodb.org/v10?query=2584at5820	Amino acid transporter, putative
2585at5820	Complete	3D7_chromosome_11	274691	277858	+	935.3	660	https://www.orthodb.org/v10?query=2585at5820	DEAD/DEAH box helicase, putative
2594at5820	Complete	3D7_chromosome_5	607760	612420	+	923.5	1067	https://www.orthodb.org/v10?query=2594at5820	MORN motif
2595at5820	Complete	3D7_chromosome_6	812846	815405	-	1745.2	761	https://www.orthodb.org/v10?query=2595at5820	ATPase, AAA-type, conserved site
2608at5820	Complete	3D7_chromosome_14	1625477	1628511	-	855.2	689	https://www.orthodb.org/v10?query=2608at5820	PowCR01_120010500
2610at5820	Complete	3D7_chromosome_14	598901	602475	-	1069.3	759	https://www.orthodb.org/v10?query=2610at5820	ATP-dependent protease, putative
2617at5820	Complete	3D7_chromosome_7	263637	266078	-	1643.6	737	https://www.orthodb.org/v10?query=2617at5820	DNA replication licensing factor MCM7
2619at5820	Complete	3D7_chromosome_9	530306	533386	+	835.6	630	https://www.orthodb.org/v10?query=2619at5820	Translation factor GUF1 homolog, mitochondrial
2624at5820	Complete	3D7_chromosome_7	1098908	1103107	+	1311.4	899	https://www.orthodb.org/v10?query=2624at5820	DNA mismatch repair protein PMS1, putative
2625at5820	Complete	3D7_chromosome_6	511625	518177	-	1389.9	1376	https://www.orthodb.org/v10?query=2625at5820	Leucine-rich repeat protein
2637at5820	Complete	3D7_chromosome_8	698174	700419	+	805.9	579	https://www.orthodb.org/v10?query=2637at5820	FAD-dependent monooxygenase, putative
2641at5820	Complete	3D7_chromosome_10	709239	712143	-	575.8	579	https://www.orthodb.org/v10?query=2641at5820	PowCR01_060006000
2645at5820	Missing
2651at5820	Complete	3D7_chromosome_6	101852	105021	-	1573.8	747	https://www.orthodb.org/v10?query=2651at5820	Elongation factor G
2655at5820	Complete	3D7_chromosome_7	321252	323700	+	1092.9	615	https://www.orthodb.org/v10?query=2655at5820	DNA mismatch repair protein MSH2, putative
2667at5820	Complete	3D7_chromosome_5	1000542	1003915	+	903.4	774	https://www.orthodb.org/v10?query=2667at5820	PowCR01_100012800
2668at5820	Complete	3D7_chromosome_2	461809	464668	+	351.2	646	https://www.orthodb.org/v10?query=2668at5820	GAF domain-related protein, putative
2670at5820	Complete	3D7_chromosome_8	824094	828223	-	1137.8	809	https://www.orthodb.org/v10?query=2670at5820	DNA helicase, putative
2673at5820	Missing
2674at5820	Complete	3D7_chromosome_14	537992	543330	-	387.3	758	https://www.orthodb.org/v10?query=2674at5820	A0A1J1HF21_PLARL
2678at5820	Complete	3D7_chromosome_7	724661	727675	+	716.4	670	https://www.orthodb.org/v10?query=2678at5820	PowCR01_030016300
2691at5820	Fragmented	3D7_chromosome_8	532069	534197	+	801.3	525	https://www.orthodb.org/v10?query=2691at5820	Cullin-1, putative
2702at5820	Complete	3D7_chromosome_11	329431	334355	-	952.9	1310	https://www.orthodb.org/v10?query=2702at5820	Transcription factor with AP2 domain(S)
2703at5820	Complete	3D7_chromosome_4	678362	681913	+	858.8	712	https://www.orthodb.org/v10?query=2703at5820	Cdc2-related protein kinase 3, putative
2713at5820	Complete	3D7_chromosome_11	381251	385608	-	849.9	975	https://www.orthodb.org/v10?query=2713at5820	PowCR01_090011100
2716at5820	Complete	3D7_chromosome_13	1261101	1264072	+	644.0	680	https://www.orthodb.org/v10?query=2716at5820	Q8IE28_PLAF7
2722at5820	Missing
2728at5820	Complete	3D7_chromosome_13	1825077	1828219	+	789.2	581	https://www.orthodb.org/v10?query=2728at5820	PowCR01_120013100
2730at5820	Complete	3D7_chromosome_8	957360	962466	+	681.0	1069	https://www.orthodb.org/v10?query=2730at5820	Phosphorylated CTD interacting factor 1, WW domain
2732at5820	Fragmented	3D7_chromosome_9	538795	543398	-	1411.8	1180	https://www.orthodb.org/v10?query=2732at5820	PowCR01_070014300
2733at5820	Complete	3D7_chromosome_3	940537	944581	+	869.1	901	https://www.orthodb.org/v10?query=2733at5820	PowCR01_080023700
2747at5820	Fragmented	3D7_chromosome_9	1084822	1086792	+	775.1	526	https://www.orthodb.org/v10?query=2747at5820	Glutamine-dependent NAD(+) synthetase, putative
2749at5820	Complete	3D7_chromosome_2	602651	606859	+	1050.5	672	https://www.orthodb.org/v10?query=2749at5820	PowCR01_040011200
2750at5820	Complete	3D7_chromosome_5	589102	593366	-	1014.7	925	https://www.orthodb.org/v10?query=2750at5820	Helicase
2755at5820	Missing
2761at5820	Complete	3D7_chromosome_12	258957	262197	-	1359.6	739	https://www.orthodb.org/v10?query=2761at5820	transmembrane and coiled-coil domains 4
2762at5820	Complete	3D7_chromosome_11	782675	784968	-	353.5	686	https://www.orthodb.org/v10?query=2762at5820	PowCR01_090022200
2771at5820	Complete	3D7_chromosome_9	891381	896260	+	860.8	1270	https://www.orthodb.org/v10?query=2771at5820	Ubiquitin-like protein, putative
2773at5820	Missing
2776at5820	Complete	3D7_chromosome_5	557708	566192	+	1345.5	1521	https://www.orthodb.org/v10?query=2776at5820	WD40/YVTN repeat-like-containing domain superfamily
2786at5820	Complete	3D7_chromosome_9	1059887	1065322	+	904.7	636	https://www.orthodb.org/v10?query=2786at5820	Protein kinase, putative
2788at5820	Complete	3D7_chromosome_5	733023	735329	-	943.5	566	https://www.orthodb.org/v10?query=2788at5820	UTP--glucose-1-phosphate uridylyltransferase, putative
2793at5820	Complete	3D7_chromosome_2	667746	671520	+	529.7	797	https://www.orthodb.org/v10?query=2793at5820	PowCR01_040009800
2794at5820	Complete	3D7_chromosome_11	1184845	1189045	+	1007.2	914	https://www.orthodb.org/v10?query=2794at5820	Mitochondrial rpoD, putative
2800at5820	Complete	3D7_chromosome_13	813011	815584	-	1042.3	678	https://www.orthodb.org/v10?query=2800at5820	Protein phosphatase PP2A regulatory subunit A, putative
2802at5820	Complete	3D7_chromosome_13	1019385	1023857	-	917.4	808	https://www.orthodb.org/v10?query=2802at5820	ATP-dependent helicase activity
2806at5820	Complete	3D7_chromosome_13	237306	241141	+	960.5	975	https://www.orthodb.org/v10?query=2806at5820	PowCR01_140007300
2813at5820	Complete	3D7_chromosome_12	1456354	1459704	-	1450.5	755	https://www.orthodb.org/v10?query=2813at5820	Vacuolar-type H+ pumping pyrophosphatase
2814at5820	Fragmented	3D7_chromosome_5	92766	94700	+	522.6	389	https://www.orthodb.org/v10?query=2814at5820	Protein HIRA
2816at5820	Complete	3D7_chromosome_12	655714	658926	+	1227.3	773	https://www.orthodb.org/v10?query=2816at5820	Perforin-like protein 2
2819at5820	Fragmented	3D7_chromosome_14	1550489	1551970	-	756.0	412	https://www.orthodb.org/v10?query=2819at5820	Cleavage and polyadenylation specificity factor subunit 3, putative
2821at5820	Complete	3D7_chromosome_12	515077	517856	+	907.4	420	https://www.orthodb.org/v10?query=2821at5820	DNA replication licensing factor MCM5, putative
2822at5820	Complete	3D7_chromosome_2	392852	397033	-	1412.4	919	https://www.orthodb.org/v10?query=2822at5820	Sodium:neurotransmitter symporter
2824at5820	Fragmented	3D7_chromosome_10	229939	231478	+	774.2	457	https://www.orthodb.org/v10?query=2824at5820	Digestive organ expansion factor, predicted
2825at5820	Complete	3D7_chromosome_11	1028478	1032581	+	1287.0	1226	https://www.orthodb.org/v10?query=2825at5820	PowCR01_090028100
2829at5820	Complete	3D7_chromosome_13	798988	803287	+	1070.7	843	https://www.orthodb.org/v10?query=2829at5820	PowCR01_140022000
2831at5820	Complete	3D7_chromosome_5	469385	472162	+	1243.2	714	https://www.orthodb.org/v10?query=2831at5820	Stearoyl-CoA desaturase (Delta-9 desaturase)
2837at5820	Complete	3D7_chromosome_12	1639842	1642856	+	1448.0	830	https://www.orthodb.org/v10?query=2837at5820	DNA topoisomerase 2
2838at5820	Complete	3D7_chromosome_14	2292909	2295809	+	1172.8	794	https://www.orthodb.org/v10?query=2838at5820	PowCR01_120053300
2844at5820	Missing
2847at5820	Fragmented	3D7_chromosome_7	421255	423970	-	509.3	588	https://www.orthodb.org/v10?query=2847at5820	Cg7 protein
2849at5820	Complete	3D7_chromosome_7	245253	248848	-	1086.4	876	https://www.orthodb.org/v10?query=2849at5820	Methyltransferase, putative
2856at5820	Complete	3D7_chromosome_5	866495	870851	-	774.8	1366	https://www.orthodb.org/v10?query=2856at5820	PowCR01_100015700
2866at5820	Complete	3D7_chromosome_12	465775	468963	-	414.5	569	https://www.orthodb.org/v10?query=2866at5820	PowCR01_130017200
2871at5820	Complete	3D7_chromosome_6	655853	659456	-	1096.7	798	https://www.orthodb.org/v10?query=2871at5820	PowCR01_110035400
2874at5820	Missing
2875at5820	Complete	3D7_chromosome_6	107487	112108	-	928.3	1053	https://www.orthodb.org/v10?query=2875at5820	SAC3/GANP/THP3
2879at5820	Missing
2880at5820	Complete	3D7_chromosome_3	154846	157194	-	1403.6	695	https://www.orthodb.org/v10?query=2880at5820	Vesicle-fusing ATPase
2883at5820	Complete	3D7_chromosome_12	583246	585483	-	1353.8	636	https://www.orthodb.org/v10?query=2883at5820	Prolyl-tRNA synthetase
2885at5820	Complete	3D7_chromosome_1	429644	433002	-	1081.1	763	https://www.orthodb.org/v10?query=2885at5820	Replication factor c protein, putative
2886at5820	Complete	3D7_chromosome_14	1129257	1133585	-	1031.8	767	https://www.orthodb.org/v10?query=2886at5820	A0A077YHS1_PLACH
2890at5820	Complete	3D7_chromosome_9	450563	453902	-	756.6	759	https://www.orthodb.org/v10?query=2890at5820	SET domain protein, putative
2891at5820	Complete	3D7_chromosome_6	796660	800045	+	881.5	753	https://www.orthodb.org/v10?query=2891at5820	PowCR01_110032300
2893at5820	Complete	3D7_chromosome_13	180728	184292	+	673.3	650	https://www.orthodb.org/v10?query=2893at5820	Tetratricopeptide repeat
2898at5820	Fragmented	3D7_chromosome_10	1506700	1508304	-	583.3	395	https://www.orthodb.org/v10?query=2898at5820	GDP dissociation inhibitor, putative
2904at5820	Complete	3D7_chromosome_5	878627	881149	+	1182.7	674	https://www.orthodb.org/v10?query=2904at5820	ATP-dependent RNA helicase DDX1, putative
2905at5820	Fragmented	3D7_chromosome_11	671384	673949	-	900.5	480	https://www.orthodb.org/v10?query=2905at5820	DNA mismatch repair protein MLH, putative
2907at5820	Complete	3D7_chromosome_12	270054	272894	-	1308.9	757	https://www.orthodb.org/v10?query=2907at5820	Eukaryotic translation initiation factor 3 subunit C
2909at5820	Fragmented	3D7_chromosome_4	468102	470487	-	672.5	469	https://www.orthodb.org/v10?query=2909at5820	PPM-type phosphatase domain
2927at5820	Complete	3D7_chromosome_13	2593028	2595112	+	877.5	532	https://www.orthodb.org/v10?query=2927at5820	Aldehyde reductase, putative
2928at5820	Complete	3D7_chromosome_3	749238	753033	-	917.4	804	https://www.orthodb.org/v10?query=2928at5820	PowCR01_080028200
2934at5820	Complete	3D7_chromosome_9	801494	804313	-	704.9	655	https://www.orthodb.org/v10?query=2934at5820	TLD domain-containing protein
2939at5820	Complete	3D7_chromosome_10	1039081	1043463	-	689.0	948	https://www.orthodb.org/v10?query=2939at5820	PowCR01_060012900
2940at5820	Fragmented	3D7_chromosome_13	689735	691508	+	595.2	344	https://www.orthodb.org/v10?query=2940at5820	Choline-phosphate cytidylyltransferase
2942at5820	Complete	3D7_chromosome_8	304246	307476	-	872.4	691	https://www.orthodb.org/v10?query=2942at5820	AAA family ATPase, putative
2944at5820	Complete	3D7_chromosome_2	468010	471694	+	541.7	535	https://www.orthodb.org/v10?query=2944at5820	Tyrosine kinase-like protein, putative
2947at5820	Fragmented	3D7_chromosome_14	2631476	2633908	+	980.7	527	https://www.orthodb.org/v10?query=2947at5820	tRNA 3'-trailer sequence RNase, putative
2950at5820	Complete	3D7_chromosome_12	1890098	1894903	-	1063.4	935	https://www.orthodb.org/v10?query=2950at5820	Kinesin motor domain
2955at5820	Complete	3D7_chromosome_12	1314800	1317012	+	648.0	528	https://www.orthodb.org/v10?query=2955at5820	PowCR01_140052000
2956at5820	Fragmented	3D7_chromosome_11	1166501	1170513	+	588.2	521	https://www.orthodb.org/v10?query=2956at5820	COG complex component, COG2
2959at5820	Missing
2964at5820	Complete	3D7_chromosome_12	997877	1002161	-	318.5	999	https://www.orthodb.org/v10?query=2964at5820	PowCR01_140044600
2971at5820	Missing
2974at5820	Complete	3D7_chromosome_14	1279371	1282945	-	852.3	762	https://www.orthodb.org/v10?query=2974at5820	PowCR01_130024400
2975at5820	Fragmented	3D7_chromosome_6	777481	779867	-	828.6	594	https://www.orthodb.org/v10?query=2975at5820	A0A077TLD4_PLACH
2985at5820	Complete	3D7_chromosome_12	1338676	1343107	+	1021.1	716	https://www.orthodb.org/v10?query=2985at5820	PowCR01_140052800
2987at5820	Complete	3D7_chromosome_14	210461	214531	-	802.6	910	https://www.orthodb.org/v10?query=2987at5820	Tubby-like, C-terminal
2988at5820	Fragmented	3D7_chromosome_12	1159051	1161407	+	793.1	504	https://www.orthodb.org/v10?query=2988at5820	PowCR01_140048700
2989at5820	Missing
2992at5820	Missing
2997at5820	Complete	3D7_chromosome_12	1832527	1835759	-	1164.0	712	https://www.orthodb.org/v10?query=2997at5820	tRNA uridine 5-carboxymethylaminomethyl modification enzyme
2998at5820	Missing
3000at5820	Complete	3D7_chromosome_9	942724	945003	+	1186.6	605	https://www.orthodb.org/v10?query=3000at5820	Perforin-like protein 3
3006at5820	Complete	3D7_chromosome_13	1702091	1704490	-	742.0	606	https://www.orthodb.org/v10?query=3006at5820	PowCR01_120015500
3009at5820	Complete	3D7_chromosome_8	271304	275043	-	488.5	792	https://www.orthodb.org/v10?query=3009at5820	PowCR01_010017900
3022at5820	Complete	3D7_chromosome_3	566870	570096	-	738.8	772	https://www.orthodb.org/v10?query=3022at5820	PowCR01_080032400
3024at5820	Complete	3D7_chromosome_14	1869964	1873877	-	868.8	841	https://www.orthodb.org/v10?query=3024at5820	PowCR01_120063700
3029at5820	Complete	3D7_chromosome_2	648524	650787	-	1028.4	537	https://www.orthodb.org/v10?query=3029at5820	Origin recognition complex subunit 5
3030at5820	Complete	3D7_chromosome_14	2412765	2414985	+	842.7	537	https://www.orthodb.org/v10?query=3030at5820	GTP-binding protein, putative
3031at5820	Fragmented	3D7_chromosome_14	1971219	1973992	-	898.9	508	https://www.orthodb.org/v10?query=3031at5820	Ubiquitin-protein ligase, putative
3032at5820	Fragmented	3D7_chromosome_11	278880	281453	-	851.7	553	https://www.orthodb.org/v10?query=3032at5820	Dna2/nam7 helicase family member, putative
3044at5820	Complete	3D7_chromosome_5	962106	965714	+	837.6	794	https://www.orthodb.org/v10?query=3044at5820	PowCR01_100013700
3047at5820	Complete	3D7_chromosome_13	1379743	1383704	+	1025.2	888	https://www.orthodb.org/v10?query=3047at5820	PowCR01_120024900
3052at5820	Complete	3D7_chromosome_14	2869557	2872811	+	936.2	662	https://www.orthodb.org/v10?query=3052at5820	Phosphodiesterase
3053at5820	Complete	3D7_chromosome_10	1495190	1500160	-	1136.9	806	https://www.orthodb.org/v10?query=3053at5820	Dynein intermediate chain, putative
3054at5820	Fragmented	3D7_chromosome_7	394288	395794	+	754.5	432	https://www.orthodb.org/v10?query=3054at5820	Heat shock protein 110, putative
3057at5820	Complete	3D7_chromosome_11	1272663	1274909	+	701.3	577	https://www.orthodb.org/v10?query=3057at5820	PowCR01_090034400
3060at5820	Complete	3D7_chromosome_5	146445	149792	-	1174.4	633	https://www.orthodb.org/v10?query=3060at5820	Myosin B
3062at5820	Complete	3D7_chromosome_9	673410	676381	+	999.7	743	https://www.orthodb.org/v10?query=3062at5820	PowCR01_070018200
3065at5820	Complete	3D7_chromosome_14	154062	159364	-	1115.4	749	https://www.orthodb.org/v10?query=3065at5820	Adenylyl cyclase alpha
3072at5820	Complete	3D7_chromosome_7	1053870	1057895	-	848.5	923	https://www.orthodb.org/v10?query=3072at5820	Exonuclease I
3077at5820	Complete	3D7_chromosome_10	1051830	1053740	+	1321.3	608	https://www.orthodb.org/v10?query=3077at5820	Glutamine-fructose-6-phosphate transaminase (Isomerizing)
3079at5820	Complete	3D7_chromosome_7	203761	206604	+	838.6	719	https://www.orthodb.org/v10?query=3079at5820	WD40-repeat-containing domain
3084at5820	Complete	3D7_chromosome_14	1700450	1702864	-	576.8	665	https://www.orthodb.org/v10?query=3084at5820	GTP-binding protein, putative
3089at5820	Complete	3D7_chromosome_8	196413	200506	+	453.2	512	https://www.orthodb.org/v10?query=3089at5820	AAA family ATPase, putative
3093at5820	Complete	3D7_chromosome_2	201241	203550	-	516.3	529	https://www.orthodb.org/v10?query=3093at5820	5'-3' exonuclease, putative
3095at5820	Missing
3105at5820	Fragmented	3D7_chromosome_13	1964977	1967134	-	941.7	482	https://www.orthodb.org/v10?query=3105at5820	Glutamyl-tRNA synthetase
3108at5820	Missing
3111at5820	Fragmented	3D7_chromosome_3	679841	682303	+	658.4	528	https://www.orthodb.org/v10?query=3111at5820	6-cysteine protein
3113at5820	Missing
3114at5820	Complete	3D7_chromosome_8	479629	483979	-	615.8	824	https://www.orthodb.org/v10?query=3114at5820	PowCR01_140032200
3141at5820	Fragmented	3D7_chromosome_4	619956	621667	-	556.7	377	https://www.orthodb.org/v10?query=3141at5820	Ubiquitin carboxyl-terminal hydrolase
3149at5820	Complete	3D7_chromosome_9	244459	248055	-	749.8	917	https://www.orthodb.org/v10?query=3149at5820	Mitochondrial carrier protein, putative
3150at5820	Fragmented	3D7_chromosome_8	849703	852828	+	532.2	502	https://www.orthodb.org/v10?query=3150at5820	PowCR01_050016700
3154at5820	Complete	3D7_chromosome_11	816518	818958	+	1035.8	631	https://www.orthodb.org/v10?query=3154at5820	Protein GCN20
3166at5820	Missing
3171at5820	Complete	3D7_chromosome_5	444404	446696	-	987.8	489	https://www.orthodb.org/v10?query=3171at5820	Topoisomerase I
3172at5820	Missing
3175at5820	Complete	3D7_chromosome_5	599147	601140	+	600.0	506	https://www.orthodb.org/v10?query=3175at5820	Aspartate--tRNA ligase, putative
3177at5820	Complete	3D7_chromosome_1	161255	165570	+	651.0	676	https://www.orthodb.org/v10?query=3177at5820	ATP-dependent RNA helicase, putative
3192at5820	Fragmented	3D7_chromosome_6	677605	680489	+	239.6	502	https://www.orthodb.org/v10?query=3192at5820	PowCR01_110034700
3193at5820	Complete	3D7_chromosome_11	1882242	1884038	-	619.8	542	https://www.orthodb.org/v10?query=3193at5820	Farnesyltransferase beta subunit
3194at5820	Complete	3D7_chromosome_13	1314204	1316270	-	1074.7	566	https://www.orthodb.org/v10?query=3194at5820	Glutamine--tRNA ligase, putative
3196at5820	Complete	3D7_chromosome_9	1038700	1041801	+	449.9	559	https://www.orthodb.org/v10?query=3196at5820	Serine/threonine protein kinase
3200at5820	Complete	3D7_chromosome_10	793644	796790	+	730.3	740	https://www.orthodb.org/v10?query=3200at5820	Pleckstrin homology domain
3205at5820	Missing
3208at5820	Complete	3D7_chromosome_5	130362	133121	+	944.0	701	https://www.orthodb.org/v10?query=3208at5820	P-loop containing nucleoside triphosphate hydrolase
3211at5820	Complete	3D7_chromosome_10	1451045	1456238	-	1046.1	1420	https://www.orthodb.org/v10?query=3211at5820	PowCR01_060024100
3212at5820	Missing
3220at5820	Complete	3D7_chromosome_12	857432	860276	+	900.8	524	https://www.orthodb.org/v10?query=3220at5820	FbpA domain protein, putative
3221at5820	Complete	3D7_chromosome_7	840518	843610	+	925.6	679	https://www.orthodb.org/v10?query=3221at5820	Actin-related protein, putative
3243at5820	Complete	3D7_chromosome_8	382943	386692	+	748.3	779	https://www.orthodb.org/v10?query=3243at5820	PowCR01_010015200
3245at5820	Missing
3254at5820	Missing
3255at5820	Complete	3D7_chromosome_1	248045	250819	-	967.7	765	https://www.orthodb.org/v10?query=3255at5820	Cyclin-dependent kinases regulatory subunit
3256at5820	Complete	3D7_chromosome_4	806866	810499	-	908.2	874	https://www.orthodb.org/v10?query=3256at5820	PowCR01_050024300
3262at5820	Complete	3D7_chromosome_7	995939	999857	-	848.0	803	https://www.orthodb.org/v10?query=3262at5820	RNA-binding domain superfamily
3263at5820	Complete	3D7_chromosome_13	327528	330265	+	611.0	545	https://www.orthodb.org/v10?query=3263at5820	U3 small nucleolar RNA-associated protein 6
3266at5820	Complete	3D7_chromosome_5	1204157	1206914	-	908.2	754	https://www.orthodb.org/v10?query=3266at5820	PowCR01_100007400
3268at5820	Missing
3276at5820	Complete	3D7_chromosome_6	343073	346929	+	514.2	664	https://www.orthodb.org/v10?query=3276at5820	PowCR01_110042600
3278at5820	Complete	3D7_chromosome_6	1185235	1189733	+	768.2	790	https://www.orthodb.org/v10?query=3278at5820	RAP protein, putative
3282at5820	Complete	3D7_chromosome_10	954689	957159	+	1219.2	647	https://www.orthodb.org/v10?query=3282at5820	4-hydroxy-3-methylbut-2-en-1-yl diphosphate synthase
3283at5820	Complete	3D7_chromosome_13	1150786	1153651	+	879.3	617	https://www.orthodb.org/v10?query=3283at5820	PowCR01_120030400
3285at5820	Complete	3D7_chromosome_6	956661	959060	-	622.7	551	https://www.orthodb.org/v10?query=3285at5820	ATP dependent DEAD-box helicase, putative
3287at5820	Complete	3D7_chromosome_5	740063	742206	+	1140.4	563	https://www.orthodb.org/v10?query=3287at5820	Eukaryotic translation initiation factor 3 subunit B
3289at5820	Fragmented	3D7_chromosome_13	1387257	1389203	-	1042.5	545	https://www.orthodb.org/v10?query=3289at5820	PowCR01_120024700
3290at5820	Complete	3D7_chromosome_8	556376	559108	+	861.0	720	https://www.orthodb.org/v10?query=3290at5820	Histone-arginine methyltransferase CARM1, putative
3293at5820	Fragmented	3D7_chromosome_14	842496	845159	+	762.5	457	https://www.orthodb.org/v10?query=3293at5820	Glycyl-tRNA synthetase
3302at5820	Complete	3D7_chromosome_7	688100	689732	+	944.1	464	https://www.orthodb.org/v10?query=3302at5820	GTP-binding protein
3304at5820	Missing
3306at5820	Complete	3D7_chromosome_10	1059783	1065424	-	982.7	979	https://www.orthodb.org/v10?query=3306at5820	PowCR01_060013400
3314at5820	Complete	3D7_chromosome_9	1274319	1277746	-	837.8	727	https://www.orthodb.org/v10?query=3314at5820	Protein MAM3, putative
3320at5820	Missing
3325at5820	Complete	3D7_chromosome_13	980879	984758	-	582.4	688	https://www.orthodb.org/v10?query=3325at5820	Vacuolar protein sorting-associated protein 52, putative
3333at5820	Complete	3D7_chromosome_10	1383249	1386214	-	819.4	606	https://www.orthodb.org/v10?query=3333at5820	Pseudouridine synthase, TruD
3339at5820	Complete	3D7_chromosome_10	392205	396417	-	941.0	886	https://www.orthodb.org/v10?query=3339at5820	PowCR01_080016000
3346at5820	Complete	3D7_chromosome_12	678800	681359	-	981.6	801	https://www.orthodb.org/v10?query=3346at5820	PowCR01_140037900
3350at5820	Missing
3352at5820	Missing
3355at5820	Fragmented	3D7_chromosome_10	1341814	1343685	-	867.1	510	https://www.orthodb.org/v10?query=3355at5820	Myb2 transcription factor, putative
3358at5820	Complete	3D7_chromosome_7	1249514	1251791	+	865.7	639	https://www.orthodb.org/v10?query=3358at5820	mRNA (N6-adenosine)-methyltransferase, putative
3359at5820	Fragmented	3D7_chromosome_3	631544	634558	+	979.4	559	https://www.orthodb.org/v10?query=3359at5820	PowCR01_080030900
3360at5820	Missing
3369at5820	Complete	3D7_chromosome_10	594495	598396	-	711.6	604	https://www.orthodb.org/v10?query=3369at5820	PowCR01_080021100
3370at5820	Complete	3D7_chromosome_9	726465	728435	-	1467.0	652	https://www.orthodb.org/v10?query=3370at5820	Pre-mRNA-splicing factor ATP-dependent RNA helicase PRP43, putative
3371at5820	Complete	3D7_chromosome_14	3026761	3029430	+	781.6	588	https://www.orthodb.org/v10?query=3371at5820	DNA repair metallo-beta-lactamase protein
3374at5820	Fragmented	3D7_chromosome_13	2152165	2153823	-	847.4	484	https://www.orthodb.org/v10?query=3374at5820	Inositol-polyphosphate 5-phosphatase, putative
3379at5820	Fragmented	3D7_chromosome_13	155299	157185	+	841.6	470	https://www.orthodb.org/v10?query=3379at5820	PowCR01_140005600
3381at5820	Complete	3D7_chromosome_12	1842928	1845762	-	1124.6	766	https://www.orthodb.org/v10?query=3381at5820	Transcription factor Tfb2, putative
3383at5820	Fragmented	3D7_chromosome_14	2224611	2226158	+	918.5	475	https://www.orthodb.org/v10?query=3383at5820	Aminopeptidase P, putative
3396at5820	Complete	3D7_chromosome_14	779699	782030	-	1149.4	611	https://www.orthodb.org/v10?query=3396at5820	DEAD/DEAH box ATP-dependent RNA helicase, putative
3399at5820	Complete	3D7_chromosome_13	2218197	2220993	-	668.9	552	https://www.orthodb.org/v10?query=3399at5820	PowCR01_110017600
3403at5820	Fragmented	3D7_chromosome_13	1762695	1764755	+	1095.3	588	https://www.orthodb.org/v10?query=3403at5820	Heat shock protein 110, putative
3405at5820	Complete	3D7_chromosome_10	350341	354222	+	927.9	757	https://www.orthodb.org/v10?query=3405at5820	PowCR01_080013600
3411at5820	Complete	3D7_chromosome_13	1238587	1241746	+	1071.8	560	https://www.orthodb.org/v10?query=3411at5820	AMP deaminase, putative
3415at5820	Missing
3420at5820	Fragmented	3D7_chromosome_14	511090	513493	+	975.9	563	https://www.orthodb.org/v10?query=3420at5820	AAA family ATPase, putative
3428at5820	Complete	3D7_chromosome_3	474759	477586	-	883.6	536	https://www.orthodb.org/v10?query=3428at5820	Phosphatidylinositol 3-and 4-kinase, putative
3431at5820	Complete	3D7_chromosome_13	1718542	1720715	-	1203.8	635	https://www.orthodb.org/v10?query=3431at5820	Kelch protein K13, putative
3437at5820	Complete	3D7_chromosome_14	482045	484390	+	835.6	664	https://www.orthodb.org/v10?query=3437at5820	PowCR01_130044400
3438at5820	Complete	3D7_chromosome_13	2537722	2540133	-	956.1	669	https://www.orthodb.org/v10?query=3438at5820	WD40-repeat-containing domain
3440at5820	Complete	3D7_chromosome_8	1050919	1053488	+	608.9	682	https://www.orthodb.org/v10?query=3440at5820	A0A081IB45_PLAVN
3444at5820	Complete	3D7_chromosome_11	914578	917137	+	811.6	590	https://www.orthodb.org/v10?query=3444at5820	Leucine-rich repeat protein
3450at5820	Complete	3D7_chromosome_9	582520	585933	+	722.4	648	https://www.orthodb.org/v10?query=3450at5820	PowCR01_070015800
3455at5820	Fragmented	3D7_chromosome_14	376307	378286	-	824.7	495	https://www.orthodb.org/v10?query=3455at5820	PowCR01_130047000
3459at5820	Complete	3D7_chromosome_12	1646633	1648840	+	1255.8	687	https://www.orthodb.org/v10?query=3459at5820	ATPase, AAA-type, conserved site
3471at5820	Complete	3D7_chromosome_6	1275200	1278457	+	1323.4	707	https://www.orthodb.org/v10?query=3471at5820	PowCR01_110020800
3472at5820	Complete	3D7_chromosome_13	1753070	1755510	+	927.9	603	https://www.orthodb.org/v10?query=3472at5820	Aminomethyltransferase, putative
3473at5820	Missing
3487at5820	Complete	3D7_chromosome_9	269939	273911	-	843.0	572	https://www.orthodb.org/v10?query=3487at5820	High molecular weight rhoptry protein 3, putative
3489at5820	Complete	3D7_chromosome_14	1768678	1771323	-	1021.1	750	https://www.orthodb.org/v10?query=3489at5820	WD40 repeat
3490at5820	Complete	3D7_chromosome_5	579074	581965	+	701.9	542	https://www.orthodb.org/v10?query=3490at5820	6-cysteine protein
3491at5820	Complete	3D7_chromosome_12	851978	854410	+	955.5	643	https://www.orthodb.org/v10?query=3491at5820	PowCR01_140041400
3492at5820	Complete	3D7_chromosome_2	776344	778890	-	1275.2	679	https://www.orthodb.org/v10?query=3492at5820	Replication factor C subunit 1
3500at5820	Missing
3504at5820	Complete	3D7_chromosome_12	104457	107956	-	1094.1	621	https://www.orthodb.org/v10?query=3504at5820	ATP-dependent RNA helicase, putative
3505at5820	Fragmented	3D7_chromosome_12	671126	674465	+	845.4	568	https://www.orthodb.org/v10?query=3505at5820	Multiple RNA-binding domain-containing protein 1, putative
3507at5820	Complete	3D7_chromosome_14	2618336	2620453	-	1293.3	612	https://www.orthodb.org/v10?query=3507at5820	ATPase, AAA-type, conserved site
3511at5820	Missing
3514at5820	Complete	3D7_chromosome_7	379610	382619	+	1191.1	610	https://www.orthodb.org/v10?query=3514at5820	Heat shock protein 90
3522at5820	Missing
3523at5820	Complete	3D7_chromosome_9	939820	942159	+	1137.7	662	https://www.orthodb.org/v10?query=3523at5820	Flavodoxin-like protein
3524at5820	Fragmented	3D7_chromosome_6	615878	619108	+	845.3	558	https://www.orthodb.org/v10?query=3524at5820	Transmembrane protein TqsA-like
3532at5820	Complete	3D7_chromosome_9	1242936	1245664	-	853.0	654	https://www.orthodb.org/v10?query=3532at5820	Elongation factor Tu, putative
3533at5820	Complete	3D7_chromosome_11	190271	193087	-	632.9	508	https://www.orthodb.org/v10?query=3533at5820	PowCR01_090006300
3536at5820	Complete	3D7_chromosome_12	433492	436496	+	1088.8	850	https://www.orthodb.org/v10?query=3536at5820	Phosphodiesterase
3545at5820	Complete	3D7_chromosome_9	976668	979846	+	1032.7	855	https://www.orthodb.org/v10?query=3545at5820	PowCR01_070026300
3547at5820	Fragmented	3D7_chromosome_11	1303736	1305904	+	832.7	497	https://www.orthodb.org/v10?query=3547at5820	RNA (Uracil-5-)methyltransferase, putative
3550at5820	Complete	3D7_chromosome_8	445363	449303	-	630.2	1247	https://www.orthodb.org/v10?query=3550at5820	Asparagine-rich antigen Pfa55-14
3552at5820	Complete	3D7_chromosome_5	1245689	1248867	+	590.3	506	https://www.orthodb.org/v10?query=3552at5820	A0A2P9D7H6_PLARE
3553at5820	Complete	3D7_chromosome_9	988829	993115	-	1190.9	952	https://www.orthodb.org/v10?query=3553at5820	PowCR01_070026600
3555at5820	Complete	3D7_chromosome_12	139147	142371	-	718.9	681	https://www.orthodb.org/v10?query=3555at5820	Trimethylguanosine synthase, putative
3557at5820	Missing
3562at5820	Complete	3D7_chromosome_13	2716925	2718847	+	783.2	588	https://www.orthodb.org/v10?query=3562at5820	PowCR01_110005900
3569at5820	Complete	3D7_chromosome_13	1948186	1951076	-	1135.5	648	https://www.orthodb.org/v10?query=3569at5820	WD40-repeat-containing domain
3570at5820	Complete	3D7_chromosome_5	638643	642175	-	1173.0	743	https://www.orthodb.org/v10?query=3570at5820	Amino acid transporter, putative
3572at5820	Complete	3D7_chromosome_14	180980	183725	+	745.0	663	https://www.orthodb.org/v10?query=3572at5820	PowCR01_130051200
3576at5820	Missing
3582at5820	Missing
3584at5820	Fragmented	3D7_chromosome_9	359168	361835	+	972.6	615	https://www.orthodb.org/v10?query=3584at5820	Translation initiation factor SUI1, putative
3597at5820	Complete	3D7_chromosome_9	591721	594674	-	530.1	583	https://www.orthodb.org/v10?query=3597at5820	Arginyl-tRNA synthetase
3599at5820	Complete	3D7_chromosome_9	904611	907939	+	969.5	814	https://www.orthodb.org/v10?query=3599at5820	Para-aminobenzoic acid synthetase
3600at5820	Complete	3D7_chromosome_11	447486	449644	+	826.9	462	https://www.orthodb.org/v10?query=3600at5820	Endonuclease/exonuclease/phosphatase family protein, putative
3602at5820	Complete	3D7_chromosome_12	860950	863048	+	779.0	461	https://www.orthodb.org/v10?query=3602at5820	PowCR01_140041700
3605at5820	Complete	3D7_chromosome_13	293508	296350	+	887.2	757	https://www.orthodb.org/v10?query=3605at5820	SAM dependent methyltransferase, putative
3614at5820	Complete	3D7_chromosome_10	246722	249163	-	820.4	636	https://www.orthodb.org/v10?query=3614at5820	DnaJ protein, putative
3617at5820	Complete	3D7_chromosome_7	1162079	1165156	+	819.2	721	https://www.orthodb.org/v10?query=3617at5820	PowCR01_020015100
3627at5820	Complete	3D7_chromosome_7	366786	369739	+	949.1	657	https://www.orthodb.org/v10?query=3627at5820	CAP Gly-rich domain
3630at5820	Complete	3D7_chromosome_9	162296	166117	+	543.0	1088	https://www.orthodb.org/v10?query=3630at5820	PowCR01_070005900
3633at5820	Complete	3D7_chromosome_12	1061640	1065281	-	1166.9	673	https://www.orthodb.org/v10?query=3633at5820	PowCR01_140046400
3636at5820	Missing
3643at5820	Fragmented	3D7_chromosome_10	373395	374879	+	538.9	339	https://www.orthodb.org/v10?query=3643at5820	Small subunit rRNA synthesis-associated protein, putative
3644at5820	Complete	3D7_chromosome_14	621265	625021	-	835.2	721	https://www.orthodb.org/v10?query=3644at5820	PowCR01_130041000
3648at5820	Complete	3D7_chromosome_12	975998	978851	+	1064.2	707	https://www.orthodb.org/v10?query=3648at5820	BRO1 domain
3649at5820	Complete	3D7_chromosome_3	598017	601346	+	607.5	841	https://www.orthodb.org/v10?query=3649at5820	PowCR01_080031800
3659at5820	Fragmented	3D7_chromosome_13	2439509	2441323	-	743.0	462	https://www.orthodb.org/v10?query=3659at5820	Protein arginine N-methyltransferase
3663at5820	Complete	3D7_chromosome_6	337251	341034	+	894.6	900	https://www.orthodb.org/v10?query=3663at5820	A0A0D9QPF5_PLAFR
3668at5820	Fragmented	3D7_chromosome_14	2162969	2164675	-	707.0	511	https://www.orthodb.org/v10?query=3668at5820	PowCR01_120056600
3669at5820	Complete	3D7_chromosome_14	106673	108718	+	519.0	669	https://www.orthodb.org/v10?query=3669at5820	PowCR01_130053600
3673at5820	Complete	3D7_chromosome_10	558630	561382	+	1199.2	682	https://www.orthodb.org/v10?query=3673at5820	Male gamete fusion factor HAP2, putative
3676at5820	Missing
3678at5820	Complete	3D7_chromosome_12	1849715	1853670	+	971.6	938	https://www.orthodb.org/v10?query=3678at5820	RNA-binding domain superfamily
3680at5820	Complete	3D7_chromosome_12	1238674	1242297	+	909.1	684	https://www.orthodb.org/v10?query=3680at5820	Vacuolar transporter chaperone, putative
3688at5820	Complete	3D7_chromosome_12	1137280	1139726	+	522.8	458	https://www.orthodb.org/v10?query=3688at5820	PowCR01_140048200
3689at5820	Complete	3D7_chromosome_14	2319176	2321326	-	1192.0	619	https://www.orthodb.org/v10?query=3689at5820	V-type H(+)-translocating pyrophosphatase, putative
3691at5820	Complete	3D7_chromosome_2	693424	696787	-	1123.4	667	https://www.orthodb.org/v10?query=3691at5820	PowCR01_040009300
3692at5820	Complete	3D7_chromosome_5	1239714	1243313	+	908.3	821	https://www.orthodb.org/v10?query=3692at5820	PowCR01_100006600
3696at5820	Complete	3D7_chromosome_13	506611	508443	+	1420.7	598	https://www.orthodb.org/v10?query=3696at5820	ATPase, F1/V1/A1 complex, alpha/beta subunit, N-terminal domain
3701at5820	Complete	3D7_chromosome_11	846074	848713	+	1000.9	639	https://www.orthodb.org/v10?query=3701at5820	PowCR01_090023900
3704at5820	Complete	3D7_chromosome_10	266283	268892	-	1021.1	714	https://www.orthodb.org/v10?query=3704at5820	PowCR01_080011500
3706at5820	Complete	3D7_chromosome_13	2736358	2739445	+	797.1	591	https://www.orthodb.org/v10?query=3706at5820	Glycosylphosphatidylinositol anchor attachment 1 protein, putative
3707at5820	Complete	3D7_chromosome_4	414709	418145	-	1193.2	651	https://www.orthodb.org/v10?query=3707at5820	Perforin-like protein 1
3712at5820	Fragmented	3D7_chromosome_14	2626228	2627910	+	454.1	378	https://www.orthodb.org/v10?query=3712at5820	Conserved oligomeric Golgi complex subunit 6
3713at5820	Complete	3D7_chromosome_6	452557	454569	+	1090.4	535	https://www.orthodb.org/v10?query=3713at5820	Transketolase
3717at5820	Complete	3D7_chromosome_7	492638	495634	+	1001.7	799	https://www.orthodb.org/v10?query=3717at5820	PowCR01_010014400
3722at5820	Missing
3736at5820	Complete	3D7_chromosome_14	398417	400987	+	1082.6	560	https://www.orthodb.org/v10?query=3736at5820	CTP synthase
3740at5820	Complete	3D7_chromosome_13	793538	795658	-	1027.1	632	https://www.orthodb.org/v10?query=3740at5820	tRNA (Guanine26-N2/guanine27-N2)-dimethyltransferase
3749at5820	Complete	3D7_chromosome_4	478195	480903	-	944.4	787	https://www.orthodb.org/v10?query=3749at5820	Ribosome biogenesis GTPase A, putative
3751at5820	Complete	3D7_chromosome_11	240322	242244	-	778.9	544	https://www.orthodb.org/v10?query=3751at5820	Translocon component PTEX88, putative
3757at5820	Missing
3758at5820	Complete	3D7_chromosome_10	142111	145916	+	922.4	1153	https://www.orthodb.org/v10?query=3758at5820	PowCR01_080008200
3763at5820	Fragmented	3D7_chromosome_12	616161	618143	+	401.3	460	https://www.orthodb.org/v10?query=3763at5820	PowCR01_140035400
3771at5820	Complete	3D7_chromosome_13	1879388	1881494	+	1157.9	565	https://www.orthodb.org/v10?query=3771at5820	DNA topoisomerase
3772at5820	Complete	3D7_chromosome_6	1162969	1184416	-	675.4	466	https://www.orthodb.org/v10?query=3772at5820	Glutamyl-tRNA(Gln) amidotransferase subunit B, putative
3773at5820	Complete	3D7_chromosome_3	276944	280282	+	1183.9	1021	https://www.orthodb.org/v10?query=3773at5820	P-loop containing nucleoside triphosphate hydrolase
3774at5820	Complete	3D7_chromosome_8	933488	936498	-	1147.2	592	https://www.orthodb.org/v10?query=3774at5820	ATP-dependent RNA helicase prh1, putative
3779at5820	Complete	3D7_chromosome_12	1141706	1145053	+	891.1	840	https://www.orthodb.org/v10?query=3779at5820	NIMA related kinase 1, putative
3783at5820	Complete	3D7_chromosome_5	172154	174088	+	1071.6	521	https://www.orthodb.org/v10?query=3783at5820	ATP-dependent helicase, putative
3789at5820	Complete	3D7_chromosome_9	735157	736994	+	1319.6	590	https://www.orthodb.org/v10?query=3789at5820	Heat shock protein 70
3790at5820	Complete	3D7_chromosome_12	1221333	1226062	-	907.1	592	https://www.orthodb.org/v10?query=3790at5820	Dynein regulatory complex subunit 7
3791at5820	Complete	3D7_chromosome_8	525234	527640	+	947.1	586	https://www.orthodb.org/v10?query=3791at5820	7,8-Dihydro-6-hydroxymethylpterin-pyrophosphokinase, HPPK
3793at5820	Complete	3D7_chromosome_5	1182034	1184164	-	1135.2	587	https://www.orthodb.org/v10?query=3793at5820	PowCR01_100008000
3797at5820	Missing
3802at5820	Complete	3D7_chromosome_13	2051887	2056185	+	1139.9	1171	https://www.orthodb.org/v10?query=3802at5820	Inner membrane complex protein 1f, putative
3803at5820	Fragmented	3D7_chromosome_11	175162	176827	-	658.2	395	https://www.orthodb.org/v10?query=3803at5820	Phenylalanyl-tRNA synthetase, beta subunit
3804at5820	Complete	3D7_chromosome_6	1191789	1193783	-	1109.5	604	https://www.orthodb.org/v10?query=3804at5820	Nicotinate phosphoribosyltransferase
3809at5820	Fragmented	3D7_chromosome_2	290002	291954	-	790.8	423	https://www.orthodb.org/v10?query=3809at5820	Peptidase C1A
3819at5820	Missing
3822at5820	Missing
3824at5820	Missing
3825at5820	Complete	3D7_chromosome_9	886064	889241	+	988.0	720	https://www.orthodb.org/v10?query=3825at5820	WD40-repeat-containing domain
3828at5820	Missing
3833at5820	Complete	3D7_chromosome_8	369172	371812	-	301.4	564	https://www.orthodb.org/v10?query=3833at5820	C0H4S8_PLAF7
3834at5820	Complete	3D7_chromosome_12	1146936	1150787	+	724.9	789	https://www.orthodb.org/v10?query=3834at5820	Ubiquitin-conjugating enzyme
3835at5820	Complete	3D7_chromosome_10	1356023	1358008	-	1003.2	578	https://www.orthodb.org/v10?query=3835at5820	Sec1-like protein
3836at5820	Complete	3D7_chromosome_13	2707321	2709159	-	1313.6	587	https://www.orthodb.org/v10?query=3836at5820	ABC transporter E family member 1, putative
3843at5820	Complete	3D7_chromosome_4	502833	506559	-	290.1	510	https://www.orthodb.org/v10?query=3843at5820	tRNA(Ile)-lysidine/2-thiocytidine synthase, N-terminal
3851at5820	Fragmented	3D7_chromosome_10	1364371	1365858	-	953.9	418	https://www.orthodb.org/v10?query=3851at5820	Succinate dehydrogenase 
3852at5820	Complete	3D7_chromosome_13	894545	897764	+	1053.8	645	https://www.orthodb.org/v10?query=3852at5820	Phosphodiesterase
3857at5820	Complete	3D7_chromosome_13	606126	608363	+	955.8	617	https://www.orthodb.org/v10?query=3857at5820	PowCR01_140016700
3859at5820	Missing
3863at5820	Complete	3D7_chromosome_4	344836	348893	+	785.5	783	https://www.orthodb.org/v10?query=3863at5820	PowCR01_030009500
3864at5820	Missing
3876at5820	Complete	3D7_chromosome_6	587730	590521	-	656.7	740	https://www.orthodb.org/v10?query=3876at5820	Immunoglobulin E-set
3878at5820	Fragmented	3D7_chromosome_12	170103	171786	-	395.0	318	https://www.orthodb.org/v10?query=3878at5820	PowCR01_130010100
3881at5820	Complete	3D7_chromosome_4	714525	718675	+	1323.3	968	https://www.orthodb.org/v10?query=3881at5820	Histone acetyltransferase, putative
3884at5820	Complete	3D7_chromosome_9	1362072	1365375	-	1107.8	640	https://www.orthodb.org/v10?query=3884at5820	Sec1-like protein
3885at5820	Complete	3D7_chromosome_5	842246	845157	-	595.1	686	https://www.orthodb.org/v10?query=3885at5820	Cell division control protein 73, C-terminal
3890at5820	Complete	3D7_chromosome_7	615077	617998	+	1052.7	698	https://www.orthodb.org/v10?query=3890at5820	Ribosomal protein S5
3894at5820	Complete	3D7_chromosome_10	816766	819067	+	799.2	477	https://www.orthodb.org/v10?query=3894at5820	Cytoplasmic dynein intermediate chain, putative
3905at5820	Complete	3D7_chromosome_13	1482326	1484522	-	1195.4	583	https://www.orthodb.org/v10?query=3905at5820	Tryptophan--tRNA ligase
3909at5820	Complete	3D7_chromosome_12	1321042	1324090	-	1336.0	600	https://www.orthodb.org/v10?query=3909at5820	Chaperonin CPN60, mitochondrial
3911at5820	Complete	3D7_chromosome_12	1905587	1907511	+	983.9	554	https://www.orthodb.org/v10?query=3911at5820	Pyridoxal phosphate-dependent transferase
3912at5820	Complete	3D7_chromosome_2	379811	382118	-	928.0	527	https://www.orthodb.org/v10?query=3912at5820	Phospholipase A2, putative
3923at5820	Complete	3D7_chromosome_11	1036179	1041445	-	493.0	644	https://www.orthodb.org/v10?query=3923at5820	Autophagy-related protein 23, putative
3925at5820	Fragmented	3D7_chromosome_4	204789	207426	-	989.1	491	https://www.orthodb.org/v10?query=3925at5820	Pre-mRNA-splicing factor CLF1, putative
3926at5820	Complete	3D7_chromosome_13	449878	452448	+	745.8	664	https://www.orthodb.org/v10?query=3926at5820	PowCR01_140012900
3934at5820	Complete	3D7_chromosome_2	178552	181116	+	569.4	488	https://www.orthodb.org/v10?query=3934at5820	Condensin-2 complex subunit H2
3935at5820	Complete	3D7_chromosome_12	733157	734755	-	457.5	361	https://www.orthodb.org/v10?query=3935at5820	WD40/YVTN repeat-like-containing domain superfamily
3940at5820	Complete	3D7_chromosome_11	522594	524414	+	871.7	474	https://www.orthodb.org/v10?query=3940at5820	GTP-binding protein, putative
3950at5820	Complete	3D7_chromosome_12	588197	591676	-	993.7	733	https://www.orthodb.org/v10?query=3950at5820	PowCR01_140034300
3953at5820	Complete	3D7_chromosome_11	1471204	1473213	+	829.6	638	https://www.orthodb.org/v10?query=3953at5820	EF-hand domain
3954at5820	Complete	3D7_chromosome_6	133861	136790	-	562.7	599	https://www.orthodb.org/v10?query=3954at5820	Zinc finger, RING-type
3958at5820	Complete	3D7_chromosome_11	685774	688562	-	1149.3	625	https://www.orthodb.org/v10?query=3958at5820	Heat shock protein 90, putative
3964at5820	Complete	3D7_chromosome_14	2818905	2821341	-	564.3	395	https://www.orthodb.org/v10?query=3964at5820	guanylyl cyclase
3968at5820	Complete	3D7_chromosome_13	1757769	1760178	+	873.9	576	https://www.orthodb.org/v10?query=3968at5820	Krox-like protein, putative
3972at5820	Complete	3D7_chromosome_11	1314195	1316183	+	1334.8	590	https://www.orthodb.org/v10?query=3972at5820	Heat shock protein 70
3973at5820	Complete	3D7_chromosome_6	251506	253683	-	199.8	687	https://www.orthodb.org/v10?query=3973at5820	PowCR01_110044700
3977at5820	Complete	3D7_chromosome_5	436186	438186	+	1151.1	555	https://www.orthodb.org/v10?query=3977at5820	Peptidyl-prolyl cis-trans isomerase
3983at5820	Complete	3D7_chromosome_11	769186	771684	+	929.1	638	https://www.orthodb.org/v10?query=3983at5820	tRNA nucleotidyltransferase, putative
3985at5820	Complete	3D7_chromosome_7	251148	253190	+	571.5	649	https://www.orthodb.org/v10?query=3985at5820	PowCR01_010007900
3986at5820	Complete	3D7_chromosome_12	460135	462832	-	500.6	451	https://www.orthodb.org/v10?query=3986at5820	General transcription factor 3C polypeptide 5, putative
3991at5820	Complete	3D7_chromosome_14	1488690	1492250	-	868.8	669	https://www.orthodb.org/v10?query=3991at5820	PowCR01_130020200
3994at5820	Complete	3D7_chromosome_8	835767	837797	+	1459.8	640	https://www.orthodb.org/v10?query=3994at5820	Heat shock protein 70
3995at5820	Complete	3D7_chromosome_13	339493	341444	-	1034.6	504	https://www.orthodb.org/v10?query=3995at5820	DNA-directed RNA polymerase alpha chain, putative
3996at5820	Complete	3D7_chromosome_13	699150	701787	-	719.6	731	https://www.orthodb.org/v10?query=3996at5820	PowCR01_140019500
3997at5820	Complete	3D7_chromosome_8	846756	848777	+	875.4	573	https://www.orthodb.org/v10?query=3997at5820	Perforin-like protein 5
4007at5820	Complete	3D7_chromosome_6	470487	472944	-	819.5	655	https://www.orthodb.org/v10?query=4007at5820	SWIB/MDM2 domain
4009at5820	Missing
4013at5820	Complete	3D7_chromosome_14	199451	203011	-	1035.7	632	https://www.orthodb.org/v10?query=4013at5820	Ribosome biogenesis protein BOP1 homolog
4019at5820	Complete	3D7_chromosome_14	706189	709647	+	773.2	818	https://www.orthodb.org/v10?query=4019at5820	Cysteine protease
4028at5820	Complete	3D7_chromosome_14	2970284	2974133	+	445.4	760	https://www.orthodb.org/v10?query=4028at5820	CKK domain
4030at5820	Fragmented	3D7_chromosome_12	1333277	1335444	-	467.1	344	https://www.orthodb.org/v10?query=4030at5820	CG2-related protein, putative
4031at5820	Complete	3D7_chromosome_3	990295	993222	+	739.0	683	https://www.orthodb.org/v10?query=4031at5820	PowCR01_080022600
4032at5820	Complete	3D7_chromosome_8	1033603	1035699	-	990.7	567	https://www.orthodb.org/v10?query=4032at5820	GTP1/OBG domain
4039at5820	Complete	3D7_chromosome_3	397397	399639	+	868.0	432	https://www.orthodb.org/v10?query=4039at5820	Asparagine synthase (Glutamine-hydrolysing)
4059at5820	Complete	3D7_chromosome_13	2497142	2499108	+	588.6	532	https://www.orthodb.org/v10?query=4059at5820	Exonuclease, putative
4067at5820	Complete	3D7_chromosome_7	342115	343847	+	1136.6	540	https://www.orthodb.org/v10?query=4067at5820	AAA family ATPase, putative
4072at5820	Complete	3D7_chromosome_11	1799276	1801904	+	976.0	591	https://www.orthodb.org/v10?query=4072at5820	ABC transporter type 1, transmembrane domain
4079at5820	Complete	3D7_chromosome_8	519040	521862	+	1139.2	779	https://www.orthodb.org/v10?query=4079at5820	ATP-dependent RNA helicase DBP1, putative
4083at5820	Complete	3D7_chromosome_3	732760	734526	+	749.2	448	https://www.orthodb.org/v10?query=4083at5820	PowCR01_080028600
4084at5820	Missing
4085at5820	Missing
4091at5820	Complete	3D7_chromosome_4	438219	441487	-	981.1	637	https://www.orthodb.org/v10?query=4091at5820	PowCR01_030012200
4095at5820	Missing
4096at5820	Missing
4098at5820	Complete	3D7_chromosome_10	989834	992031	+	913.7	543	https://www.orthodb.org/v10?query=4098at5820	PowCR01_060011700
4109at5820	Fragmented	3D7_chromosome_14	2425740	2428403	+	488.4	553	https://www.orthodb.org/v10?query=4109at5820	PowCR01_120049900
4115at5820	Complete	3D7_chromosome_14	2719396	2722099	+	715.2	585	https://www.orthodb.org/v10?query=4115at5820	PowCR01_120043400
4120at5820	Complete	3D7_chromosome_6	293533	296456	+	1381.6	883	https://www.orthodb.org/v10?query=4120at5820	Translation initiation factor aIF-2
4121at5820	Complete	3D7_chromosome_12	983289	985913	+	1229.1	710	https://www.orthodb.org/v10?query=4121at5820	Polyadenylate-binding protein
4127at5820	Complete	3D7_chromosome_8	928422	931276	+	705.7	423	https://www.orthodb.org/v10?query=4127at5820	Protein kinase 1
4134at5820	Complete	3D7_chromosome_11	1476716	1479191	+	590.4	603	https://www.orthodb.org/v10?query=4134at5820	PowCR01_090039700
4140at5820	Complete	3D7_chromosome_12	1174160	1178935	-	792.1	598	https://www.orthodb.org/v10?query=4140at5820	PowCR01_140048900
4146at5820	Complete	3D7_chromosome_10	1471707	1475048	+	942.8	598	https://www.orthodb.org/v10?query=4146at5820	PowCR01_060024400
4147at5820	Missing
4153at5820	Complete	3D7_chromosome_5	1017144	1020032	-	872.1	575	https://www.orthodb.org/v10?query=4153at5820	Ubiquitin fusion degradation protein 1, putative
4155at5820	Complete	3D7_chromosome_2	559588	562402	-	375.4	444	https://www.orthodb.org/v10?query=4155at5820	PowCR01_040012100
4157at5820	Missing
4162at5820	Complete	3D7_chromosome_13	1555806	1557666	-	818.8	496	https://www.orthodb.org/v10?query=4162at5820	PowCR01_120019900
4176at5820	Complete	3D7_chromosome_14	2047369	2049643	+	675.0	585	https://www.orthodb.org/v10?query=4176at5820	NADPH-cytochrome p450 reductase
4182at5820	Complete	3D7_chromosome_9	1108780	1110747	+	1055.1	553	https://www.orthodb.org/v10?query=4182at5820	Fe-S hydro-lyase, tartrate dehydratase beta-type, catalytic domain
4185at5820	Complete	3D7_chromosome_11	624073	626790	-	1127.0	631	https://www.orthodb.org/v10?query=4185at5820	Oligosacharyl transferase STT3 subunit
4186at5820	Missing
4188at5820	Fragmented	3D7_chromosome_11	469979	472695	-	438.3	351	https://www.orthodb.org/v10?query=4188at5820	PowCR01_090013900
4189at5820	Fragmented	3D7_chromosome_8	98001	100021	-	625.5	418	https://www.orthodb.org/v10?query=4189at5820	Mannose-6-phosphate isomerase, putative
4191at5820	Complete	3D7_chromosome_14	2533069	2537862	-	840.6	661	https://www.orthodb.org/v10?query=4191at5820	CH domain superfamily
4195at5820	Complete	3D7_chromosome_10	480933	482597	-	979.8	496	https://www.orthodb.org/v10?query=4195at5820	GMP synthetase
4198at5820	Complete	3D7_chromosome_6	1035991	1037883	+	1121.0	551	https://www.orthodb.org/v10?query=4198at5820	Poly(A) polymerase PAP, putative
4203at5820	Complete	3D7_chromosome_14	1438203	1442594	-	692.4	738	https://www.orthodb.org/v10?query=4203at5820	Ataxin-2 like protein, putative
4204at5820	Complete	3D7_chromosome_8	728033	732007	-	396.7	473	https://www.orthodb.org/v10?query=4204at5820	PowCR01_050019800
4214at5820	Complete	3D7_chromosome_10	801757	804359	-	642.9	639	https://www.orthodb.org/v10?query=4214at5820	tRNA methyltransferase, putative
4216at5820	Complete	3D7_chromosome_5	459399	462768	+	949.7	574	https://www.orthodb.org/v10?query=4216at5820	WD40-repeat-containing domain
4223at5820	Missing
4228at5820	Complete	3D7_chromosome_12	545377	547125	-	1109.8	536	https://www.orthodb.org/v10?query=4228at5820	Glycerol-3-phosphate 1-O-acyltransferase, putative
4229at5820	Missing
4230at5820	Complete	3D7_chromosome_10	813028	815916	-	681.6	612	https://www.orthodb.org/v10?query=4230at5820	PowCR01_060008300
4233at5820	Complete	3D7_chromosome_9	288088	291921	+	430.5	747	https://www.orthodb.org/v10?query=4233at5820	PowCR01_070008200
4236at5820	Complete	3D7_chromosome_13	1497625	1500214	+	842.2	559	https://www.orthodb.org/v10?query=4236at5820	Exoribonuclease, putative
4241at5820	Missing
4246at5820	Complete	3D7_chromosome_13	2681392	2684529	+	1133.3	825	https://www.orthodb.org/v10?query=4246at5820	PowCR01_110007000
4261at5820	Complete	3D7_chromosome_3	173830	176402	+	1064.2	556	https://www.orthodb.org/v10?query=4261at5820	Palmitoyltransferase
4262at5820	Complete	3D7_chromosome_13	2649257	2653039	-	725.4	1169	https://www.orthodb.org/v10?query=4262at5820	Rhoptry protein
4272at5820	Complete	3D7_chromosome_8	687558	690473	+	959.2	905	https://www.orthodb.org/v10?query=4272at5820	RAP protein, putative
4274at5820	Complete	3D7_chromosome_14	2898943	2901860	+	1190.2	564	https://www.orthodb.org/v10?query=4274at5820	Sulfate transporter
4282at5820	Fragmented	3D7_chromosome_13	1593221	1595512	+	634.5	422	https://www.orthodb.org/v10?query=4282at5820	ABC transporter B family member 5, putative
4288at5820	Complete	3D7_chromosome_4	744315	746063	+	977.3	485	https://www.orthodb.org/v10?query=4288at5820	Bifunctional dihydrofolate reductase-thymidylate synthase
4291at5820	Complete	3D7_chromosome_10	431187	433985	-	676.3	630	https://www.orthodb.org/v10?query=4291at5820	PowCR01_080017400
4293at5820	Complete	3D7_chromosome_13	2541527	2544235	+	727.0	626	https://www.orthodb.org/v10?query=4293at5820	endonuclease/exonuclease/phosphatase domain containing protein
4306at5820	Missing
4307at5820	Complete	3D7_chromosome_3	293477	295432	+	1084.0	553	https://www.orthodb.org/v10?query=4307at5820	Glycerol-3-phosphate dehydrogenase
4311at5820	Complete	3D7_chromosome_12	1867014	1869994	+	640.3	528	https://www.orthodb.org/v10?query=4311at5820	PowCR01_140063700
4318at5820	Complete	3D7_chromosome_5	86962	88948	-	493.1	365	https://www.orthodb.org/v10?query=4318at5820	Anaphase promoting complex subunit, putative
4332at5820	Complete	3D7_chromosome_11	1459639	1461704	-	1031.1	564	https://www.orthodb.org/v10?query=4332at5820	Cleft lip and palate transmembrane 1
4334at5820	Missing
4335at5820	Fragmented	3D7_chromosome_14	845801	848951	-	756.7	443	https://www.orthodb.org/v10?query=4335at5820	Golgi pH regulator, conserved domain
4340at5820	Complete	3D7_chromosome_7	502611	504176	+	829.2	450	https://www.orthodb.org/v10?query=4340at5820	Regulator of chromosome condensation, putative
4344at5820	Complete	3D7_chromosome_13	2559002	2561477	+	1211.7	649	https://www.orthodb.org/v10?query=4344at5820	PowCR01_110010500
4347at5820	Complete	3D7_chromosome_11	262761	265566	-	993.8	640	https://www.orthodb.org/v10?query=4347at5820	Exonuclease, putative
4348at5820	Complete	3D7_chromosome_7	372301	375441	-	746.3	633	https://www.orthodb.org/v10?query=4348at5820	PowCR01_010011000
4360at5820	Fragmented	3D7_chromosome_7	1146747	1149942	-	681.6	515	https://www.orthodb.org/v10?query=4360at5820	PowCR01_020014600
4365at5820	Complete	3D7_chromosome_9	957563	959413	-	1113.9	501	https://www.orthodb.org/v10?query=4365at5820	Thioredoxin reductase 2
4367at5820	Complete	3D7_chromosome_6	529656	531347	+	976.9	506	https://www.orthodb.org/v10?query=4367at5820	Nucleolar GTP-binding protein 1
4370at5820	Complete	3D7_chromosome_13	1636208	1638212	+	551.4	405	https://www.orthodb.org/v10?query=4370at5820	Mannosyltransferase
4372at5820	Complete	3D7_chromosome_14	631567	633281	-	1002.2	502	https://www.orthodb.org/v10?query=4372at5820	Pyridoxal phosphate-dependent transferase
4376at5820	Complete	3D7_chromosome_3	193885	196920	-	720.9	680	https://www.orthodb.org/v10?query=4376at5820	Inner membrane complex protein
4377at5820	Fragmented	3D7_chromosome_7	1067095	1068918	-	626.3	440	https://www.orthodb.org/v10?query=4377at5820	WD40/YVTN repeat-like-containing domain superfamily
4379at5820	Fragmented	3D7_chromosome_7	1154266	1156378	-	351.2	311	https://www.orthodb.org/v10?query=4379at5820	DNA (Cytosine-5)-methyltransferase
4392at5820	Complete	3D7_chromosome_11	1171230	1174488	+	599.0	526	https://www.orthodb.org/v10?query=4392at5820	tRNA:m(4)X modification enzyme Trm13
4394at5820	Complete	3D7_chromosome_11	1831320	1834351	-	812.5	732	https://www.orthodb.org/v10?query=4394at5820	Kinesin-like protein
4400at5820	Complete	3D7_chromosome_10	1157966	1161326	+	845.5	509	https://www.orthodb.org/v10?query=4400at5820	Methyltransferase, putative
4407at5820	Complete	3D7_chromosome_9	723496	725538	+	1006.8	605	https://www.orthodb.org/v10?query=4407at5820	PowCR01_070019500
4413at5820	Missing
4422at5820	Fragmented	3D7_chromosome_13	768099	769250	-	524.5	303	https://www.orthodb.org/v10?query=4422at5820	PowCR01_140021300
4427at5820	Missing
4429at5820	Complete	3D7_chromosome_14	1854171	1856306	-	811.8	551	https://www.orthodb.org/v10?query=4429at5820	Serine/threonine kinase-1
4432at5820	Missing
4434at5820	Complete	3D7_chromosome_11	932079	934211	+	810.4	515	https://www.orthodb.org/v10?query=4434at5820	RAP protein, putative
4437at5820	Fragmented	3D7_chromosome_8	854433	855704	+	529.0	343	https://www.orthodb.org/v10?query=4437at5820	Perforin-like protein 4
4438at5820	Complete	3D7_chromosome_13	772206	774158	-	1215.9	572	https://www.orthodb.org/v10?query=4438at5820	Translocation protein SEC63
4442at5820	Complete	3D7_chromosome_7	918412	920633	+	1085.0	589	https://www.orthodb.org/v10?query=4442at5820	RNA helicase
4444at5820	Complete	3D7_chromosome_11	1806800	1808997	-	428.0	361	https://www.orthodb.org/v10?query=4444at5820	Winged helix-like DNA-binding domain superfamily
4445at5820	Complete	3D7_chromosome_14	1451178	1452914	+	1013.2	535	https://www.orthodb.org/v10?query=4445at5820	Glucose-6-phosphate isomerase
4448at5820	Complete	3D7_chromosome_5	518913	520873	-	989.7	531	https://www.orthodb.org/v10?query=4448at5820	Inositol-3-phosphate synthase
4449at5820	Fragmented	3D7_chromosome_7	261393	263099	+	889.1	560	https://www.orthodb.org/v10?query=4449at5820	Origin recognition complex subunit 2
4450at5820	Complete	3D7_chromosome_4	421597	424480	+	801.8	514	https://www.orthodb.org/v10?query=4450at5820	tRNA N6-adenosine threonylcarbamoyltransferase, putative
4451at5820	Complete	3D7_chromosome_10	1338454	1340560	+	923.7	576	https://www.orthodb.org/v10?query=4451at5820	WD40-repeat-containing domain
4454at5820	Complete	3D7_chromosome_10	129030	131574	+	724.5	649	https://www.orthodb.org/v10?query=4454at5820	PowCR01_080007900
4457at5820	Missing
4465at5820	Fragmented	3D7_chromosome_14	3049095	3051301	-	513.6	376	https://www.orthodb.org/v10?query=4465at5820	Protein kinase, putative
4468at5820	Complete	3D7_chromosome_14	855928	857908	+	638.8	461	https://www.orthodb.org/v10?query=4468at5820	Surface protein P113, putative
4469at5820	Fragmented	3D7_chromosome_9	344900	346621	+	924.4	517	https://www.orthodb.org/v10?query=4469at5820	Rab-GTPase-TBC domain
4483at5820	Complete	3D7_chromosome_1	177340	179725	+	688.8	594	https://www.orthodb.org/v10?query=4483at5820	PowCR01_020012400
4487at5820	Complete	3D7_chromosome_12	1426089	1428257	-	1085.3	551	https://www.orthodb.org/v10?query=4487at5820	DNA polymerase epsilon subunit b, putative
4492at5820	Complete	3D7_chromosome_13	568291	570775	-	615.3	514	https://www.orthodb.org/v10?query=4492at5820	DEAD box helicase, putative
4493at5820	Missing
4494at5820	Fragmented	3D7_chromosome_7	879420	880839	+	713.0	385	https://www.orthodb.org/v10?query=4494at5820	Rieske 
4495at5820	Complete	3D7_chromosome_6	591428	593068	-	428.8	364	https://www.orthodb.org/v10?query=4495at5820	Cytosolic Fe-S cluster assembly factor NAR1, putative
4501at5820	Complete	3D7_chromosome_8	914656	919703	-	657.1	1102	https://www.orthodb.org/v10?query=4501at5820	PowCR01_050015100
4503at5820	Complete	3D7_chromosome_9	909093	914486	+	886.2	469	https://www.orthodb.org/v10?query=4503at5820	glutamine synthetase
4511at5820	Missing
4513at5820	Complete	3D7_chromosome_7	128496	130705	-	696.3	546	https://www.orthodb.org/v10?query=4513at5820	PowCR01_010006100
4519at5820	Complete	3D7_chromosome_3	980341	982583	+	595.8	403	https://www.orthodb.org/v10?query=4519at5820	PowCR01_080022800
4524at5820	Complete	3D7_chromosome_6	313433	315625	-	733.1	521	https://www.orthodb.org/v10?query=4524at5820	Spindle assembly abnormal protein 6, putative
4530at5820	Complete	3D7_chromosome_11	1154268	1157083	-	799.3	604	https://www.orthodb.org/v10?query=4530at5820	Alpha-D-phosphohexomutase, C-terminal
4534at5820	Complete	3D7_chromosome_3	655265	658281	-	485.2	534	https://www.orthodb.org/v10?query=4534at5820	PowCR01_080030200
4540at5820	Missing
4549at5820	Complete	3D7_chromosome_12	1915293	1919072	+	903.3	781	https://www.orthodb.org/v10?query=4549at5820	Clathrin adaptor, appendage, Ig-like subdomain superfamily
4553at5820	Complete	3D7_chromosome_12	576189	578420	+	1014.7	574	https://www.orthodb.org/v10?query=4553at5820	Integral membrane protein GPR180, putative
4554at5820	Complete	3D7_chromosome_11	150845	154155	-	775.7	494	https://www.orthodb.org/v10?query=4554at5820	CPW-WPC domain
4559at5820	Complete	3D7_chromosome_8	911505	913952	-	804.9	549	https://www.orthodb.org/v10?query=4559at5820	A0A2P9DC02_PLARE
4561at5820	Complete	3D7_chromosome_8	552887	555263	+	1096.4	555	https://www.orthodb.org/v10?query=4561at5820	PowCR01_140030600
4564at5820	Complete	3D7_chromosome_11	1569109	1571941	-	907.5	531	https://www.orthodb.org/v10?query=4564at5820	AAA family ATPase, putative
4567at5820	Complete	3D7_chromosome_8	1018235	1020196	+	929.1	508	https://www.orthodb.org/v10?query=4567at5820	DnaJ protein, putative
4571at5820	Complete	3D7_chromosome_14	2589797	2592195	+	788.4	690	https://www.orthodb.org/v10?query=4571at5820	PowCR01_120046000
4573at5820	Complete	3D7_chromosome_9	568614	570782	-	721.4	543	https://www.orthodb.org/v10?query=4573at5820	PowCR01_070015300
4574at5820	Complete	3D7_chromosome_13	1654826	1656790	-	528.4	535	https://www.orthodb.org/v10?query=4574at5820	PowCR01_120016500
4575at5820	Complete	3D7_chromosome_14	2953043	2955625	+	1161.8	640	https://www.orthodb.org/v10?query=4575at5820	DNA-directed RNA polymerase, alpha subunit, putative
4578at5820	Complete	3D7_chromosome_9	493967	495744	-	1011.7	486	https://www.orthodb.org/v10?query=4578at5820	DNA primase large subunit
4592at5820	Complete	3D7_chromosome_7	984668	986515	+	633.2	378	https://www.orthodb.org/v10?query=4592at5820	Metallo-hydrolase/oxidoreductase, putative
4605at5820	Fragmented	3D7_chromosome_3	393029	394990	+	621.8	309	https://www.orthodb.org/v10?query=4605at5820	N2227-like
4606at5820	Complete	3D7_chromosome_6	822351	824606	+	744.1	608	https://www.orthodb.org/v10?query=4606at5820	A0A1J1GMV9_PLAGA
4608at5820	Complete	3D7_chromosome_11	1511678	1514449	+	978.4	879	https://www.orthodb.org/v10?query=4608at5820	Protein phosphatase
4609at5820	Complete	3D7_chromosome_9	644120	646282	-	754.0	508	https://www.orthodb.org/v10?query=4609at5820	A0A1J1H363_PLARL
4619at5820	Complete	3D7_chromosome_12	724372	727137	-	944.0	528	https://www.orthodb.org/v10?query=4619at5820	Arginyl-tRNA synthetase
4626at5820	Complete	3D7_chromosome_8	750553	752748	+	602.5	477	https://www.orthodb.org/v10?query=4626at5820	tRNA modification GTPase
4629at5820	Complete	3D7_chromosome_14	2313030	2315081	-	1119.6	595	https://www.orthodb.org/v10?query=4629at5820	PowCR01_120052800
4630at5820	Complete	3D7_chromosome_10	943269	944954	-	850.0	434	https://www.orthodb.org/v10?query=4630at5820	Citrate synthase
4634at5820	Complete	3D7_chromosome_12	1260390	1263178	+	689.7	605	https://www.orthodb.org/v10?query=4634at5820	Serine/threonine protein kinase RIO1, putative
4638at5820	Fragmented	3D7_chromosome_14	1018866	1019942	-	554.3	326	https://www.orthodb.org/v10?query=4638at5820	WD40-repeat-containing domain
4651at5820	Complete	3D7_chromosome_2	662348	665881	-	264.2	613	https://www.orthodb.org/v10?query=4651at5820	PowCR01_040010000
4671at5820	Complete	3D7_chromosome_4	388800	390588	-	859.3	453	https://www.orthodb.org/v10?query=4671at5820	AAA family ATPase, putative
4681at5820	Complete	3D7_chromosome_3	893335	895442	+	794.5	507	https://www.orthodb.org/v10?query=4681at5820	ATP-dependent RNA helicase, putative
4688at5820	Complete	3D7_chromosome_6	217292	219556	+	1032.8	529	https://www.orthodb.org/v10?query=4688at5820	K Homology domain, type 1
4689at5820	Complete	3D7_chromosome_5	537802	540649	-	779.1	745	https://www.orthodb.org/v10?query=4689at5820	A0A1L0AAS4_PLAVI
4693at5820	Missing
4696at5820	Complete	3D7_chromosome_11	1242747	1244663	-	341.4	155	https://www.orthodb.org/v10?query=4696at5820	T-complex protein 1 subunit alpha
4700at5820	Missing
4704at5820	Missing
4710at5820	Complete	3D7_chromosome_10	1044065	1048200	-	1077.2	921	https://www.orthodb.org/v10?query=4710at5820	Formin 2, putative
4713at5820	Complete	3D7_chromosome_10	727228	730157	-	788.7	650	https://www.orthodb.org/v10?query=4713at5820	Erythrocyte membrane-associated antigen
4716at5820	Complete	3D7_chromosome_2	227372	229276	+	1083.9	544	https://www.orthodb.org/v10?query=4716at5820	W7AES1_PLAVN
4730at5820	Complete	3D7_chromosome_3	493620	496362	+	528.9	430	https://www.orthodb.org/v10?query=4730at5820	Dolichyl-diphosphooligosaccharide--protein glycosyltransferase subunit 1
4733at5820	Complete	3D7_chromosome_13	1551219	1554291	-	897.1	690	https://www.orthodb.org/v10?query=4733at5820	PowCR01_120020000
4738at5820	Complete	3D7_chromosome_12	1205103	1206873	+	935.8	463	https://www.orthodb.org/v10?query=4738at5820	T-complex protein 1 subunit gamma
4740at5820	Complete	3D7_chromosome_4	173741	175618	-	800.9	470	https://www.orthodb.org/v10?query=4740at5820	Regulator of chromosome condensation, putative
4744at5820	Complete	3D7_chromosome_12	1087366	1089591	-	941.1	626	https://www.orthodb.org/v10?query=4744at5820	ATP-dependent RNA helicase
4750at5820	Complete	3D7_chromosome_14	2410494	2411852	+	914.5	416	https://www.orthodb.org/v10?query=4750at5820	ATP-dependent RNA helicase DBP5, putative
4767at5820	Missing
4771at5820	Fragmented	3D7_chromosome_2	632059	634134	-	969.2	532	https://www.orthodb.org/v10?query=4771at5820	WD40/YVTN repeat-like-containing domain superfamily
4774at5820	Complete	3D7_chromosome_10	1205822	1208532	-	937.4	668	https://www.orthodb.org/v10?query=4774at5820	PowCR01_060017500
4775at5820	Complete	3D7_chromosome_14	1159090	1160815	+	695.2	498	https://www.orthodb.org/v10?query=4775at5820	Diphthamide synthesis DHP2, eukaryotes
4779at5820	Complete	3D7_chromosome_10	376432	377991	-	757.0	433	https://www.orthodb.org/v10?query=4779at5820	PowCR01_080015500
4781at5820	Complete	3D7_chromosome_13	2546309	2548669	+	729.5	388	https://www.orthodb.org/v10?query=4781at5820	Indole-3-glycerol phosphate synthase
4786at5820	Fragmented	3D7_chromosome_5	745084	746540	-	622.3	349	https://www.orthodb.org/v10?query=4786at5820	Zinc finger protein, putative
4787at5820	Fragmented	3D7_chromosome_13	949648	951844	+	643.3	384	https://www.orthodb.org/v10?query=4787at5820	Palmitoyltransferase
4788at5820	Complete	3D7_chromosome_13	1456554	1458360	+	632.8	488	https://www.orthodb.org/v10?query=4788at5820	PowCR01_120022800
4791at5820	Missing
4796at5820	Complete	3D7_chromosome_3	301039	302634	-	1070.7	493	https://www.orthodb.org/v10?query=4796at5820	T-complex protein 1 subunit beta
4799at5820	Complete	3D7_chromosome_13	333369	335059	+	818.3	409	https://www.orthodb.org/v10?query=4799at5820	DEAD box helicase, putative
4806at5820	Missing
4815at5820	Missing
4822at5820	Missing
4823at5820	Complete	3D7_chromosome_9	439103	442210	+	914.9	973	https://www.orthodb.org/v10?query=4823at5820	FHA domain protein, putative
4834at5820	Missing
4838at5820	Complete	3D7_chromosome_9	489306	490934	+	792.6	436	https://www.orthodb.org/v10?query=4838at5820	Actin-like protein, putative
4840at5820	Complete	3D7_chromosome_13	351367	353443	-	723.2	526	https://www.orthodb.org/v10?query=4840at5820	Tripartite motif protein, putative
4841at5820	Complete	3D7_chromosome_4	258457	261325	-	458.9	469	https://www.orthodb.org/v10?query=4841at5820	Dipeptidyl aminopeptidase 3, putative
4844at5820	Complete	3D7_chromosome_13	1519734	1521888	+	720.2	489	https://www.orthodb.org/v10?query=4844at5820	PowCR01_120020900
4853at5820	Complete	3D7_chromosome_11	1812757	1814691	-	995.9	523	https://www.orthodb.org/v10?query=4853at5820	WD40-repeat-containing domain
4856at5820	Complete	3D7_chromosome_2	135353	136964	+	712.0	444	https://www.orthodb.org/v10?query=4856at5820	Octaprenyl pyrophosphate synthase
4857at5820	Complete	3D7_chromosome_13	693611	695861	+	823.0	574	https://www.orthodb.org/v10?query=4857at5820	PowCR01_140019300
4860at5820	Complete	3D7_chromosome_5	985892	987943	+	941.4	575	https://www.orthodb.org/v10?query=4860at5820	Transporter, putative
4861at5820	Complete	3D7_chromosome_10	397622	400184	+	902.4	613	https://www.orthodb.org/v10?query=4861at5820	PowCR01_080016200
4864at5820	Fragmented	3D7_chromosome_14	2561694	2562704	+	588.2	300	https://www.orthodb.org/v10?query=4864at5820	DNA polymerase alpha subunit B
4874at5820	Complete	3D7_chromosome_6	876000	877988	+	758.9	476	https://www.orthodb.org/v10?query=4874at5820	Inner membrane complex protein 1j, putative
4879at5820	Complete	3D7_chromosome_3	460297	462120	+	364.7	566	https://www.orthodb.org/v10?query=4879at5820	PowCR01_080035800
4882at5820	Missing
4889at5820	Complete	3D7_chromosome_3	202654	204225	-	987.5	466	https://www.orthodb.org/v10?query=4889at5820	EF-hand domain
4891at5820	Complete	3D7_chromosome_1	128372	130249	-	1038.6	517	https://www.orthodb.org/v10?query=4891at5820	Aspartate--tRNA ligase
4892at5820	Fragmented	3D7_chromosome_3	332835	334049	+	775.4	385	https://www.orthodb.org/v10?query=4892at5820	PDZ domain
4894at5820	Complete	3D7_chromosome_2	717538	719748	+	973.0	461	https://www.orthodb.org/v10?query=4894at5820	EF-hand domain
4896at5820	Fragmented	3D7_chromosome_6	508509	509795	-	822.8	399	https://www.orthodb.org/v10?query=4896at5820	Eukaryotic translation initiation factor 3 subunit L
4899at5820	Complete	3D7_chromosome_12	534061	536263	-	782.3	564	https://www.orthodb.org/v10?query=4899at5820	PowCR01_140032700
4909at5820	Complete	3D7_chromosome_12	663036	665845	+	507.7	571	https://www.orthodb.org/v10?query=4909at5820	DNA-binding chaperone, putative
4915at5820	Missing
4916at5820	Complete	3D7_chromosome_12	217296	219594	-	879.8	477	https://www.orthodb.org/v10?query=4916at5820	O-phosphoseryl-tRNA(Sec) selenium transferase
4924at5820	Missing
4925at5820	Complete	3D7_chromosome_13	1522580	1524283	-	962.0	481	https://www.orthodb.org/v10?query=4925at5820	EF-hand domain
4929at5820	Complete	3D7_chromosome_11	575034	577838	+	1022.5	597	https://www.orthodb.org/v10?query=4929at5820	SET domain protein, putative
4930at5820	Missing
4931at5820	Missing
4933at5820	Complete	3D7_chromosome_7	761122	762580	-	817.1	404	https://www.orthodb.org/v10?query=4933at5820	Serine--tRNA ligase, putative
4935at5820	Complete	3D7_chromosome_13	1749823	1751766	+	966.1	600	https://www.orthodb.org/v10?query=4935at5820	WD40-repeat-containing domain
4937at5820	Complete	3D7_chromosome_13	2182783	2185831	-	776.9	720	https://www.orthodb.org/v10?query=4937at5820	RAP protein, putative
4941at5820	Complete	3D7_chromosome_13	2286076	2287836	+	1077.4	493	https://www.orthodb.org/v10?query=4941at5820	T-complex protein 1 subunit delta
4951at5820	Complete	3D7_chromosome_5	959225	960822	-	971.4	440	https://www.orthodb.org/v10?query=4951at5820	Mitochondrial processing peptidase alpha subunit, putative
4953at5820	Complete	3D7_chromosome_4	703113	705371	+	751.3	465	https://www.orthodb.org/v10?query=4953at5820	Glutamyl-tRNA(Gln) amidotransferase subunit A
4956at5820	Missing
4959at5820	Complete	3D7_chromosome_1	221510	222976	-	833.1	400	https://www.orthodb.org/v10?query=4959at5820	RAP domain
4960at5820	Fragmented	3D7_chromosome_10	514644	515858	-	526.3	339	https://www.orthodb.org/v10?query=4960at5820	PowCR01_080019700
4965at5820	Complete	3D7_chromosome_6	357740	359547	+	891.5	439	https://www.orthodb.org/v10?query=4965at5820	T-complex protein 1 subunit zeta
4970at5820	Complete	3D7_chromosome_12	1529911	1531774	+	1043.4	518	https://www.orthodb.org/v10?query=4970at5820	SUMO-activating enzyme subunit 2, putative
4974at5820	Complete	3D7_chromosome_10	490909	493500	+	704.9	769	https://www.orthodb.org/v10?query=4974at5820	PowCR01_080019200
4978at5820	Complete	3D7_chromosome_6	265669	268215	-	929.8	562	https://www.orthodb.org/v10?query=4978at5820	Polypyrimidine tract binding protein, putative
4983at5820	Fragmented	3D7_chromosome_3	523256	524590	+	450.0	292	https://www.orthodb.org/v10?query=4983at5820	Transporter, putative
4984at5820	Missing
5003at5820	Complete	3D7_chromosome_14	171313	173978	+	700.8	555	https://www.orthodb.org/v10?query=5003at5820	PowCR01_130051500
5004at5820	Complete	3D7_chromosome_6	890600	892927	-	753.2	591	https://www.orthodb.org/v10?query=5004at5820	Signal recognition particle subunit SRP68, putative
5013at5820	Complete	3D7_chromosome_4	320980	322934	-	518.8	220	https://www.orthodb.org/v10?query=5013at5820	ATPase, F1/V1/A1 complex, alpha/beta subunit, N-terminal domain
5024at5820	Complete	3D7_chromosome_5	828071	830629	+	685.3	560	https://www.orthodb.org/v10?query=5024at5820	PPM-type phosphatase domain
5026at5820	Complete	3D7_chromosome_11	1420662	1423083	-	590.4	613	https://www.orthodb.org/v10?query=5026at5820	Signal recognition particle subunit SRP72, putative
5029at5820	Complete	3D7_chromosome_3	496718	502800	+	781.3	489	https://www.orthodb.org/v10?query=5029at5820	PowCR01_080034900
5031at5820	Missing
5032at5820	Fragmented	3D7_chromosome_9	655150	656232	+	198.3	245	https://www.orthodb.org/v10?query=5032at5820	PowCR01_070017500
5034at5820	Complete	3D7_chromosome_6	900856	903300	-	956.5	492	https://www.orthodb.org/v10?query=5034at5820	Methylthiotransferase, N-terminal
5036at5820	Complete	3D7_chromosome_7	752128	754056	+	1041.1	464	https://www.orthodb.org/v10?query=5036at5820	EF-hand domain
5037at5820	Complete	3D7_chromosome_13	1559631	1562177	-	697.4	429	https://www.orthodb.org/v10?query=5037at5820	CPW-WPC family protein
5049at5820	Complete	3D7_chromosome_1	387636	389816	-	477.5	412	https://www.orthodb.org/v10?query=5049at5820	Selenocysteine-specific elongation factor selB homologue, putative
5059at5820	Complete	3D7_chromosome_13	2265603	2267684	+	620.6	363	https://www.orthodb.org/v10?query=5059at5820	Glutamate--tRNA ligase
5061at5820	Complete	3D7_chromosome_14	2834131	2835589	-	533.6	479	https://www.orthodb.org/v10?query=5061at5820	PowCR01_120040800
5062at5820	Complete	3D7_chromosome_10	462002	465487	+	797.9	628	https://www.orthodb.org/v10?query=5062at5820	Zinc finger, RING-type
5071at5820	Missing
5083at5820	Complete	3D7_chromosome_14	1022863	1024839	-	954.1	533	https://www.orthodb.org/v10?query=5083at5820	ABC transporter G family member 2, putative
5085at5820	Complete	3D7_chromosome_11	553184	556326	+	1034.9	623	https://www.orthodb.org/v10?query=5085at5820	Serine/threonine-protein kinase PRP4K, putative
5089at5820	Complete	3D7_chromosome_8	216287	219034	+	354.4	345	https://www.orthodb.org/v10?query=5089at5820	Cactin homolog, putative
5094at5820	Complete	3D7_chromosome_11	921780	923427	+	930.9	423	https://www.orthodb.org/v10?query=5094at5820	Translation elongation factor EF-1, subunit alpha, putative
5100at5820	Complete	3D7_chromosome_11	1113142	1115569	+	963.8	561	https://www.orthodb.org/v10?query=5100at5820	PowCR01_090030100
5104at5820	Fragmented	3D7_chromosome_7	739127	741354	+	734.3	436	https://www.orthodb.org/v10?query=5104at5820	CRAL-TRIO lipid binding domain
5106at5820	Complete	3D7_chromosome_3	357015	358613	-	1019.3	483	https://www.orthodb.org/v10?query=5106at5820	T-complex protein 1 subunit eta
5114at5820	Missing
5116at5820	Fragmented	3D7_chromosome_9	1014474	1016206	-	453.5	274	https://www.orthodb.org/v10?query=5116at5820	Proline--tRNA ligase, putative
5119at5820	Complete	3D7_chromosome_12	1770598	1772799	-	837.4	510	https://www.orthodb.org/v10?query=5119at5820	DEAD/DEAH box ATP-dependent RNA helicase, putative
5121at5820	Fragmented	3D7_chromosome_11	807236	808606	+	677.7	358	https://www.orthodb.org/v10?query=5121at5820	WD40-repeat-containing domain
5123at5820	Complete	3D7_chromosome_9	1212565	1215151	-	737.3	491	https://www.orthodb.org/v10?query=5123at5820	Peptidyl-prolyl cis-trans isomerase
5126at5820	Missing
5127at5820	Complete	3D7_chromosome_10	1296832	1299434	+	634.3	498	https://www.orthodb.org/v10?query=5127at5820	PowCR01_060020200
5128at5820	Complete	3D7_chromosome_13	271255	273567	+	636.5	644	https://www.orthodb.org/v10?query=5128at5820	Rhodanese-like domain
5136at5820	Missing
5141at5820	Complete	3D7_chromosome_14	2008178	2010224	+	823.6	576	https://www.orthodb.org/v10?query=5141at5820	Transcription factor IIIb subunit, putative
5150at5820	Complete	3D7_chromosome_14	94653	97960	-	936.9	547	https://www.orthodb.org/v10?query=5150at5820	RNA recognition motif domain
5170at5820	Complete	3D7_chromosome_6	905109	908139	+	852.6	541	https://www.orthodb.org/v10?query=5170at5820	Vacuolar transporter chaperone, putative
5171at5820	Complete	3D7_chromosome_12	1957573	1960473	+	721.2	467	https://www.orthodb.org/v10?query=5171at5820	Cysteine peptidase, cysteine active site
5174at5820	Complete	3D7_chromosome_14	85507	87504	-	1118.2	608	https://www.orthodb.org/v10?query=5174at5820	26S proteasome regulatory subunit RPN6
5175at5820	Fragmented	3D7_chromosome_11	1363878	1365570	+	516.1	387	https://www.orthodb.org/v10?query=5175at5820	PowCR01_090036300
5176at5820	Fragmented	3D7_chromosome_14	2487101	2488793	-	566.8	348	https://www.orthodb.org/v10?query=5176at5820	Splicing factor 3B subunit 2
5178at5820	Complete	3D7_chromosome_14	485384	487977	-	488.1	410	https://www.orthodb.org/v10?query=5178at5820	PowCR01_130044300
5183at5820	Missing
5191at5820	Complete	3D7_chromosome_6	130687	131895	-	721.6	374	https://www.orthodb.org/v10?query=5191at5820	Dihydroorotate dehydrogenase (quinone), mitochondrial
5194at5820	Complete	3D7_chromosome_14	557274	559457	+	707.3	596	https://www.orthodb.org/v10?query=5194at5820	Zinc finger, CCHC-type
5195at5820	Complete	3D7_chromosome_13	1830965	1833314	-	491.0	469	https://www.orthodb.org/v10?query=5195at5820	Dynactin subunit 2, putative
5197at5820	Complete	3D7_chromosome_8	224111	226324	+	721.8	432	https://www.orthodb.org/v10?query=5197at5820	Methionine aminopeptidase 1c, putative
5208at5820	Missing
5210at5820	Complete	3D7_chromosome_3	416735	418881	+	909.2	439	https://www.orthodb.org/v10?query=5210at5820	EF-hand domain
5213at5820	Missing
5218at5820	Complete	3D7_chromosome_13	480335	481915	-	874.5	472	https://www.orthodb.org/v10?query=5218at5820	Alternative splicing regulator, putative
5219at5820	Fragmented	3D7_chromosome_12	710237	711541	+	568.9	344	https://www.orthodb.org/v10?query=5219at5820	AP-2 complex subunit mu, putative
5224at5820	Complete	3D7_chromosome_13	739601	742512	-	813.2	639	https://www.orthodb.org/v10?query=5224at5820	Small ribosomal subunit nuclear export protein, putative
5227at5820	Missing
5238at5820	Complete	3D7_chromosome_14	80764	83393	+	683.5	520	https://www.orthodb.org/v10?query=5238at5820	Pseudouridine synthase, catalytic domain superfamily
5250at5820	Complete	3D7_chromosome_14	1851798	1853490	+	702.9	408	https://www.orthodb.org/v10?query=5250at5820	Mitochondrial ribosomal protein S29, putative
5251at5820	Complete	3D7_chromosome_13	1998455	2000438	-	1000.2	474	https://www.orthodb.org/v10?query=5251at5820	Lysine--tRNA ligase
5256at5820	Complete	3D7_chromosome_6	1075166	1077488	+	974.4	458	https://www.orthodb.org/v10?query=5256at5820	Pyruvate kinase
5257at5820	Missing
5268at5820	Complete	3D7_chromosome_9	610322	612835	-	879.6	682	https://www.orthodb.org/v10?query=5268at5820	tRNA (guanine(37)-N1)-methyltransferase
5277at5820	Complete	3D7_chromosome_10	860638	863461	+	1018.6	535	https://www.orthodb.org/v10?query=5277at5820	Transmembrane 9 superfamily member
5281at5820	Complete	3D7_chromosome_12	1044353	1046467	-	565.1	551	https://www.orthodb.org/v10?query=5281at5820	PowCR01_140045800
5283at5820	Missing
5289at5820	Complete	3D7_chromosome_12	302367	304547	+	887.1	615	https://www.orthodb.org/v10?query=5289at5820	PowCR01_130013300
5292at5820	Complete	3D7_chromosome_10	509354	512246	+	493.4	506	https://www.orthodb.org/v10?query=5292at5820	PowCR01_080019600
5293at5820	Complete	3D7_chromosome_5	1262593	1264436	+	726.4	495	https://www.orthodb.org/v10?query=5293at5820	SURF1-like protein
5297at5820	Missing
5299at5820	Complete	3D7_chromosome_12	843041	846487	-	670.1	578	https://www.orthodb.org/v10?query=5299at5820	EF-hand domain pair
5306at5820	Complete	3D7_chromosome_3	838100	839704	+	1094.6	509	https://www.orthodb.org/v10?query=5306at5820	T-complex protein 1 subunit epsilon
5309at5820	Fragmented	3D7_chromosome_6	558152	559840	-	618.7	425	https://www.orthodb.org/v10?query=5309at5820	Sec1-like protein
5316at5820	Complete	3D7_chromosome_8	671599	673900	-	878.3	478	https://www.orthodb.org/v10?query=5316at5820	Phospholipase DDHD1, putative
5319at5820	Fragmented	3D7_chromosome_14	1509857	1512149	+	450.1	397	https://www.orthodb.org/v10?query=5319at5820	Pantothenate kinase, putative
5321at5820	Complete	3D7_chromosome_13	1548761	1550922	+	752.0	582	https://www.orthodb.org/v10?query=5321at5820	PowCR01_120020100
5323at5820	Fragmented	3D7_chromosome_12	1977522	1979237	+	339.6	375	https://www.orthodb.org/v10?query=5323at5820	PowCR01_140067400
5332at5820	Complete	3D7_chromosome_14	1884440	1886250	-	936.1	497	https://www.orthodb.org/v10?query=5332at5820	M17 leucyl aminopeptidase
5333at5820	Complete	3D7_chromosome_12	1781885	1783468	+	898.3	451	https://www.orthodb.org/v10?query=5333at5820	Queuine tRNA-ribosyltransferase, putative
5338at5820	Fragmented	3D7_chromosome_10	1285511	1287155	-	340.3	235	https://www.orthodb.org/v10?query=5338at5820	Ribosome maturation factor RimM, putative
5340at5820	Complete	3D7_chromosome_12	864041	866615	-	476.3	393	https://www.orthodb.org/v10?query=5340at5820	PowCR01_140041800
5341at5820	Complete	3D7_chromosome_11	644167	647573	-	908.7	797	https://www.orthodb.org/v10?query=5341at5820	MFS transporter superfamily
5343at5820	Missing
5345at5820	Complete	3D7_chromosome_8	476766	478866	-	954.6	453	https://www.orthodb.org/v10?query=5345at5820	RuvB-like helicase
5353at5820	Missing
5368at5820	Complete	3D7_chromosome_9	769213	770943	-	767.3	404	https://www.orthodb.org/v10?query=5368at5820	tRNA-dihydrouridine synthase A
5372at5820	Missing
5373at5820	Complete	3D7_chromosome_13	2047510	2048964	+	868.0	430	https://www.orthodb.org/v10?query=5373at5820	Glycerol kinase
5378at5820	Missing
5380at5820	Complete	3D7_chromosome_11	1296318	1299248	+	494.4	350	https://www.orthodb.org/v10?query=5380at5820	YbiA-like superfamily
5385at5820	Complete	3D7_chromosome_6	977717	979168	+	936.7	432	https://www.orthodb.org/v10?query=5385at5820	Phosphotransferase
5386at5820	Missing
5387at5820	Fragmented	3D7_chromosome_12	2008133	2010209	-	515.0	404	https://www.orthodb.org/v10?query=5387at5820	Leucine-rich repeat protein
5399at5820	Complete	3D7_chromosome_10	837065	840236	+	846.0	569	https://www.orthodb.org/v10?query=5399at5820	Dihydrolipoamide acetyltransferase component of pyruvate dehydrogenase complex
5401at5820	Complete	3D7_chromosome_5	881963	884478	+	855.7	527	https://www.orthodb.org/v10?query=5401at5820	Nucleotide binding protein, putative
5405at5820	Complete	3D7_chromosome_6	595718	598744	-	992.9	724	https://www.orthodb.org/v10?query=5405at5820	Major facilitator superfamily
5407at5820	Complete	3D7_chromosome_11	1000375	1002933	-	805.0	488	https://www.orthodb.org/v10?query=5407at5820	Kelch protein, putative
5408at5820	Complete	3D7_chromosome_5	1224107	1225678	-	747.4	436	https://www.orthodb.org/v10?query=5408at5820	Phosphoenolpyruvate/phosphate translocator, putative
5411at5820	Complete	3D7_chromosome_13	856685	858327	+	339.5	443	https://www.orthodb.org/v10?query=5411at5820	PowCR01_140023400
5414at5820	Complete	3D7_chromosome_6	934002	935582	-	687.2	423	https://www.orthodb.org/v10?query=5414at5820	Chorismate synthase
5416at5820	Complete	3D7_chromosome_14	2065917	2067671	-	884.2	475	https://www.orthodb.org/v10?query=5416at5820	PUA domain
5417at5820	Complete	3D7_chromosome_13	913027	915251	+	739.4	452	https://www.orthodb.org/v10?query=5417at5820	Adenosine-diphosphatase, putative
5418at5820	Fragmented	3D7_chromosome_14	821926	823398	-	616.4	339	https://www.orthodb.org/v10?query=5418at5820	YTH domain-containing protein, putative
5426at5820	Complete	3D7_chromosome_14	1366279	1367969	+	979.8	518	https://www.orthodb.org/v10?query=5426at5820	Tetratricopeptide repeat
5432at5820	Complete	3D7_chromosome_5	153668	155334	-	564.1	427	https://www.orthodb.org/v10?query=5432at5820	W7AA58_9APIC
5435at5820	Complete	3D7_chromosome_14	2474357	2477102	+	541.1	587	https://www.orthodb.org/v10?query=5435at5820	PowCR01_120048300
5439at5820	Complete	3D7_chromosome_7	1151363	1152985	-	902.3	404	https://www.orthodb.org/v10?query=5439at5820	Cysteine desulfurase
5442at5820	Complete	3D7_chromosome_13	2172699	2174537	-	652.4	426	https://www.orthodb.org/v10?query=5442at5820	Metacaspase 1
5446at5820	Complete	3D7_chromosome_12	1932895	1935238	-	722.4	652	https://www.orthodb.org/v10?query=5446at5820	Rac-beta serine/threonine protein kinase, putative
5447at5820	Fragmented	3D7_chromosome_9	221968	222915	+	635.1	295	https://www.orthodb.org/v10?query=5447at5820	Replication protein A1, small
5451at5820	Complete	3D7_chromosome_11	296709	299198	+	828.4	509	https://www.orthodb.org/v10?query=5451at5820	PowCR01_090009200
5460at5820	Missing
5462at5820	Complete	3D7_chromosome_13	993936	995471	+	676.7	362	https://www.orthodb.org/v10?query=5462at5820	PowCR01_120034000
5465at5820	Missing
5474at5820	Complete	3D7_chromosome_8	1045291	1048698	+	685.6	580	https://www.orthodb.org/v10?query=5474at5820	Lipase maturation factor, putative
5481at5820	Complete	3D7_chromosome_9	1283125	1284834	-	812.0	461	https://www.orthodb.org/v10?query=5481at5820	Aspartyl aminopeptidase
5488at5820	Complete	3D7_chromosome_14	1557140	1560214	+	730.7	384	https://www.orthodb.org/v10?query=5488at5820	DNA primase
5489at5820	Complete	3D7_chromosome_10	621970	623814	-	769.7	511	https://www.orthodb.org/v10?query=5489at5820	caffeine-induced death protein 1
5490at5820	Fragmented	3D7_chromosome_11	476813	478129	-	630.5	342	https://www.orthodb.org/v10?query=5490at5820	DNA helicase, putative
5491at5820	Missing
5492at5820	Complete	3D7_chromosome_8	1183865	1189265	-	348.0	506	https://www.orthodb.org/v10?query=5492at5820	PowCR01_050008200
5494at5820	Complete	3D7_chromosome_14	818512	820286	-	838.0	441	https://www.orthodb.org/v10?query=5494at5820	Glutathione reductase
5496at5820	Complete	3D7_chromosome_14	606076	608141	+	744.8	506	https://www.orthodb.org/v10?query=5496at5820	PowCR01_130041400
5497at5820	Complete	3D7_chromosome_13	2312295	2314133	+	798.5	457	https://www.orthodb.org/v10?query=5497at5820	Zinc finger protein, putative
5500at5820	Complete	3D7_chromosome_5	416689	419960	+	430.9	406	https://www.orthodb.org/v10?query=5500at5820	W7AMV6_PLAVN
5501at5820	Complete	3D7_chromosome_13	706188	708105	+	972.7	579	https://www.orthodb.org/v10?query=5501at5820	Zinc finger, RING/FYVE/PHD-type
5504at5820	Complete	3D7_chromosome_4	436140	437585	+	829.1	410	https://www.orthodb.org/v10?query=5504at5820	WD40-repeat-containing domain
5505at5820	Complete	3D7_chromosome_13	1234918	1236273	-	701.6	353	https://www.orthodb.org/v10?query=5505at5820	WD40-repeat-containing domain
5506at5820	Complete	3D7_chromosome_10	1361771	1363360	+	561.9	514	https://www.orthodb.org/v10?query=5506at5820	Thioredoxin-like associated protein 2, putative
5512at5820	Complete	3D7_chromosome_13	2615599	2618134	+	683.5	413	https://www.orthodb.org/v10?query=5512at5820	DNA topoisomerase VI, b subunit, putative
5517at5820	Complete	3D7_chromosome_5	853398	854834	+	930.6	433	https://www.orthodb.org/v10?query=5517at5820	Adenosylhomocysteinase
5518at5820	Complete	3D7_chromosome_12	1737042	1738563	-	859.6	410	https://www.orthodb.org/v10?query=5518at5820	WD40-repeat-containing domain
5519at5820	Complete	3D7_chromosome_8	170614	172738	+	1076.7	482	https://www.orthodb.org/v10?query=5519at5820	Serine/threonine-protein phosphatase
5526at5820	Complete	3D7_chromosome_12	1606726	1608252	-	919.7	434	https://www.orthodb.org/v10?query=5526at5820	Protein kinase 2, putative
5529at5820	Fragmented	3D7_chromosome_11	702862	704307	-	580.9	284	https://www.orthodb.org/v10?query=5529at5820	Histone acetyltransferase
5531at5820	Complete	3D7_chromosome_9	636867	638162	-	645.5	383	https://www.orthodb.org/v10?query=5531at5820	Type II NADH
5537at5820	Complete	3D7_chromosome_14	1195829	1198412	+	530.7	528	https://www.orthodb.org/v10?query=5537at5820	Autophagy protein 5
5538at5820	Complete	3D7_chromosome_14	125383	129229	+	806.2	562	https://www.orthodb.org/v10?query=5538at5820	PowCR01_130053100
5548at5820	Fragmented	3D7_chromosome_5	230201	231373	+	564.6	329	https://www.orthodb.org/v10?query=5548at5820	Actin-like protein, putative
5553at5820	Complete	3D7_chromosome_12	1075564	1077009	+	801.3	465	https://www.orthodb.org/v10?query=5553at5820	WD40-repeat-containing domain
5555at5820	Complete	3D7_chromosome_14	470517	472485	+	660.7	446	https://www.orthodb.org/v10?query=5555at5820	GTP-binding protein OBG, C-terminal
5559at5820	Fragmented	3D7_chromosome_12	871288	872352	-	596.3	321	https://www.orthodb.org/v10?query=5559at5820	PowCR01_140042000
5562at5820	Fragmented	3D7_chromosome_8	953785	954897	+	707.0	316	https://www.orthodb.org/v10?query=5562at5820	Mitochondrial ribosomal protein L4, putative
5565at5820	Complete	3D7_chromosome_8	1180479	1182080	-	709.4	376	https://www.orthodb.org/v10?query=5565at5820	Protein disulfide-isomerase
5577at5820	Complete	3D7_chromosome_11	156235	157731	+	852.3	437	https://www.orthodb.org/v10?query=5577at5820	Actin-like protein, putative
5578at5820	Complete	3D7_chromosome_13	1060162	1062543	+	693.8	507	https://www.orthodb.org/v10?query=5578at5820	PUA-like superfamily
5583at5820	Missing
5584at5820	Complete	3D7_chromosome_6	693923	695224	+	926.0	423	https://www.orthodb.org/v10?query=5584at5820	Malate
5588at5820	Complete	3D7_chromosome_6	986979	988792	-	580.5	486	https://www.orthodb.org/v10?query=5588at5820	PowCR01_110027300
5596at5820	Missing
5597at5820	Fragmented	3D7_chromosome_14	1529189	1530541	-	600.1	316	https://www.orthodb.org/v10?query=5597at5820	Eukaryotic translation initiation factor 2A
5598at5820	Complete	3D7_chromosome_13	356210	358694	+	625.4	521	https://www.orthodb.org/v10?query=5598at5820	PowCR01_140010800
5609at5820	Complete	3D7_chromosome_5	831766	833853	-	876.3	595	https://www.orthodb.org/v10?query=5609at5820	A0A1J1H696_PLARL
5611at5820	Complete	3D7_chromosome_11	325684	327579	+	779.4	549	https://www.orthodb.org/v10?query=5611at5820	Pescadillo homolog
5612at5820	Missing
5613at5820	Missing
5614at5820	Fragmented	3D7_chromosome_5	969896	971214	+	698.1	328	https://www.orthodb.org/v10?query=5614at5820	DnaJ domain
5616at5820	Complete	3D7_chromosome_11	1884876	1887232	-	488.7	457	https://www.orthodb.org/v10?query=5616at5820	PowCR01_090048700
5619at5820	Complete	3D7_chromosome_3	542451	544976	+	638.3	607	https://www.orthodb.org/v10?query=5619at5820	GTP binding domain
5623at5820	Complete	3D7_chromosome_3	556021	559003	-	440.2	651	https://www.orthodb.org/v10?query=5623at5820	PowCR01_080032800
5626at5820	Complete	3D7_chromosome_10	1318647	1320329	+	726.0	411	https://www.orthodb.org/v10?query=5626at5820	PowCR01_060021000
5631at5820	Complete	3D7_chromosome_11	962789	964612	+	794.7	454	https://www.orthodb.org/v10?query=5631at5820	Pyruvate dehydrogenase E1 component subunit alpha
5632at5820	Complete	3D7_chromosome_5	306599	308269	-	766.1	427	https://www.orthodb.org/v10?query=5632at5820	Subtilisin-like protease 1
5634at5820	Missing
5639at5820	Complete	3D7_chromosome_13	1836666	1838078	+	1077.7	467	https://www.orthodb.org/v10?query=5639at5820	Protein transporter Sec61 subunit alpha
5642at5820	Complete	3D7_chromosome_4	657775	659134	+	933.9	444	https://www.orthodb.org/v10?query=5642at5820	GTP-binding protein, putative
5643at5820	Missing
5646at5820	Complete	3D7_chromosome_12	1923354	1925052	-	714.1	393	https://www.orthodb.org/v10?query=5646at5820	SAM-dependent methyltransferase
5648at5820	Complete	3D7_chromosome_8	85614	87259	-	886.9	477	https://www.orthodb.org/v10?query=5648at5820	WD40/YVTN repeat-like-containing domain superfamily
5653at5820	Complete	3D7_chromosome_10	292816	294892	+	700.6	492	https://www.orthodb.org/v10?query=5653at5820	RING zinc finger protein, putative
5658at5820	Complete	3D7_chromosome_14	1201457	1206817	+	898.8	419	https://www.orthodb.org/v10?query=5658at5820	Glutamate dehydrogenase
5665at5820	Complete	3D7_chromosome_6	781688	785338	+	639.1	512	https://www.orthodb.org/v10?query=5665at5820	Phosphatidylinositol N-acetylglucosaminyltransferase subunit GPI1, putative
5666at5820	Complete	3D7_chromosome_11	231047	233434	-	693.5	575	https://www.orthodb.org/v10?query=5666at5820	PowCR01_090007300
5672at5820	Complete	3D7_chromosome_7	958800	960536	+	712.4	397	https://www.orthodb.org/v10?query=5672at5820	PowCR01_030022000
5676at5820	Complete	3D7_chromosome_13	1601783	1604485	+	1062.7	690	https://www.orthodb.org/v10?query=5676at5820	Nucleolar complex protein 2, putative
5680at5820	Fragmented	3D7_chromosome_14	2736586	2737494	+	533.3	289	https://www.orthodb.org/v10?query=5680at5820	WD40 repeat
5681at5820	Complete	3D7_chromosome_10	643889	645568	+	677.8	460	https://www.orthodb.org/v10?query=5681at5820	Rab3-GAP regulatory subunit
5688at5820	Fragmented	3D7_chromosome_3	930160	931212	-	676.5	341	https://www.orthodb.org/v10?query=5688at5820	O-acyltransferase
5689at5820	Missing
5691at5820	Missing
5693at5820	Complete	3D7_chromosome_9	1324949	1326400	-	926.3	431	https://www.orthodb.org/v10?query=5693at5820	Mitochondrial processing peptidase
5695at5820	Complete	3D7_chromosome_10	388403	389626	-	749.8	356	https://www.orthodb.org/v10?query=5695at5820	Tubulin--tyrosine ligase, putative
5697at5820	Fragmented	3D7_chromosome_9	431674	433616	-	565.2	361	https://www.orthodb.org/v10?query=5697at5820	PowCR01_070011900
5700at5820	Complete	3D7_chromosome_9	1329709	1331508	+	667.9	598	https://www.orthodb.org/v10?query=5700at5820	Delta tubulin, putative
5705at5820	Complete	3D7_chromosome_13	2187156	2188682	+	931.4	470	https://www.orthodb.org/v10?query=5705at5820	Histone-lysine N-methyltransferase, putative
5709at5820	Complete	3D7_chromosome_14	1881228	1883350	-	251.0	431	https://www.orthodb.org/v10?query=5709at5820	PowCR01_120063400
5711at5820	Complete	3D7_chromosome_14	545270	546677	+	821.6	404	https://www.orthodb.org/v10?query=5711at5820	2-(3-amino-3-carboxypropyl)histidine synthase subunit 1
5714at5820	Fragmented	3D7_chromosome_11	1136693	1138678	+	637.1	351	https://www.orthodb.org/v10?query=5714at5820	A/G-specific adenine glycosylase, putative
5720at5820	Complete	3D7_chromosome_12	429744	432119	+	716.5	450	https://www.orthodb.org/v10?query=5720at5820	WD40-repeat-containing domain
5721at5820	Missing
5737at5820	Complete	3D7_chromosome_11	705622	709778	-	655.9	549	https://www.orthodb.org/v10?query=5737at5820	Myosin light chain B, putative
5739at5820	Complete	3D7_chromosome_11	1734736	1738433	+	498.1	547	https://www.orthodb.org/v10?query=5739at5820	PowCR01_090045100
5740at5820	Complete	3D7_chromosome_13	1305837	1307277	+	563.4	320	https://www.orthodb.org/v10?query=5740at5820	CPW-WPC family protein
5749at5820	Complete	3D7_chromosome_6	398973	400778	-	822.4	452	https://www.orthodb.org/v10?query=5749at5820	Mitochondrial cardiolipin synthase, putative
5752at5820	Complete	3D7_chromosome_5	118051	119944	-	319.2	403	https://www.orthodb.org/v10?query=5752at5820	A0A1Y1JG93_PLAGO
5756at5820	Complete	3D7_chromosome_6	306091	309545	-	934.4	567	https://www.orthodb.org/v10?query=5756at5820	G-protein associated signal transduction protein, putative
5758at5820	Complete	3D7_chromosome_14	657783	661750	-	756.6	728	https://www.orthodb.org/v10?query=5758at5820	W7A3P0_9APIC
5761at5820	Complete	3D7_chromosome_13	2767716	2770400	-	795.6	709	https://www.orthodb.org/v10?query=5761at5820	A0A0D9QLN7_PLAFR
5762at5820	Complete	3D7_chromosome_9	1023890	1025236	-	938.5	412	https://www.orthodb.org/v10?query=5762at5820	Histone deacetylase
5764at5820	Complete	3D7_chromosome_13	1959654	1962110	-	536.0	350	https://www.orthodb.org/v10?query=5764at5820	PowCR01_120009400
5771at5820	Complete	3D7_chromosome_10	1345207	1346932	+	743.2	364	https://www.orthodb.org/v10?query=5771at5820	Ankyrin repeat-containing domain
5772at5820	Complete	3D7_chromosome_13	1805548	1807251	-	406.8	373	https://www.orthodb.org/v10?query=5772at5820	Rhomboid protease ROM6, putative
5779at5820	Complete	3D7_chromosome_6	825392	827568	-	713.5	562	https://www.orthodb.org/v10?query=5779at5820	PowCR01_110031800
5783at5820	Complete	3D7_chromosome_11	753008	757129	+	456.3	800	https://www.orthodb.org/v10?query=5783at5820	A0A0D9QPN8_PLAFR
5787at5820	Fragmented	3D7_chromosome_10	923511	925291	-	657.6	377	https://www.orthodb.org/v10?query=5787at5820	PowCR01_060010300
5794at5820	Complete	3D7_chromosome_5	1128472	1130386	-	840.9	491	https://www.orthodb.org/v10?query=5794at5820	Ubiquitin carboxyl-terminal hydrolase, putative
5796at5820	Complete	3D7_chromosome_8	770161	773662	-	312.8	535	https://www.orthodb.org/v10?query=5796at5820	Phosphatase, putative
5800at5820	Fragmented	3D7_chromosome_8	944940	946577	+	610.2	390	https://www.orthodb.org/v10?query=5800at5820	Clp1, N-terminal beta-sandwich domain
5801at5820	Complete	3D7_chromosome_14	2249190	2250833	+	459.3	453	https://www.orthodb.org/v10?query=5801at5820	PowCR01_120054200
5802at5820	Missing
5803at5820	Fragmented	3D7_chromosome_14	2979421	2980845	-	408.9	468	https://www.orthodb.org/v10?query=5803at5820	PowCR01_120037000
5804at5820	Complete	3D7_chromosome_13	790425	792305	-	449.5	609	https://www.orthodb.org/v10?query=5804at5820	Tetratricopeptide-like helical domain superfamily
5805at5820	Complete	3D7_chromosome_13	2549764	2553269	+	764.7	530	https://www.orthodb.org/v10?query=5805at5820	Nuclear fusion protein, putative
5809at5820	Complete	3D7_chromosome_6	936580	940583	-	608.0	697	https://www.orthodb.org/v10?query=5809at5820	Nuclear polyadenylated RNA-binding protein NAB2, putative
5815at5820	Complete	3D7_chromosome_12	1748050	1749720	-	763.1	491	https://www.orthodb.org/v10?query=5815at5820	Ribosome-binding factor A
5817at5820	Complete	3D7_chromosome_12	1395545	1397280	+	599.9	401	https://www.orthodb.org/v10?query=5817at5820	Homocysteine-binding domain
5821at5820	Complete	3D7_chromosome_7	1165806	1167422	-	502.3	418	https://www.orthodb.org/v10?query=5821at5820	PowCR01_020015200
5828at5820	Complete	3D7_chromosome_1	379157	380851	+	845.4	457	https://www.orthodb.org/v10?query=5828at5820	Phenylalanyl-tRNA synthetase alpha chain
5832at5820	Missing
5833at5820	Complete	3D7_chromosome_14	2335328	2337241	-	929.3	525	https://www.orthodb.org/v10?query=5833at5820	PowCR01_120052200
5836at5820	Fragmented	3D7_chromosome_13	2484273	2485010	-	520.9	224	https://www.orthodb.org/v10?query=5836at5820	RuvB-like helicase
5838at5820	Complete	3D7_chromosome_9	867889	869509	+	922.0	441	https://www.orthodb.org/v10?query=5838at5820	RAP domain
5839at5820	Missing
5840at5820	Complete	3D7_chromosome_8	534880	536499	-	762.7	532	https://www.orthodb.org/v10?query=5840at5820	Mitochondrial carrier protein, putative
5842at5820	Complete	3D7_chromosome_14	2962464	2964360	-	605.3	429	https://www.orthodb.org/v10?query=5842at5820	Rab-GTPase-TBC domain
5844at5820	Complete	3D7_chromosome_10	750067	752207	-	467.4	419	https://www.orthodb.org/v10?query=5844at5820	PowCR01_060007000
5846at5820	Complete	3D7_chromosome_8	509343	511148	+	871.6	583	https://www.orthodb.org/v10?query=5846at5820	Aquaporin, putative
5848at5820	Complete	3D7_chromosome_6	116498	118430	+	532.8	463	https://www.orthodb.org/v10?query=5848at5820	JmjC domain containing protein
5849at5820	Complete	3D7_chromosome_9	1308239	1311269	+	471.2	523	https://www.orthodb.org/v10?query=5849at5820	hypothetical protein, conserved
5854at5820	Complete	3D7_chromosome_11	1361107	1362724	+	833.1	440	https://www.orthodb.org/v10?query=5854at5820	Coatomer subunit delta
5855at5820	Complete	3D7_chromosome_8	923762	925899	+	832.0	461	https://www.orthodb.org/v10?query=5855at5820	P-loop containing nucleoside triphosphate hydrolase
5859at5820	Complete	3D7_chromosome_11	528986	531091	-	729.6	556	https://www.orthodb.org/v10?query=5859at5820	Q8IIM4_PLAF7
5868at5820	Complete	3D7_chromosome_14	1876719	1879585	+	980.8	444	https://www.orthodb.org/v10?query=5868at5820	ATP-dependent RNA helicase DDX5, putative
5872at5820	Missing
5873at5820	Fragmented	3D7_chromosome_13	1612652	1613995	-	572.9	268	https://www.orthodb.org/v10?query=5873at5820	RNA lariat debranching enzyme, putative
5880at5820	Complete	3D7_chromosome_14	1822562	1824160	+	623.5	443	https://www.orthodb.org/v10?query=5880at5820	PowCR01_120065100
5892at5820	Complete	3D7_chromosome_12	1344413	1346685	-	710.8	407	https://www.orthodb.org/v10?query=5892at5820	Nucleotidyltransferase, putative
5900at5820	Complete	3D7_chromosome_11	371763	373378	-	671.5	418	https://www.orthodb.org/v10?query=5900at5820	DnaJ domain
5905at5820	Complete	3D7_chromosome_14	1182481	1185567	+	799.0	427	https://www.orthodb.org/v10?query=5905at5820	Aspartic peptidase A1 family
5906at5820	Complete	3D7_chromosome_11	450592	452984	-	473.8	638	https://www.orthodb.org/v10?query=5906at5820	PowCR01_090013300
5907at5820	Fragmented	3D7_chromosome_6	333115	334416	+	406.5	292	https://www.orthodb.org/v10?query=5907at5820	PowCR01_110043000
5913at5820	Complete	3D7_chromosome_14	3103275	3104672	+	741.4	406	https://www.orthodb.org/v10?query=5913at5820	Tubulin epsilon chain, putative
5915at5820	Complete	3D7_chromosome_13	1445900	1447833	+	835.1	443	https://www.orthodb.org/v10?query=5915at5820	GINS, helical bundle-like domain superfamily
5917at5820	Complete	3D7_chromosome_12	1673924	1675546	+	647.5	415	https://www.orthodb.org/v10?query=5917at5820	3-hydroxyisobutyryl-CoA hydrolase, mitochondrial
5919at5820	Missing
5931at5820	Complete	3D7_chromosome_6	1250420	1252021	-	494.5	494	https://www.orthodb.org/v10?query=5931at5820	PowCR01_110021400
5947at5820	Complete	3D7_chromosome_13	1621631	1623659	+	853.1	476	https://www.orthodb.org/v10?query=5947at5820	Phosphate transporter
5948at5820	Complete	3D7_chromosome_13	232470	234416	-	622.3	566	https://www.orthodb.org/v10?query=5948at5820	PUB domain
5954at5820	Complete	3D7_chromosome_13	777331	779001	+	497.2	474	https://www.orthodb.org/v10?query=5954at5820	PowCR01_140021500
5959at5820	Complete	3D7_chromosome_10	1209273	1210583	-	733.4	379	https://www.orthodb.org/v10?query=5959at5820	RAP protein, putative
5960at5820	Complete	3D7_chromosome_13	1640408	1641793	-	630.7	371	https://www.orthodb.org/v10?query=5960at5820	Inner membrane complex protein 1k, putative
5961at5820	Missing
5965at5820	Complete	3D7_chromosome_12	601707	602998	-	650.9	378	https://www.orthodb.org/v10?query=5965at5820	Geranylgeranyl transferase type2 beta subunit, putative
5966at5820	Complete	3D7_chromosome_9	561299	562798	-	461.2	477	https://www.orthodb.org/v10?query=5966at5820	tRNA (Adenine(58)-N(1))-methyltransferase non-catalytic subunit TRM6, putative
5967at5820	Missing
5970at5820	Fragmented	3D7_chromosome_12	1994679	1995800	-	265.5	267	https://www.orthodb.org/v10?query=5970at5820	PowCR01_140067700
5972at5820	Complete	3D7_chromosome_9	710185	712211	-	517.0	455	https://www.orthodb.org/v10?query=5972at5820	N-glycosylase/DNA lyase, putative
5979at5820	Complete	3D7_chromosome_9	586760	588729	+	661.9	453	https://www.orthodb.org/v10?query=5979at5820	PowCR01_070015900
5982at5820	Complete	3D7_chromosome_3	672499	674277	-	536.9	357	https://www.orthodb.org/v10?query=5982at5820	Zinc finger, RING/FYVE/PHD-type
5983at5820	Complete	3D7_chromosome_13	1698387	1699937	+	755.5	449	https://www.orthodb.org/v10?query=5983at5820	tRNA guanosine-2'-O-methyltransferase, putative
5984at5820	Complete	3D7_chromosome_13	1715649	1717424	-	765.5	459	https://www.orthodb.org/v10?query=5984at5820	UDP-N-acetylglucosamine pyrophosphorylase, putative
5985at5820	Complete	3D7_chromosome_12	637327	639174	+	784.8	443	https://www.orthodb.org/v10?query=5985at5820	Serine--tRNA ligase, putative
5987at5820	Complete	3D7_chromosome_2	171212	174542	-	808.2	437	https://www.orthodb.org/v10?query=5987at5820	WD40-repeat-containing domain superfamily
5990at5820	Complete	3D7_chromosome_10	1281727	1284407	-	700.3	470	https://www.orthodb.org/v10?query=5990at5820	PowCR01_060019800
5993at5820	Complete	3D7_chromosome_10	1299594	1301905	-	711.4	363	https://www.orthodb.org/v10?query=5993at5820	Phosphatidylinositol glycan, class A
5998at5820	Complete	3D7_chromosome_14	230200	231492	+	698.6	403	https://www.orthodb.org/v10?query=5998at5820	PPR repeat protein
6001at5820	Complete	3D7_chromosome_5	1071323	1073735	-	474.4	460	https://www.orthodb.org/v10?query=6001at5820	RAP protein, putative
6007at5820	Missing
6011at5820	Fragmented	3D7_chromosome_13	314736	316468	-	522.5	288	https://www.orthodb.org/v10?query=6011at5820	V-type proton ATPase subunit H
6012at5820	Complete	3D7_chromosome_14	425087	426481	+	237.1	104	https://www.orthodb.org/v10?query=6012at5820	Eukaryotic translation initiation factor 2 gamma subunit
6016at5820	Complete	3D7_chromosome_11	1288063	1289928	+	758.2	515	https://www.orthodb.org/v10?query=6016at5820	Apical membrane antigen 1
6021at5820	Complete	3D7_chromosome_12	1795728	1797403	-	839.8	397	https://www.orthodb.org/v10?query=6021at5820	Rab GDP dissociation inhibitor
6024at5820	Complete	3D7_chromosome_8	800194	802135	+	668.1	442	https://www.orthodb.org/v10?query=6024at5820	Zinc finger protein, putative
6025at5820	Complete	3D7_chromosome_14	2466393	2468295	-	533.4	436	https://www.orthodb.org/v10?query=6025at5820	snRNA-activating protein complex, subunit 3
6027at5820	Complete	3D7_chromosome_13	564711	566705	+	709.8	594	https://www.orthodb.org/v10?query=6027at5820	Methionyl-tRNA formyltransferase, putative
6028at5820	Fragmented	3D7_chromosome_2	556387	558388	+	492.1	430	https://www.orthodb.org/v10?query=6028at5820	PowCR01_040012200
6029at5820	Complete	3D7_chromosome_6	128978	130390	+	859.9	409	https://www.orthodb.org/v10?query=6029at5820	Mitochondrial chaperone BCS1, putative
6036at5820	Missing
6046at5820	Missing
6047at5820	Complete	3D7_chromosome_13	1292750	1294111	-	548.5	364	https://www.orthodb.org/v10?query=6047at5820	Protein kinase, putative
6051at5820	Complete	3D7_chromosome_14	1445672	1447180	+	772.4	414	https://www.orthodb.org/v10?query=6051at5820	GTPase Era, putative
6055at5820	Complete	3D7_chromosome_4	314586	316884	-	478.0	442	https://www.orthodb.org/v10?query=6055at5820	Apical sushi protein
6058at5820	Complete	3D7_chromosome_14	1683015	1684532	+	887.7	437	https://www.orthodb.org/v10?query=6058at5820	FACT complex subunit SSRP1
6059at5820	Missing
6061at5820	Missing
6066at5820	Complete	3D7_chromosome_14	2949315	2951408	-	709.8	469	https://www.orthodb.org/v10?query=6066at5820	Protein disulfide-isomerase
6067at5820	Complete	3D7_chromosome_5	809211	811475	+	671.9	679	https://www.orthodb.org/v10?query=6067at5820	Zinc finger protein, putative
6070at5820	Complete	3D7_chromosome_14	1716249	1719249	-	876.5	598	https://www.orthodb.org/v10?query=6070at5820	Protein prenyltransferase alpha subunit, putative
6080at5820	Complete	3D7_chromosome_4	276940	279838	+	731.0	482	https://www.orthodb.org/v10?query=6080at5820	Ag-1 blood stage membrane protein homologue
6085at5820	Complete	3D7_chromosome_8	808758	810751	+	256.5	408	https://www.orthodb.org/v10?query=6085at5820	Dynactin subunit 6, putative
6089at5820	Complete	3D7_chromosome_9	167992	172205	+	780.3	676	https://www.orthodb.org/v10?query=6089at5820	PowCR01_070006000
6096at5820	Complete	3D7_chromosome_4	266829	269000	-	779.1	520	https://www.orthodb.org/v10?query=6096at5820	ATP-dependent RNA helicase, putative
6098at5820	Complete	3D7_chromosome_9	1002165	1003928	+	772.5	473	https://www.orthodb.org/v10?query=6098at5820	Splicing factor 3A subunit 3, putative
6106at5820	Complete	3D7_chromosome_8	206944	211224	+	1057.2	529	https://www.orthodb.org/v10?query=6106at5820	Tubulin gamma chain
6109at5820	Missing
6115at5820	Complete	3D7_chromosome_13	1821530	1822933	-	881.8	413	https://www.orthodb.org/v10?query=6115at5820	Isocitrate dehydrogenase 
6116at5820	Complete	3D7_chromosome_14	2231085	2232488	+	805.7	412	https://www.orthodb.org/v10?query=6116at5820	6-phosphogluconate dehydrogenase, decarboxylating
6119at5820	Complete	3D7_chromosome_13	971734	973503	+	798.6	445	https://www.orthodb.org/v10?query=6119at5820	Plasmepsin V, putative
6120at5820	Fragmented	3D7_chromosome_1	210558	212077	+	374.6	236	https://www.orthodb.org/v10?query=6120at5820	Transporter, putative
6133at5820	Complete	3D7_chromosome_10	635581	636879	+	843.1	389	https://www.orthodb.org/v10?query=6133at5820	Enolase
6142at5820	Complete	3D7_chromosome_12	1514345	1516497	+	829.0	528	https://www.orthodb.org/v10?query=6142at5820	PowCR01_140056300
6143at5820	Missing
6145at5820	Complete	3D7_chromosome_11	1436344	1439039	+	276.2	632	https://www.orthodb.org/v10?query=6145at5820	PowCR01_090038300
6148at5820	Complete	3D7_chromosome_14	902231	904488	+	855.8	457	https://www.orthodb.org/v10?query=6148at5820	Zinc finger, RING/FYVE/PHD-type
6165at5820	Complete	3D7_chromosome_13	528586	529869	+	844.5	384	https://www.orthodb.org/v10?query=6165at5820	2-oxoisovalerate dehydrogenase subunit alpha
6169at5820	Complete	3D7_chromosome_12	1902223	1904332	+	668.3	385	https://www.orthodb.org/v10?query=6169at5820	PowCR01_140064600
6186at5820	Complete	3D7_chromosome_5	535577	537301	+	128.5	311	https://www.orthodb.org/v10?query=6186at5820	AP-2 complex subunit mu, C-terminal superfamily
6190at5820	Complete	3D7_chromosome_6	1057375	1059145	-	875.3	419	https://www.orthodb.org/v10?query=6190at5820	3-oxoacyl-
6193at5820	Complete	3D7_chromosome_12	848857	850388	+	718.9	418	https://www.orthodb.org/v10?query=6193at5820	Inner membrane complex protein 1h, putative
6197at5820	Complete	3D7_chromosome_13	268641	270584	-	470.1	303	https://www.orthodb.org/v10?query=6197at5820	AAR2, C-terminal
6204at5820	Complete	3D7_chromosome_11	1182352	1184306	+	873.6	467	https://www.orthodb.org/v10?query=6204at5820	Armadillo repeat protein PF16, putative
6211at5820	Complete	3D7_chromosome_11	700115	701494	+	833.1	401	https://www.orthodb.org/v10?query=6211at5820	Nop domain
6216at5820	Complete	3D7_chromosome_12	634356	636308	+	897.5	523	https://www.orthodb.org/v10?query=6216at5820	Serpentine receptor, putative
6227at5820	Complete	3D7_chromosome_14	2166767	2168651	-	633.2	499	https://www.orthodb.org/v10?query=6227at5820	Dynactin subunit 4, putative
6232at5820	Complete	3D7_chromosome_5	315791	317380	-	825.8	428	https://www.orthodb.org/v10?query=6232at5820	Nuclear pore localisation protein NPL4, C-terminal
6234at5820	Complete	3D7_chromosome_7	1206041	1207896	+	714.4	444	https://www.orthodb.org/v10?query=6234at5820	Actin-like protein, putative
6235at5820	Complete	3D7_chromosome_9	574514	576516	-	575.4	410	https://www.orthodb.org/v10?query=6235at5820	NAD kinase/diacylglycerol kinase-like domain superfamily
6236at5820	Complete	3D7_chromosome_1	329459	331354	+	532.6	430	https://www.orthodb.org/v10?query=6236at5820	PowCR01_020008700
6238at5820	Missing
6240at5820	Missing
6242at5820	Complete	3D7_chromosome_14	2042068	2043567	-	935.2	468	https://www.orthodb.org/v10?query=6242at5820	Signal recognition particle 54 kDa protein
6244at5820	Complete	3D7_chromosome_13	289338	290657	-	729.7	403	https://www.orthodb.org/v10?query=6244at5820	PowCR01_140009000
6247at5820	Complete	3D7_chromosome_14	920490	921939	-	776.6	431	https://www.orthodb.org/v10?query=6247at5820	Nucleolar GTP-binding protein 2
6254at5820	Complete	3D7_chromosome_1	411980	413313	-	739.2	376	https://www.orthodb.org/v10?query=6254at5820	WD40-repeat-containing domain
6264at5820	Complete	3D7_chromosome_2	270736	272145	+	770.2	416	https://www.orthodb.org/v10?query=6264at5820	Adenylosuccinate lyase
6270at5820	Fragmented	3D7_chromosome_6	329138	330774	-	436.8	282	https://www.orthodb.org/v10?query=6270at5820	GTP1/OBG domain
6274at5820	Complete	3D7_chromosome_6	225647	226642	-	466.2	298	https://www.orthodb.org/v10?query=6274at5820	Cyclin dependent kinase binding protein
6276at5820	Missing
6278at5820	Complete	3D7_chromosome_10	616697	617917	+	740.8	364	https://www.orthodb.org/v10?query=6278at5820	Methionine aminopeptidase
6279at5820	Fragmented	3D7_chromosome_13	1536459	1537962	+	769.5	357	https://www.orthodb.org/v10?query=6279at5820	26S proteasome regulatory subunit RPN3, putative
6284at5820	Complete	3D7_chromosome_3	190079	191562	+	638.1	427	https://www.orthodb.org/v10?query=6284at5820	RBR-type E3 ubiquitin transferase
6295at5820	Complete	3D7_chromosome_6	871578	873419	+	843.5	495	https://www.orthodb.org/v10?query=6295at5820	mRNA binding Pumilio-homology domain protein, putative
6305at5820	Complete	3D7_chromosome_8	1008897	1010902	+	757.6	395	https://www.orthodb.org/v10?query=6305at5820	Alpha/beta hydrolase, putative
6310at5820	Fragmented	3D7_chromosome_9	1112199	1114511	-	705.1	436	https://www.orthodb.org/v10?query=6310at5820	PowCR01_070029200
6313at5820	Complete	3D7_chromosome_10	359236	361083	-	1089.8	444	https://www.orthodb.org/v10?query=6313at5820	Tubulin beta chain
6317at5820	Complete	3D7_chromosome_12	646399	649036	+	434.6	369	https://www.orthodb.org/v10?query=6317at5820	PowCR01_140036800
6320at5820	Complete	3D7_chromosome_13	617441	618832	-	787.2	414	https://www.orthodb.org/v10?query=6320at5820	PowCR01_140016900
6323at5820	Fragmented	3D7_chromosome_10	1107956	1109008	-	558.0	302	https://www.orthodb.org/v10?query=6323at5820	WD40-repeat-containing domain
6329at5820	Complete	3D7_chromosome_14	2703131	2704786	-	461.8	459	https://www.orthodb.org/v10?query=6329at5820	Transcription factor with AP2 domain(S)
6332at5820	Complete	3D7_chromosome_14	1072038	1074398	-	942.4	486	https://www.orthodb.org/v10?query=6332at5820	PowCR01_130029400
6335at5820	Complete	3D7_chromosome_14	1765001	1766919	+	835.9	490	https://www.orthodb.org/v10?query=6335at5820	PowCR01_120066300
6337at5820	Complete	3D7_chromosome_2	402850	404919	-	792.5	380	https://www.orthodb.org/v10?query=6337at5820	ATP-dependent RNA helicase UAP56, putative
6342at5820	Complete	3D7_chromosome_14	2738320	2739783	+	793.5	388	https://www.orthodb.org/v10?query=6342at5820	1-deoxy-D-xylulose 5-phosphate reductoisomerase
6345at5820	Complete	3D7_chromosome_10	690025	691814	+	841.8	460	https://www.orthodb.org/v10?query=6345at5820	3-hydroxyisobutyryl-CoA hydrolase, mitochondrial
6346at5820	Missing
6349at5820	Complete	3D7_chromosome_3	553012	555902	+	506.0	484	https://www.orthodb.org/v10?query=6349at5820	PowCR01_080032900
6354at5820	Complete	3D7_chromosome_13	488731	490410	-	660.3	284	https://www.orthodb.org/v10?query=6354at5820	26S protease regulatory subunit 7, putative
6357at5820	Complete	3D7_chromosome_3	548753	552369	-	686.1	433	https://www.orthodb.org/v10?query=6357at5820	PowCR01_080033000
6358at5820	Complete	3D7_chromosome_12	2088631	2090745	+	1035.3	574	https://www.orthodb.org/v10?query=6358at5820	DEAD/DEAH box ATP-dependent RNA helicase, putative
6363at5820	Complete	3D7_chromosome_5	1158780	1160441	-	880.9	454	https://www.orthodb.org/v10?query=6363at5820	Eukaryotic translation initiation factor 3 subunit E
6364at5820	Missing
6365at5820	Complete	3D7_chromosome_9	1189994	1192747	-	737.9	532	https://www.orthodb.org/v10?query=6365at5820	Leucine-rich repeat protein
6366at5820	Complete	3D7_chromosome_11	399038	400474	+	462.1	359	https://www.orthodb.org/v10?query=6366at5820	C2 domain
6367at5820	Complete	3D7_chromosome_13	2166127	2167574	+	817.2	403	https://www.orthodb.org/v10?query=6367at5820	Adenylosuccinate synthetase
6370at5820	Complete	3D7_chromosome_13	765497	767095	+	596.7	428	https://www.orthodb.org/v10?query=6370at5820	Thioredoxin domain
6375at5820	Complete	3D7_chromosome_11	1464027	1465301	-	776.9	370	https://www.orthodb.org/v10?query=6375at5820	UVB-resistance protein UVR8 homologue
6379at5820	Complete	3D7_chromosome_14	1136532	1138145	+	706.3	371	https://www.orthodb.org/v10?query=6379at5820	Ribosomal protein L15
6387at5820	Complete	3D7_chromosome_11	1102802	1104895	+	746.7	428	https://www.orthodb.org/v10?query=6387at5820	Nucleotide-binding protein
6388at5820	Fragmented	3D7_chromosome_3	508449	510179	+	741.2	451	https://www.orthodb.org/v10?query=6388at5820	Zinc finger protein
6389at5820	Complete	3D7_chromosome_3	863088	864599	+	950.0	398	https://www.orthodb.org/v10?query=6389at5820	ATP-dependent RNA helicase DDX6
6394at5820	Complete	3D7_chromosome_13	1530704	1534356	+	724.2	429	https://www.orthodb.org/v10?query=6394at5820	LMBR1-like membrane protein
6396at5820	Fragmented	3D7_chromosome_8	1036641	1037909	-	519.4	305	https://www.orthodb.org/v10?query=6396at5820	Nucleoside transporter 2, putative
6401at5820	Missing
6402at5820	Complete	3D7_chromosome_2	421542	423130	-	785.3	398	https://www.orthodb.org/v10?query=6402at5820	Monocarboxylate transporter, putative
6412at5820	Complete	3D7_chromosome_6	852214	854163	+	726.6	550	https://www.orthodb.org/v10?query=6412at5820	Cleavage stimulation factor subunit 1, putative
6418at5820	Fragmented	3D7_chromosome_2	732456	733535	-	638.1	344	https://www.orthodb.org/v10?query=6418at5820	PowCR01_040008200
6421at5820	Missing
6428at5820	Fragmented	3D7_chromosome_14	388620	389645	+	645.2	311	https://www.orthodb.org/v10?query=6428at5820	Phosphatidate cytidylyltransferase
6448at5820	Fragmented	3D7_chromosome_14	588000	589181	+	428.3	226	https://www.orthodb.org/v10?query=6448at5820	mRNA capping enzyme
6450at5820	Complete	3D7_chromosome_11	198525	200453	-	512.5	487	https://www.orthodb.org/v10?query=6450at5820	WD40-repeat-containing domain
6452at5820	Missing
6456at5820	Complete	3D7_chromosome_14	1646252	1647691	+	712.0	357	https://www.orthodb.org/v10?query=6456at5820	Allantoicase, putative
6459at5820	Missing
6461at5820	Complete	3D7_chromosome_3	925164	928361	-	376.7	424	https://www.orthodb.org/v10?query=6461at5820	PowCR01_080024100
6463at5820	Missing
6472at5820	Complete	3D7_chromosome_13	486322	487632	+	896.3	408	https://www.orthodb.org/v10?query=6472at5820	AP-1 complex subunit mu-1, putative
6477at5820	Complete	3D7_chromosome_13	1339651	1341120	-	804.9	400	https://www.orthodb.org/v10?query=6477at5820	DEAD/DEAH box ATP-dependent RNA helicase, putative
6482at5820	Missing
6485at5820	Complete	3D7_chromosome_11	196204	197780	+	595.2	319	https://www.orthodb.org/v10?query=6485at5820	PowCR01_090006400
6487at5820	Complete	3D7_chromosome_10	1028574	1030061	+	694.3	410	https://www.orthodb.org/v10?query=6487at5820	PowCR01_060012700
6488at5820	Missing
6493at5820	Complete	3D7_chromosome_3	348254	349745	+	732.1	407	https://www.orthodb.org/v10?query=6493at5820	DNA polymerase epsilon subunit b, putative
6501at5820	Complete	3D7_chromosome_11	732869	734529	+	724.2	375	https://www.orthodb.org/v10?query=6501at5820	AP-4 complex subunit mu, putative
6503at5820	Complete	3D7_chromosome_13	1283092	1284606	-	855.8	385	https://www.orthodb.org/v10?query=6503at5820	Elongation factor Tu
6506at5820	Fragmented	3D7_chromosome_10	1194027	1195028	+	487.2	313	https://www.orthodb.org/v10?query=6506at5820	WD40/YVTN repeat-like-containing domain superfamily
6508at5820	Complete	3D7_chromosome_14	1096505	1098772	+	931.6	605	https://www.orthodb.org/v10?query=6508at5820	Metabolite/drug transporter, putative
6510at5820	Complete	3D7_chromosome_2	700337	703764	-	708.2	614	https://www.orthodb.org/v10?query=6510at5820	A0A077TKW4_PLACH
6511at5820	Fragmented	3D7_chromosome_10	713353	714752	+	621.0	341	https://www.orthodb.org/v10?query=6511at5820	Winged helix-like DNA-binding domain superfamily
6512at5820	Complete	3D7_chromosome_14	723448	724833	-	908.3	388	https://www.orthodb.org/v10?query=6512at5820	H/ACA ribonucleoprotein complex subunit 4, putative
6520at5820	Complete	3D7_chromosome_3	705204	707020	-	656.3	407	https://www.orthodb.org/v10?query=6520at5820	GINS, helical bundle-like domain superfamily
6522at5820	Complete	3D7_chromosome_10	1446953	1449896	-	886.4	481	https://www.orthodb.org/v10?query=6522at5820	MFS transporter, PAT family, solute carrier family 33 (Acetyl-CoA transporter), member 1
6526at5820	Complete	3D7_chromosome_13	2590670	2592100	+	592.8	429	https://www.orthodb.org/v10?query=6526at5820	Exosome complex component RRP45, putative
6528at5820	Complete	3D7_chromosome_11	1772021	1773902	-	234.3	318	https://www.orthodb.org/v10?query=6528at5820	PowCR01_090046300
6531at5820	Missing
6533at5820	Complete	3D7_chromosome_14	2905719	2907393	-	696.5	417	https://www.orthodb.org/v10?query=6533at5820	Diacylglycerol kinase
6539at5820	Complete	3D7_chromosome_5	586717	588372	-	595.6	319	https://www.orthodb.org/v10?query=6539at5820	Tubulin--tyrosine ligase, putative
6540at5820	Complete	3D7_chromosome_5	651386	652753	-	811.9	389	https://www.orthodb.org/v10?query=6540at5820	GDP-fucose transporter
6544at5820	Complete	3D7_chromosome_12	988892	991058	+	620.6	535	https://www.orthodb.org/v10?query=6544at5820	WD40/YVTN repeat-like-containing domain superfamily
6546at5820	Complete	3D7_chromosome_6	182398	184713	+	732.2	590	https://www.orthodb.org/v10?query=6546at5820	PowCR01_110046300
6549at5820	Fragmented	3D7_chromosome_11	835297	836497	-	358.8	225	https://www.orthodb.org/v10?query=6549at5820	PowCR01_090023500
6554at5820	Complete	3D7_chromosome_11	944518	946596	+	591.8	355	https://www.orthodb.org/v10?query=6554at5820	Endoplasmic reticulum oxidoreductin
6562at5820	Complete	3D7_chromosome_10	1347961	1350042	+	554.7	341	https://www.orthodb.org/v10?query=6562at5820	Aspartic peptidase A1 family
6564at5820	Complete	3D7_chromosome_9	1017160	1018574	-	731.4	352	https://www.orthodb.org/v10?query=6564at5820	Serine/threonine-protein phosphatase
6570at5820	Complete	3D7_chromosome_14	1247621	1250713	+	896.6	593	https://www.orthodb.org/v10?query=6570at5820	Inner membrane complex suture component, putative
6574at5820	Complete	3D7_chromosome_7	769237	771533	-	519.1	345	https://www.orthodb.org/v10?query=6574at5820	Thioredoxin-like protein
6576at5820	Complete	3D7_chromosome_5	167490	169213	+	645.3	373	https://www.orthodb.org/v10?query=6576at5820	ATP-dependent helicase, putative
6577at5820	Complete	3D7_chromosome_8	175203	177231	+	546.9	499	https://www.orthodb.org/v10?query=6577at5820	Peptidyl-prolyl cis-trans isomerase
6590at5820	Complete	3D7_chromosome_12	1123502	1125359	-	597.9	456	https://www.orthodb.org/v10?query=6590at5820	PowCR01_140047700
6594at5820	Complete	3D7_chromosome_14	2236865	2239361	-	647.3	350	https://www.orthodb.org/v10?query=6594at5820	PPM-type phosphatase domain
6608at5820	Complete	3D7_chromosome_11	1163706	1165022	+	912.7	401	https://www.orthodb.org/v10?query=6608at5820	26S Proteasome regulatory subunit 6A
6609at5820	Complete	3D7_chromosome_10	345883	347340	-	926.0	403	https://www.orthodb.org/v10?query=6609at5820	26S protease regulatory subunit 4, putative
6610at5820	Complete	3D7_chromosome_2	387357	389246	-	684.7	390	https://www.orthodb.org/v10?query=6610at5820	PowCR01_040016300
6622at5820	Complete	3D7_chromosome_14	2133348	2134814	+	536.7	404	https://www.orthodb.org/v10?query=6622at5820	Aminomethyltransferase, putative
6625at5820	Complete	3D7_chromosome_13	2657366	2659093	-	912.8	544	https://www.orthodb.org/v10?query=6625at5820	Signal recognition particle receptor alpha subunit
6628at5820	Complete	3D7_chromosome_9	428843	430309	+	698.6	424	https://www.orthodb.org/v10?query=6628at5820	Subpellicular microtubule protein 1, putative
6630at5820	Complete	3D7_chromosome_14	1657595	1659669	+	751.4	429	https://www.orthodb.org/v10?query=6630at5820	Major facilitator superfamily
6632at5820	Complete	3D7_chromosome_9	1314004	1316939	+	251.1	556	https://www.orthodb.org/v10?query=6632at5820	PowCR01_070035300
6634at5820	Missing
6638at5820	Missing
6639at5820	Complete	3D7_chromosome_11	1702660	1704502	-	613.7	442	https://www.orthodb.org/v10?query=6639at5820	Methyltransferase, putative
6645at5820	Complete	3D7_chromosome_14	794181	796333	-	718.9	506	https://www.orthodb.org/v10?query=6645at5820	Thioredoxin-like protein, putative
6647at5820	Complete	3D7_chromosome_5	676612	678228	+	521.0	295	https://www.orthodb.org/v10?query=6647at5820	Pseudouridine synthase I, TruA
6648at5820	Complete	3D7_chromosome_14	1652250	1654448	-	645.7	600	https://www.orthodb.org/v10?query=6648at5820	Adaptor complexes medium subunit family
6651at5820	Complete	3D7_chromosome_14	71067	72386	+	722.3	374	https://www.orthodb.org/v10?query=6651at5820	Choline kinase
6653at5820	Fragmented	3D7_chromosome_5	874382	875446	+	436.6	208	https://www.orthodb.org/v10?query=6653at5820	Ribosomal large subunit pseudouridylate synthase, putative
6657at5820	Fragmented	3D7_chromosome_4	902452	903810	+	769.1	423	https://www.orthodb.org/v10?query=6657at5820	Winged helix-like DNA-binding domain superfamily
6667at5820	Complete	3D7_chromosome_12	177198	178865	-	657.3	433	https://www.orthodb.org/v10?query=6667at5820	Threonylcarbamoyl-AMP synthase, putative
6674at5820	Fragmented	3D7_chromosome_14	514497	515528	-	505.7	242	https://www.orthodb.org/v10?query=6674at5820	Glycylpeptide N-tetradecanoyltransferase
6677at5820	Complete	3D7_chromosome_13	226708	228325	-	723.9	398	https://www.orthodb.org/v10?query=6677at5820	CorA-like Mg2+ transporter protein, putative
6685at5820	Complete	3D7_chromosome_3	934469	936646	+	493.8	514	https://www.orthodb.org/v10?query=6685at5820	Regulator of initiation factor 2, putative
6686at5820	Complete	3D7_chromosome_11	838069	841762	-	622.8	379	https://www.orthodb.org/v10?query=6686at5820	Cupin-like protein, putative
6688at5820	Complete	3D7_chromosome_12	470078	471861	-	642.8	416	https://www.orthodb.org/v10?query=6688at5820	PowCR01_130017300
6690at5820	Complete	3D7_chromosome_2	746967	748460	-	899.4	441	https://www.orthodb.org/v10?query=6690at5820	ATP-dependent RNA helicase DDX47, putative
6699at5820	Complete	3D7_chromosome_2	222843	224219	+	719.9	398	https://www.orthodb.org/v10?query=6699at5820	Winged helix-like DNA-binding domain superfamily
6703at5820	Missing
6709at5820	Complete	3D7_chromosome_4	459148	461108	-	637.2	363	https://www.orthodb.org/v10?query=6709at5820	Actin-like protein, putative
6717at5820	Complete	3D7_chromosome_14	1080247	1081680	+	772.0	433	https://www.orthodb.org/v10?query=6717at5820	CorA-like Mg2+ transporter protein, putative
6719at5820	Complete	3D7_chromosome_11	437891	439867	-	551.8	424	https://www.orthodb.org/v10?query=6719at5820	WW domain
6726at5820	Complete	3D7_chromosome_1	214823	216553	+	829.5	442	https://www.orthodb.org/v10?query=6726at5820	Novel putative transporter 1
6736at5820	Complete	3D7_chromosome_11	809086	810621	-	537.1	386	https://www.orthodb.org/v10?query=6736at5820	PowCR01_090023000
6739at5820	Complete	3D7_chromosome_14	531764	533331	-	342.2	385	https://www.orthodb.org/v10?query=6739at5820	Ribosomal protein S5 domain 2-type fold
6750at5820	Complete	3D7_chromosome_8	679855	681033	-	760.3	368	https://www.orthodb.org/v10?query=6750at5820	PowCR01_140027300
6751at5820	Complete	3D7_chromosome_14	1407281	1408568	+	753.5	383	https://www.orthodb.org/v10?query=6751at5820	Cytochrome c oxidase assembly protein subunit 15
6754at5820	Complete	3D7_chromosome_8	502245	504134	-	635.3	344	https://www.orthodb.org/v10?query=6754at5820	PPM-type phosphatase domain
6756at5820	Complete	3D7_chromosome_12	814848	819586	-	614.1	832	https://www.orthodb.org/v10?query=6756at5820	unspecified product
6759at5820	Fragmented	3D7_chromosome_11	1317121	1318386	-	429.9	247	https://www.orthodb.org/v10?query=6759at5820	Protein disulfide isomerase
6760at5820	Complete	3D7_chromosome_9	492184	493523	+	661.6	307	https://www.orthodb.org/v10?query=6760at5820	Cytosolic Fe-S cluster assembly factor NBP35, putative
6761at5820	Complete	3D7_chromosome_13	279805	281508	-	475.1	356	https://www.orthodb.org/v10?query=6761at5820	PowCR01_140008700
6772at5820	Complete	3D7_chromosome_11	617349	618746	-	743.5	377	https://www.orthodb.org/v10?query=6772at5820	WD40-repeat-containing domain
6774at5820	Complete	3D7_chromosome_2	430568	432498	-	698.6	369	https://www.orthodb.org/v10?query=6774at5820	PowCR01_040015200
6777at5820	Complete	3D7_chromosome_9	1183958	1185631	+	728.6	470	https://www.orthodb.org/v10?query=6777at5820	Procollagen lysine 5-dioxygenase, putative
6781at5820	Complete	3D7_chromosome_10	1254710	1255801	+	632.6	315	https://www.orthodb.org/v10?query=6781at5820	MORN motif
6786at5820	Fragmented	3D7_chromosome_9	846283	847452	+	418.9	302	https://www.orthodb.org/v10?query=6786at5820	CRAL-TRIO lipid binding domain
6790at5820	Complete	3D7_chromosome_10	1151251	1152408	-	774.0	353	https://www.orthodb.org/v10?query=6790at5820	Ribosomal protein L3
6793at5820	Complete	3D7_chromosome_13	1040588	1041898	-	784.0	340	https://www.orthodb.org/v10?query=6793at5820	Ribose-phosphate pyrophosphokinase
6797at5820	Missing
6801at5820	Complete	3D7_chromosome_13	2533746	2535328	-	734.8	436	https://www.orthodb.org/v10?query=6801at5820	Bifunctional polynucleotide phosphatase/kinase
6804at5820	Complete	3D7_chromosome_14	263087	265742	+	627.8	507	https://www.orthodb.org/v10?query=6804at5820	Pre-mRNA-splicing factor 38B, putative
6813at5820	Fragmented	3D7_chromosome_9	1066669	1067490	-	363.0	228	https://www.orthodb.org/v10?query=6813at5820	Monocarboxylate transporter, putative
6814at5820	Complete	3D7_chromosome_13	1032781	1034597	-	708.3	398	https://www.orthodb.org/v10?query=6814at5820	Dihydrofolate synthase/folylpolyglutamate synthase
6821at5820	Complete	3D7_chromosome_9	899291	900496	+	793.3	369	https://www.orthodb.org/v10?query=6821at5820	S-adenosylmethionine synthase
6825at5820	Complete	3D7_chromosome_7	721871	723783	+	715.0	403	https://www.orthodb.org/v10?query=6825at5820	Pyridoxal phosphate-dependent transferase
6832at5820	Complete	3D7_chromosome_14	2071197	2072541	-	515.0	351	https://www.orthodb.org/v10?query=6832at5820	PowCR01_120058700
6833at5820	Fragmented	3D7_chromosome_8	722145	722921	-	408.3	244	https://www.orthodb.org/v10?query=6833at5820	WD40-repeat-containing domain
6834at5820	Complete	3D7_chromosome_6	151346	152674	+	682.1	390	https://www.orthodb.org/v10?query=6834at5820	Phenylalanyl-tRNA synthetase alpha chain
6835at5820	Fragmented	3D7_chromosome_13	833920	835542	+	724.0	390	https://www.orthodb.org/v10?query=6835at5820	Rab-GTPase-TBC domain
6841at5820	Complete	3D7_chromosome_3	853166	854452	+	527.6	393	https://www.orthodb.org/v10?query=6841at5820	Nicotinamidase, putative
6844at5820	Missing
6852at5820	Complete	3D7_chromosome_2	205378	206889	-	841.9	434	https://www.orthodb.org/v10?query=6852at5820	MFS transporter, SP family, sugar
6857at5820	Complete	3D7_chromosome_4	1035191	1036360	+	898.8	380	https://www.orthodb.org/v10?query=6857at5820	Eukaryotic initiation factor 4A-III
6860at5820	Complete	3D7_chromosome_14	1526040	1527652	+	683.2	347	https://www.orthodb.org/v10?query=6860at5820	DnaJ domain
6861at5820	Complete	3D7_chromosome_10	692439	694187	-	499.4	456	https://www.orthodb.org/v10?query=6861at5820	GRASP55/65
6876at5820	Complete	3D7_chromosome_6	347427	348785	+	575.3	378	https://www.orthodb.org/v10?query=6876at5820	Sorting assembly machinery 50 kDa subunit, putative
6878at5820	Complete	3D7_chromosome_12	1790916	1792658	+	454.1	350	https://www.orthodb.org/v10?query=6878at5820	Protein geranylgeranyltransferase type II, alpha subunit, putative
6879at5820	Complete	3D7_chromosome_14	456527	458685	+	529.3	496	https://www.orthodb.org/v10?query=6879at5820	PowCR01_130045300
6896at5820	Complete	3D7_chromosome_14	1016576	1017559	-	697.1	320	https://www.orthodb.org/v10?query=6896at5820	Protein arginine N-methyltransferase 1
6897at5820	Complete	3D7_chromosome_14	2541930	2543315	-	809.5	363	https://www.orthodb.org/v10?query=6897at5820	Cytochrome c1, putative
6899at5820	Complete	3D7_chromosome_5	936325	937563	+	736.8	367	https://www.orthodb.org/v10?query=6899at5820	Inner membrane complex protein, putative
6903at5820	Complete	3D7_chromosome_3	922620	924392	-	717.4	507	https://www.orthodb.org/v10?query=6903at5820	mRNA triphosphatase Cet1-like
6904at5820	Complete	3D7_chromosome_6	671940	674191	+	887.9	549	https://www.orthodb.org/v10?query=6904at5820	Kinetochore protein NDC80, putative
6906at5820	Complete	3D7_chromosome_10	1161691	1163512	+	780.7	462	https://www.orthodb.org/v10?query=6906at5820	Protoporphyrinogen oxidase
6909at5820	Complete	3D7_chromosome_14	277790	279278	+	594.2	319	https://www.orthodb.org/v10?query=6909at5820	PowCR01_130048800
6920at5820	Missing
6927at5820	Complete	3D7_chromosome_12	304979	307379	+	348.5	536	https://www.orthodb.org/v10?query=6927at5820	PowCR01_130013400
6929at5820	Complete	3D7_chromosome_11	413092	417845	+	806.2	1428	https://www.orthodb.org/v10?query=6929at5820	Asparagine-rich antigen
6930at5820	Complete	3D7_chromosome_7	950263	951813	+	745.3	374	https://www.orthodb.org/v10?query=6930at5820	Obg-like ATPase 1
6934at5820	Fragmented	3D7_chromosome_4	787058	788915	+	620.8	481	https://www.orthodb.org/v10?query=6934at5820	PowCR01_050024100
6938at5820	Missing
6939at5820	Complete	3D7_chromosome_12	1551052	1552314	+	519.7	302	https://www.orthodb.org/v10?query=6939at5820	PowCR01_140057300
6940at5820	Fragmented	3D7_chromosome_1	201676	203244	+	395.9	211	https://www.orthodb.org/v10?query=6940at5820	4-hydroxy-3-methylbut-2-enyl diphosphate reductase
6942at5820	Complete	3D7_chromosome_10	819539	821515	-	604.5	460	https://www.orthodb.org/v10?query=6942at5820	S-adenosyl-L-methionine-dependent methyltransferase
6946at5820	Complete	3D7_chromosome_6	610613	612534	+	626.6	371	https://www.orthodb.org/v10?query=6946at5820	PowCR01_110036500
6955at5820	Missing
6967at5820	Missing
6972at5820	Complete	3D7_chromosome_6	483917	485836	-	621.0	564	https://www.orthodb.org/v10?query=6972at5820	PowCR01_110039500
6973at5820	Complete	3D7_chromosome_10	854434	856494	-	567.2	568	https://www.orthodb.org/v10?query=6973at5820	PowCR01_060009300
6975at5820	Complete	3D7_chromosome_14	2812405	2813798	+	906.5	384	https://www.orthodb.org/v10?query=6975at5820	Eukaryotic initiation factor 4A
6978at5820	Complete	3D7_chromosome_1	449243	451120	-	616.3	369	https://www.orthodb.org/v10?query=6978at5820	TatD-like deoxyribonuclease, putative
6980at5820	Missing
6981at5820	Complete	3D7_chromosome_13	1392910	1394465	+	814.0	458	https://www.orthodb.org/v10?query=6981at5820	Chaperone binding protein, putative
6994at5820	Complete	3D7_chromosome_2	219290	221629	+	467.6	567	https://www.orthodb.org/v10?query=6994at5820	PowCR01_040020100
6996at5820	Complete	3D7_chromosome_7	1276997	1279526	+	866.4	591	https://www.orthodb.org/v10?query=6996at5820	Pseudouridine synthase, TruD
6999at5820	Complete	3D7_chromosome_3	518027	519941	-	700.3	340	https://www.orthodb.org/v10?query=6999at5820	Glycogen synthase kinase 3
7002at5820	Missing
7009at5820	Complete	3D7_chromosome_12	1429043	1431594	-	459.1	382	https://www.orthodb.org/v10?query=7009at5820	Aspartyl protease, putative
7015at5820	Complete	3D7_chromosome_3	370393	372021	+	456.4	351	https://www.orthodb.org/v10?query=7015at5820	PowCR01_080038000
7030at5820	Complete	3D7_chromosome_14	2349977	2351233	-	805.3	386	https://www.orthodb.org/v10?query=7030at5820	Vacuolar protein sorting-associated protein 4, putative
7042at5820	Complete	3D7_chromosome_13	1125246	1128914	-	766.9	786	https://www.orthodb.org/v10?query=7042at5820	PowCR01_120031000
7054at5820	Complete	3D7_chromosome_2	176429	177901	+	566.7	291	https://www.orthodb.org/v10?query=7054at5820	5'-3' exonuclease, N-terminal
7059at5820	Complete	3D7_chromosome_13	510094	511302	+	641.3	318	https://www.orthodb.org/v10?query=7059at5820	Malonyl CoA-acyl carrier protein transacylase
7060at5820	Complete	3D7_chromosome_14	2908863	2911054	-	610.5	383	https://www.orthodb.org/v10?query=7060at5820	PowCR01_120038800
7061at5820	Complete	3D7_chromosome_11	1151144	1152970	+	821.0	420	https://www.orthodb.org/v10?query=7061at5820	Transporter, putative
7062at5820	Missing
7063at5820	Complete	3D7_chromosome_14	2613266	2614411	-	623.5	292	https://www.orthodb.org/v10?query=7063at5820	V-type proton ATPase subunit
7064at5820	Complete	3D7_chromosome_11	556586	558688	-	623.1	336	https://www.orthodb.org/v10?query=7064at5820	Glycerol-3-phosphate dehydrogenase 
7065at5820	Complete	3D7_chromosome_12	1451983	1453632	+	498.7	352	https://www.orthodb.org/v10?query=7065at5820	PIH1 domain-containing protein, putative
7066at5820	Complete	3D7_chromosome_11	1694465	1695862	-	783.3	418	https://www.orthodb.org/v10?query=7066at5820	Coproporphyrinogen III oxidase
7067at5820	Complete	3D7_chromosome_10	125705	127105	+	459.6	421	https://www.orthodb.org/v10?query=7067at5820	PowCR01_080007800
7078at5820	Complete	3D7_chromosome_3	378943	381435	+	315.2	437	https://www.orthodb.org/v10?query=7078at5820	Dual specificity protein phosphatase
7079at5820	Complete	3D7_chromosome_9	413531	415756	+	602.2	563	https://www.orthodb.org/v10?query=7079at5820	PowCR01_070011400
7085at5820	Complete	3D7_chromosome_13	1543780	1545000	+	714.7	362	https://www.orthodb.org/v10?query=7085at5820	Elongation factor 1-gamma, putative
7088at5820	Fragmented	3D7_chromosome_11	965912	967178	-	443.2	255	https://www.orthodb.org/v10?query=7088at5820	Ethanolamine kinase
7097at5820	Complete	3D7_chromosome_13	296917	298095	-	878.0	385	https://www.orthodb.org/v10?query=7097at5820	26S protease regulatory subunit 10B, putative
7102at5820	Complete	3D7_chromosome_6	297590	300823	+	528.5	392	https://www.orthodb.org/v10?query=7102at5820	MYND finger protein, putative
7103at5820	Fragmented	3D7_chromosome_9	628372	629469	+	485.3	293	https://www.orthodb.org/v10?query=7103at5820	Major facilitator superfamily-related transporter, putative
7104at5820	Complete	3D7_chromosome_14	867683	870592	+	602.4	561	https://www.orthodb.org/v10?query=7104at5820	PowCR01_130035200
7111at5820	Fragmented	3D7_chromosome_11	993838	995175	-	397.0	269	https://www.orthodb.org/v10?query=7111at5820	Mitochondrial import inner membrane translocase subunit TIM44, putative
7112at5820	Fragmented	3D7_chromosome_5	278064	278758	-	109.8	130	https://www.orthodb.org/v10?query=7112at5820	Histone deacetylase
7114at5820	Complete	3D7_chromosome_12	197675	199304	+	363.4	424	https://www.orthodb.org/v10?query=7114at5820	PowCR01_130011000
7115at5820	Complete	3D7_chromosome_9	319692	322220	-	512.8	827	https://www.orthodb.org/v10?query=7115at5820	Zinc finger, CCCH-type
7116at5820	Fragmented	3D7_chromosome_9	406149	408038	-	446.5	375	https://www.orthodb.org/v10?query=7116at5820	PowCR01_070011200
7125at5820	Complete	3D7_chromosome_14	507183	508659	-	793.8	377	https://www.orthodb.org/v10?query=7125at5820	Deoxyhypusine synthase
7132at5820	Complete	3D7_chromosome_8	904254	905962	+	739.1	418	https://www.orthodb.org/v10?query=7132at5820	PowCR01_050015400
7133at5820	Complete	3D7_chromosome_9	397609	399129	-	708.9	426	https://www.orthodb.org/v10?query=7133at5820	Putative tRNA (cytidine(32)/guanosine(34)-2'-O)-methyltransferase
7135at5820	Complete	3D7_chromosome_2	760354	761782	-	712.9	412	https://www.orthodb.org/v10?query=7135at5820	Pre-mRNA-processing protein 45, putative
7136at5820	Complete	3D7_chromosome_13	1501150	1503152	+	671.8	568	https://www.orthodb.org/v10?query=7136at5820	Zinc finger, C2HC5-type
7137at5820	Complete	3D7_chromosome_9	1333620	1335089	-	379.9	378	https://www.orthodb.org/v10?query=7137at5820	Histidine--tRNA ligase, putative
7138at5820	Complete	3D7_chromosome_14	1286554	1288747	-	449.2	678	https://www.orthodb.org/v10?query=7138at5820	MYND-like zinc finger, mRNA-binding
7144at5820	Complete	3D7_chromosome_14	2073517	2074941	+	598.3	331	https://www.orthodb.org/v10?query=7144at5820	Acetyl-CoA acetyltransferase, putative
7145at5820	Complete	3D7_chromosome_13	747948	749147	+	606.9	312	https://www.orthodb.org/v10?query=7145at5820	Glycerol-3-phosphate 1-O-acyltransferase, putative
7150at5820	Complete	3D7_chromosome_14	1648601	1651528	+	737.3	413	https://www.orthodb.org/v10?query=7150at5820	PowCR01_120011000
7151at5820	Missing
7153at5820	Missing
7160at5820	Fragmented	3D7_chromosome_10	498527	500045	+	385.9	216	https://www.orthodb.org/v10?query=7160at5820	Zinc finger protein, putative
7165at5820	Complete	3D7_chromosome_8	595661	596998	-	565.5	369	https://www.orthodb.org/v10?query=7165at5820	Sporozoite surface protein 3, putative
7166at5820	Complete	3D7_chromosome_11	621743	623104	+	763.9	394	https://www.orthodb.org/v10?query=7166at5820	Folate transporter 2, putative
7174at5820	Complete	3D7_chromosome_9	416535	418184	-	522.3	369	https://www.orthodb.org/v10?query=7174at5820	GDP-fucose protein O-fucosyltransferase
7179at5820	Complete	3D7_chromosome_10	1204100	1205029	+	515.4	278	https://www.orthodb.org/v10?query=7179at5820	Adenosine deaminase
7181at5820	Complete	3D7_chromosome_6	481610	482689	-	564.0	300	https://www.orthodb.org/v10?query=7181at5820	PowCR01_110039600
7182at5820	Complete	3D7_chromosome_13	630809	632734	+	698.2	347	https://www.orthodb.org/v10?query=7182at5820	General transcription factor IIH subunit
7185at5820	Complete	3D7_chromosome_11	832301	833870	-	734.9	406	https://www.orthodb.org/v10?query=7185at5820	Serine/threonine protein kinase
7191at5820	Complete	3D7_chromosome_6	222769	224297	+	634.0	300	https://www.orthodb.org/v10?query=7191at5820	Serine/threonine protein kinase
7192at5820	Missing
7193at5820	Complete	3D7_chromosome_8	1027267	1028361	+	645.6	314	https://www.orthodb.org/v10?query=7193at5820	Exonuclease, putative
7196at5820	Complete	3D7_chromosome_4	905564	907345	+	599.2	384	https://www.orthodb.org/v10?query=7196at5820	Holo-
7201at5820	Complete	3D7_chromosome_13	1876029	1877993	-	276.7	178	https://www.orthodb.org/v10?query=7201at5820	WD40-repeat-containing domain
7211at5820	Complete	3D7_chromosome_9	1305137	1307417	+	575.6	623	https://www.orthodb.org/v10?query=7211at5820	mRNA processing protein, putative
7216at5820	Complete	3D7_chromosome_7	681572	683519	-	597.8	362	https://www.orthodb.org/v10?query=7216at5820	Calcium-dependent protein kinase 3, putative
7217at5820	Complete	3D7_chromosome_10	1101653	1102859	-	402.1	275	https://www.orthodb.org/v10?query=7217at5820	PowCR01_060014100
7220at5820	Complete	3D7_chromosome_8	897336	899055	+	451.0	371	https://www.orthodb.org/v10?query=7220at5820	PowCR01_050015600
7226at5820	Missing
7227at5820	Complete	3D7_chromosome_11	1668720	1670228	-	617.0	407	https://www.orthodb.org/v10?query=7227at5820	Inner membrane complex protein 1b, putative
7229at5820	Complete	3D7_chromosome_4	813240	814526	+	713.1	386	https://www.orthodb.org/v10?query=7229at5820	Eukaryotic translation initiation factor 3 subunit M
7232at5820	Complete	3D7_chromosome_11	430300	431875	-	321.1	383	https://www.orthodb.org/v10?query=7232at5820	ES2 protein, putative
7233at5820	Fragmented	3D7_chromosome_4	507263	508906	+	290.8	207	https://www.orthodb.org/v10?query=7233at5820	PowCR01_030014300
7234at5820	Missing
7240at5820	Missing
7241at5820	Complete	3D7_chromosome_6	105953	106996	+	569.9	283	https://www.orthodb.org/v10?query=7241at5820	Geranylgeranyl transferase type-2 subunit beta
7247at5820	Missing
7258at5820	Complete	3D7_chromosome_12	924561	925676	+	460.5	309	https://www.orthodb.org/v10?query=7258at5820	Nucleus export protein BRR6, putative
7279at5820	Complete	3D7_chromosome_12	520035	521150	+	1277.2	538	https://www.orthodb.org/v10?query=7279at5820	Ubiquitin
7281at5820	Complete	3D7_chromosome_13	1091563	1094458	-	744.5	413	https://www.orthodb.org/v10?query=7281at5820	Translation initiation factor eIF-2B subunit gamma
7284at5820	Complete	3D7_chromosome_14	1593403	1594419	-	673.3	301	https://www.orthodb.org/v10?query=7284at5820	Ubiquinol-cytochrome c reductase iron-sulfur subunit, putative
7291at5820	Missing
7293at5820	Fragmented	3D7_chromosome_10	494992	495918	-	590.1	265	https://www.orthodb.org/v10?query=7293at5820	WD40/YVTN repeat-like-containing domain superfamily
7297at5820	Complete	3D7_chromosome_11	227501	230166	-	460.8	386	https://www.orthodb.org/v10?query=7297at5820	WD40/YVTN repeat-like-containing domain superfamily
7311at5820	Complete	3D7_chromosome_2	490734	492412	+	891.7	412	https://www.orthodb.org/v10?query=7311at5820	Eukaryotic peptide chain release factor subunit 1
7313at5820	Fragmented	3D7_chromosome_7	931080	932477	+	450.3	321	https://www.orthodb.org/v10?query=7313at5820	Secreted ookinete protein, putative
7319at5820	Complete	3D7_chromosome_5	127361	128603	-	403.7	279	https://www.orthodb.org/v10?query=7319at5820	4-diphosphocytidyl-2-C-methyl-D-erythritol kinase, putative
7327at5820	Complete	3D7_chromosome_13	2613191	2614723	+	681.5	350	https://www.orthodb.org/v10?query=7327at5820	Aminomethyltransferase
7332at5820	Complete	3D7_chromosome_8	1014495	1015466	-	487.8	296	https://www.orthodb.org/v10?query=7332at5820	Lipoyl(Octanoyl) transferase
7340at5820	Complete	3D7_chromosome_4	613739	615178	-	508.9	219	https://www.orthodb.org/v10?query=7340at5820	26S proteasome AAA-ATPase subunit RPT3, putative
7351at5820	Missing
7355at5820	Complete	3D7_chromosome_8	1203486	1205713	-	723.5	406	https://www.orthodb.org/v10?query=7355at5820	Folate transporter 1, putative
7357at5820	Complete	3D7_chromosome_14	1863126	1865722	+	559.9	509	https://www.orthodb.org/v10?query=7357at5820	RNA-binding domain superfamily
7358at5820	Complete	3D7_chromosome_12	2095135	2097038	-	622.9	473	https://www.orthodb.org/v10?query=7358at5820	Aminoacyl-tRNA synthetase, class Ic
7359at5820	Complete	3D7_chromosome_8	635189	638397	-	947.8	599	https://www.orthodb.org/v10?query=7359at5820	PowCR01_140028500
7360at5820	Complete	3D7_chromosome_6	1071335	1072321	+	644.2	314	https://www.orthodb.org/v10?query=7360at5820	PowCR01_110024800
7373at5820	Complete	3D7_chromosome_14	880955	883385	+	473.2	533	https://www.orthodb.org/v10?query=7373at5820	PowCR01_130034800
7376at5820	Complete	3D7_chromosome_14	859530	862690	-	629.6	352	https://www.orthodb.org/v10?query=7376at5820	Mannose-1-phosphate guanyltransferase, putative
7379at5820	Missing
7380at5820	Complete	3D7_chromosome_12	437321	438625	+	552.0	334	https://www.orthodb.org/v10?query=7380at5820	Porphobilinogen deaminase
7383at5820	Complete	3D7_chromosome_12	295316	297010	-	777.0	506	https://www.orthodb.org/v10?query=7383at5820	Translation initiation factor 5
7385at5820	Fragmented	3D7_chromosome_11	260901	262334	+	330.5	249	https://www.orthodb.org/v10?query=7385at5820	PowCR01_090008200
7393at5820	Fragmented	3D7_chromosome_5	1053646	1054548	+	386.9	231	https://www.orthodb.org/v10?query=7393at5820	G-protein coupled receptor, putative
7394at5820	Complete	3D7_chromosome_14	2352664	2354450	+	457.2	378	https://www.orthodb.org/v10?query=7394at5820	PowCR01_120051900
7400at5820	Complete	3D7_chromosome_10	364315	365721	-	848.1	424	https://www.orthodb.org/v10?query=7400at5820	Nop domain
7401at5820	Fragmented	3D7_chromosome_9	818985	820094	+	682.2	364	https://www.orthodb.org/v10?query=7401at5820	Elongation of fatty acids protein
7405at5820	Complete	3D7_chromosome_6	701738	702868	-	683.2	296	https://www.orthodb.org/v10?query=7405at5820	Mitochondrial import receptor subunit TOM40, putative
7407at5820	Complete	3D7_chromosome_5	680961	683098	+	665.6	366	https://www.orthodb.org/v10?query=7407at5820	Major facilitator superfamily
7408at5820	Missing
7409at5820	Complete	3D7_chromosome_6	689526	691073	-	490.6	432	https://www.orthodb.org/v10?query=7409at5820	Ras GTPAse, putative
7412at5820	Complete	3D7_chromosome_14	435055	437291	+	651.1	538	https://www.orthodb.org/v10?query=7412at5820	Ribosome maturation protein SBDS, putative
7414at5820	Complete	3D7_chromosome_2	197879	199093	-	642.9	361	https://www.orthodb.org/v10?query=7414at5820	Aspartate aminotransferase
7416at5820	Missing
7417at5820	Complete	3D7_chromosome_12	2030358	2032217	-	593.3	320	https://www.orthodb.org/v10?query=7417at5820	rRNA adenine N(6)-methyltransferase
7422at5820	Missing
7425at5820	Complete	3D7_chromosome_12	1249777	1251181	+	209.3	144	https://www.orthodb.org/v10?query=7425at5820	Sun-family protein, putative
7429at5820	Complete	3D7_chromosome_13	1545553	1547679	-	541.8	369	https://www.orthodb.org/v10?query=7429at5820	SprT-like
7431at5820	Complete	3D7_chromosome_3	660111	661488	+	586.8	370	https://www.orthodb.org/v10?query=7431at5820	Kinetochore protein NUF2, putative
7435at5820	Complete	3D7_chromosome_5	1161887	1163374	-	627.0	415	https://www.orthodb.org/v10?query=7435at5820	PowCR01_100008600
7440at5820	Fragmented	3D7_chromosome_13	1872277	1873264	-	288.8	241	https://www.orthodb.org/v10?query=7440at5820	6-cysteine protein
7441at5820	Fragmented	3D7_chromosome_12	1403953	1404991	-	470.1	252	https://www.orthodb.org/v10?query=7441at5820	PowCR01_140054000
7442at5820	Complete	3D7_chromosome_2	541683	543771	-	390.9	354	https://www.orthodb.org/v10?query=7442at5820	Tetratricopeptide repeat
7459at5820	Fragmented	3D7_chromosome_6	1180209	1181394	+	344.3	346	https://www.orthodb.org/v10?query=7459at5820	PowCR01_110022800
7464at5820	Complete	3D7_chromosome_7	401130	404191	+	669.1	355	https://www.orthodb.org/v10?query=7464at5820	Chloroquine resistance transporter
7466at5820	Complete	3D7_chromosome_14	2376798	2378504	+	529.3	408	https://www.orthodb.org/v10?query=7466at5820	Cysteine peptidase, cysteine active site
7478at5820	Complete	3D7_chromosome_6	1052329	1054395	+	510.3	348	https://www.orthodb.org/v10?query=7478at5820	Putative oxidoreductase, short-chain dehydrogenase family, putative
7487at5820	Missing
7489at5820	Complete	3D7_chromosome_8	577355	579073	-	631.3	409	https://www.orthodb.org/v10?query=7489at5820	PowCR01_140030000
7490at5820	Complete	3D7_chromosome_8	863393	865735	-	401.2	430	https://www.orthodb.org/v10?query=7490at5820	PowCR01_050016300
7492at5820	Complete	3D7_chromosome_14	3041669	3043759	-	542.9	412	https://www.orthodb.org/v10?query=7492at5820	Splicing factor 3A subunit 1, putative
7495at5820	Complete	3D7_chromosome_10	516921	520486	-	638.5	638	https://www.orthodb.org/v10?query=7495at5820	PowCR01_080019800
7500at5820	Complete	3D7_chromosome_9	402698	404662	+	532.3	329	https://www.orthodb.org/v10?query=7500at5820	Transporter, putative
7502at5820	Complete	3D7_chromosome_3	754427	758154	-	616.0	454	https://www.orthodb.org/v10?query=7502at5820	PowCR01_080028100
7506at5820	Complete	3D7_chromosome_8	856895	859678	+	591.8	315	https://www.orthodb.org/v10?query=7506at5820	PowCR01_050016500
7509at5820	Fragmented	3D7_chromosome_13	975859	976524	+	485.3	218	https://www.orthodb.org/v10?query=7509at5820	PowCR01_120034500
7510at5820	Complete	3D7_chromosome_14	2888745	2890145	+	665.9	381	https://www.orthodb.org/v10?query=7510at5820	RNA 3'-terminal phosphate cyclase
7514at5820	Complete	3D7_chromosome_14	2959238	2960194	+	524.9	281	https://www.orthodb.org/v10?query=7514at5820	Dihydroorotase
7516at5820	Complete	3D7_chromosome_2	637838	639939	+	178.5	287	https://www.orthodb.org/v10?query=7516at5820	PowCR01_040010600
7518at5820	Complete	3D7_chromosome_11	1123610	1125642	+	725.6	358	https://www.orthodb.org/v10?query=7518at5820	26S proteasome regulatory subunit RPN7, putative
7525at5820	Missing
7530at5820	Complete	3D7_chromosome_12	1821823	1823133	-	604.4	306	https://www.orthodb.org/v10?query=7530at5820	WD40/YVTN repeat-like-containing domain superfamily
7533at5820	Complete	3D7_chromosome_14	1303643	1305423	+	628.3	364	https://www.orthodb.org/v10?query=7533at5820	Chromatin assembly factor 1 P55 subunit, putative
7537at5820	Complete	3D7_chromosome_13	2176029	2177672	+	151.4	339	https://www.orthodb.org/v10?query=7537at5820	PowCR01_110018700
7544at5820	Fragmented	3D7_chromosome_11	1516053	1517529	-	631.9	353	https://www.orthodb.org/v10?query=7544at5820	Beta-catenin-like protein 1
7545at5820	Complete	3D7_chromosome_5	1076946	1079181	-	519.1	399	https://www.orthodb.org/v10?query=7545at5820	ADP-ribosylation factor GTPase-activating protein, putative
7546at5820	Complete	3D7_chromosome_11	527309	528277	+	593.7	292	https://www.orthodb.org/v10?query=7546at5820	Lactoylglutathione lyase
7550at5820	Missing
7552at5820	Complete	3D7_chromosome_2	766576	767851	+	537.1	354	https://www.orthodb.org/v10?query=7552at5820	PowCR01_040007000
7554at5820	Complete	3D7_chromosome_8	1231356	1232495	-	519.6	289	https://www.orthodb.org/v10?query=7554at5820	Prolyl 4-hydroxylase subunit alpha, putative
7557at5820	Complete	3D7_chromosome_13	2326749	2329305	-	605.9	329	https://www.orthodb.org/v10?query=7557at5820	GTP binding domain
7562at5820	Complete	3D7_chromosome_13	2072946	2075320	+	570.9	392	https://www.orthodb.org/v10?query=7562at5820	WD40-repeat-containing domain
7572at5820	Missing
7573at5820	Complete	3D7_chromosome_14	2038499	2040552	+	696.8	326	https://www.orthodb.org/v10?query=7573at5820	Protein kinase
7582at5820	Fragmented	3D7_chromosome_8	1138651	1141086	+	483.4	471	https://www.orthodb.org/v10?query=7582at5820	PowCR01_050009500
7587at5820	Complete	3D7_chromosome_8	1011569	1013074	-	431.9	421	https://www.orthodb.org/v10?query=7587at5820	Inner membrane complex protein 1i, putative
7599at5820	Fragmented	3D7_chromosome_12	1763044	1763724	-	174.7	186	https://www.orthodb.org/v10?query=7599at5820	PowCR01_140060400
7605at5820	Missing
7608at5820	Complete	3D7_chromosome_8	187027	188758	+	510.3	308	https://www.orthodb.org/v10?query=7608at5820	WD40-repeat-containing domain
7611at5820	Complete	3D7_chromosome_4	193820	195019	+	604.7	346	https://www.orthodb.org/v10?query=7611at5820	Ubiquitin specific protease, putative
7619at5820	Missing
7628at5820	Complete	3D7_chromosome_9	408685	412179	-	391.6	596	https://www.orthodb.org/v10?query=7628at5820	Erythrocyte membrane protein pfemp3
7632at5820	Complete	3D7_chromosome_7	1042716	1044360	-	491.6	352	https://www.orthodb.org/v10?query=7632at5820	Kelch protein, putative
7633at5820	Missing
7644at5820	Complete	3D7_chromosome_14	2290810	2292192	-	533.3	385	https://www.orthodb.org/v10?query=7644at5820	Pyridoxal phosphate-dependent transferase
7654at5820	Complete	3D7_chromosome_9	879537	881603	-	487.9	375	https://www.orthodb.org/v10?query=7654at5820	PowCR01_070023800
7661at5820	Complete	3D7_chromosome_4	687644	689024	-	475.2	348	https://www.orthodb.org/v10?query=7661at5820	A0A1J1GLI4_PLAGA
7684at5820	Complete	3D7_chromosome_13	658092	659333	-	538.7	392	https://www.orthodb.org/v10?query=7684at5820	Transcription factor MYB1
7686at5820	Complete	3D7_chromosome_10	1025685	1027911	-	583.6	350	https://www.orthodb.org/v10?query=7686at5820	RAP protein, putative
7687at5820	Fragmented	3D7_chromosome_5	443168	443995	+	289.0	253	https://www.orthodb.org/v10?query=7687at5820	arabinogalactan protein
7693at5820	Complete	3D7_chromosome_13	1324586	1325965	+	506.7	364	https://www.orthodb.org/v10?query=7693at5820	PowCR01_120026800
7700at5820	Complete	3D7_chromosome_11	547567	548850	+	411.2	285	https://www.orthodb.org/v10?query=7700at5820	PowCR01_090016000
7702at5820	Fragmented	3D7_chromosome_13	1865026	1866805	+	415.4	317	https://www.orthodb.org/v10?query=7702at5820	PowCR01_120012500
7706at5820	Complete	3D7_chromosome_14	192216	193262	-	715.2	318	https://www.orthodb.org/v10?query=7706at5820	Ribonucleotide reductase small subunit
7709at5820	Complete	3D7_chromosome_11	1291144	1292396	+	420.7	294	https://www.orthodb.org/v10?query=7709at5820	PowCR01_090034800
7714at5820	Fragmented	3D7_chromosome_14	637506	638240	+	473.5	216	https://www.orthodb.org/v10?query=7714at5820	rRNA adenine N(6)-methyltransferase
7718at5820	Missing
7723at5820	Complete	3D7_chromosome_7	939552	940760	+	633.5	346	https://www.orthodb.org/v10?query=7723at5820	Protein pelota homolog
7728at5820	Complete	3D7_chromosome_10	1228057	1229406	-	615.4	352	https://www.orthodb.org/v10?query=7728at5820	PowCR01_060018000
7730at5820	Complete	3D7_chromosome_13	733247	735760	+	515.0	419	https://www.orthodb.org/v10?query=7730at5820	PowCR01_140020200
7732at5820	Complete	3D7_chromosome_6	625753	628358	-	671.2	649	https://www.orthodb.org/v10?query=7732at5820	GPI-anchored wall transfer protein 1, putative
7737at5820	Complete	3D7_chromosome_14	2643177	2645642	-	728.6	433	https://www.orthodb.org/v10?query=7737at5820	PowCR01_120044800
7741at5820	Complete	3D7_chromosome_10	342440	343596	-	500.8	286	https://www.orthodb.org/v10?query=7741at5820	Endonuclease, putative
7744at5820	Complete	3D7_chromosome_13	635025	637580	+	585.1	302	https://www.orthodb.org/v10?query=7744at5820	Serine/threonine protein kinase
7750at5820	Complete	3D7_chromosome_11	1062399	1065406	+	486.8	347	https://www.orthodb.org/v10?query=7750at5820	Protein disulfide isomerase, putative
7753at5820	Missing
7756at5820	Complete	3D7_chromosome_9	1355307	1357216	+	648.6	295	https://www.orthodb.org/v10?query=7756at5820	Protein kinase domain
7763at5820	Complete	3D7_chromosome_10	1279566	1280857	-	354.5	272	https://www.orthodb.org/v10?query=7763at5820	PowCR01_060019700
7764at5820	Complete	3D7_chromosome_11	377739	379122	+	414.1	335	https://www.orthodb.org/v10?query=7764at5820	PowCR01_090010900
7767at5820	Complete	3D7_chromosome_5	1031867	1033978	+	609.2	636	https://www.orthodb.org/v10?query=7767at5820	Zinc finger, CCCH-type
7774at5820	Complete	3D7_chromosome_13	2600642	2602286	-	518.8	302	https://www.orthodb.org/v10?query=7774at5820	Ferrochelatase
7782at5820	Complete	3D7_chromosome_12	1592990	1594168	-	565.3	334	https://www.orthodb.org/v10?query=7782at5820	Sphingomyelin phosphodiesterase, putative
7791at5820	Complete	3D7_chromosome_7	827636	829006	-	483.4	331	https://www.orthodb.org/v10?query=7791at5820	PowCR01_030018300
7792at5820	Complete	3D7_chromosome_9	851644	853297	+	401.8	301	https://www.orthodb.org/v10?query=7792at5820	U4/U6 snRNA-associated-splicing factor, putative
7798at5820	Complete	3D7_chromosome_4	236418	237554	-	361.4	250	https://www.orthodb.org/v10?query=7798at5820	6-cysteine protein
7803at5820	Complete	3D7_chromosome_12	730532	732426	-	589.4	293	https://www.orthodb.org/v10?query=7803at5820	Secreted ookinete protein, putative
7810at5820	Complete	3D7_chromosome_12	692923	694593	+	511.2	329	https://www.orthodb.org/v10?query=7810at5820	PPPDE peptidase domain-containing protein, putative
7812at5820	Complete	3D7_chromosome_11	763417	765115	+	663.9	486	https://www.orthodb.org/v10?query=7812at5820	RNA splicing protein MRS2, mitochondrial
7815at5820	Missing
7825at5820	Complete	3D7_chromosome_3	186610	187953	-	585.8	345	https://www.orthodb.org/v10?query=7825at5820	Dihydrolipoamide acetyltransferase component of pyruvate dehydrogenase complex
7827at5820	Complete	3D7_chromosome_11	201735	203653	+	560.0	390	https://www.orthodb.org/v10?query=7827at5820	Radial spoke head protein, putative
7832at5820	Complete	3D7_chromosome_7	1225199	1226242	+	472.8	344	https://www.orthodb.org/v10?query=7832at5820	PowCR01_020016200
7836at5820	Complete	3D7_chromosome_14	850056	851654	-	382.4	317	https://www.orthodb.org/v10?query=7836at5820	Pantothenate kinase, putative
7846at5820	Complete	3D7_chromosome_14	349299	350318	-	622.0	302	https://www.orthodb.org/v10?query=7846at5820	tRNA-dihydrouridine synthase
7849at5820	Complete	3D7_chromosome_5	293851	295083	-	684.4	354	https://www.orthodb.org/v10?query=7849at5820	60S ribosomal protein L4
7852at5820	Complete	3D7_chromosome_9	797116	798544	+	507.9	350	https://www.orthodb.org/v10?query=7852at5820	Dolichyl-diphosphooligosaccharide--protein glycosyltransferase 48 kDa subunit
7853at5820	Complete	3D7_chromosome_7	859643	860692	-	509.6	313	https://www.orthodb.org/v10?query=7853at5820	PowCR01_030019400
7856at5820	Complete	3D7_chromosome_9	739407	740405	-	622.4	304	https://www.orthodb.org/v10?query=7856at5820	Acid phosphatase
7858at5820	Complete	3D7_chromosome_11	1109069	1110394	+	557.1	374	https://www.orthodb.org/v10?query=7858at5820	GPI-anchor transamidase
7859at5820	Complete	3D7_chromosome_12	1132258	1133943	+	475.1	459	https://www.orthodb.org/v10?query=7859at5820	RNA pseudouridylate synthase, putative
7861at5820	Complete	3D7_chromosome_4	1053547	1055098	+	626.0	297	https://www.orthodb.org/v10?query=7861at5820	Glideosome associated protein with multiple membrane spans 2, putative
7863at5820	Fragmented	3D7_chromosome_10	1241613	1242524	+	469.1	262	https://www.orthodb.org/v10?query=7863at5820	26S proteasome regulatory subunit RPN9, putative
7865at5820	Complete	3D7_chromosome_12	1819848	1821242	+	470.7	264	https://www.orthodb.org/v10?query=7865at5820	Ubiquitin-conjugating enzyme E2, putative
7870at5820	Complete	3D7_chromosome_8	570513	572257	-	493.1	421	https://www.orthodb.org/v10?query=7870at5820	PowCR01_140030200
7873at5820	Complete	3D7_chromosome_14	1227921	1231054	-	726.7	682	https://www.orthodb.org/v10?query=7873at5820	PowCR01_130025500
7874at5820	Complete	3D7_chromosome_7	728593	730013	-	561.4	266	https://www.orthodb.org/v10?query=7874at5820	Eukaryotic translation initiation factor 3 subunit I
7878at5820	Complete	3D7_chromosome_11	1099216	1101486	-	628.8	348	https://www.orthodb.org/v10?query=7878at5820	Geranylgeranyl pyrophosphate synthase, putative
7896at5820	Complete	3D7_chromosome_9	782657	784702	+	634.4	329	https://www.orthodb.org/v10?query=7896at5820	DnaJ domain
7901at5820	Complete	3D7_chromosome_12	1942047	1944098	+	540.8	413	https://www.orthodb.org/v10?query=7901at5820	GPI mannosyltransferase 2
7917at5820	Complete	3D7_chromosome_4	739944	741814	-	740.9	462	https://www.orthodb.org/v10?query=7917at5820	Pumilio homology domain
7927at5820	Complete	3D7_chromosome_14	1534002	1535289	-	688.1	341	https://www.orthodb.org/v10?query=7927at5820	Translocation protein sec62
7934at5820	Complete	3D7_chromosome_8	1134095	1135635	-	397.0	240	https://www.orthodb.org/v10?query=7934at5820	WD40-repeat-containing domain
7935at5820	Complete	3D7_chromosome_10	631572	633166	+	568.1	299	https://www.orthodb.org/v10?query=7935at5820	Ribonucleotide reductase small subunit
7939at5820	Complete	3D7_chromosome_13	1819658	1820893	+	401.9	299	https://www.orthodb.org/v10?query=7939at5820	Inner membrane complex protein
7940at5820	Missing
7942at5820	Complete	3D7_chromosome_11	206808	209081	+	486.8	293	https://www.orthodb.org/v10?query=7942at5820	Metabolite/drug transporter, putative
7949at5820	Fragmented	3D7_chromosome_4	319438	320259	+	323.3	201	https://www.orthodb.org/v10?query=7949at5820	PowCR01_030008900
7950at5820	Complete	3D7_chromosome_14	1662094	1663278	-	500.9	398	https://www.orthodb.org/v10?query=7950at5820	Cytoplasmic tRNA 2-thiolation protein 2, putative
7954at5820	Missing
7955at5820	Complete	3D7_chromosome_2	209231	210280	-	478.3	319	https://www.orthodb.org/v10?query=7955at5820	3'-5' exonuclease
7958at5820	Complete	3D7_chromosome_14	190005	191724	+	578.8	441	https://www.orthodb.org/v10?query=7958at5820	COBW domain-containing protein 1, putative
7959at5820	Complete	3D7_chromosome_8	177800	181491	-	469.9	1051	https://www.orthodb.org/v10?query=7959at5820	Small-subunit processome, Utp14
7964at5820	Complete	3D7_chromosome_14	656225	657586	+	648.1	397	https://www.orthodb.org/v10?query=7964at5820	PowCR01_130040200
7965at5820	Missing
7976at5820	Complete	3D7_chromosome_14	1144804	1147494	-	442.4	294	https://www.orthodb.org/v10?query=7976at5820	CPW-WPC family protein
7988at5820	Complete	3D7_chromosome_11	1262792	1263730	+	619.5	275	https://www.orthodb.org/v10?query=7988at5820	Ribosomal protein L2
7992at5820	Complete	3D7_chromosome_11	540073	542490	-	626.6	327	https://www.orthodb.org/v10?query=7992at5820	Rab-GTPase-TBC domain
7993at5820	Complete	3D7_chromosome_12	1526327	1527677	-	542.3	316	https://www.orthodb.org/v10?query=7993at5820	PowCR01_140056800
7995at5820	Complete	3D7_chromosome_11	711031	713191	-	561.4	331	https://www.orthodb.org/v10?query=7995at5820	WD40/YVTN repeat-like-containing domain superfamily
7996at5820	Complete	3D7_chromosome_13	623060	624283	+	659.0	393	https://www.orthodb.org/v10?query=7996at5820	Lipoate-protein ligase 1
7997at5820	Fragmented	3D7_chromosome_13	646404	648501	-	468.1	258	https://www.orthodb.org/v10?query=7997at5820	Zinc finger (CCCH type) protein, putative
8002at5820	Complete	3D7_chromosome_6	139863	140831	+	657.7	314	https://www.orthodb.org/v10?query=8002at5820	Cation/H+ antiporter
8003at5820	Complete	3D7_chromosome_1	140034	141587	-	672.5	406	https://www.orthodb.org/v10?query=8003at5820	Nucleoside transporter 4
8004at5820	Fragmented	3D7_chromosome_6	1271756	1273223	+	511.6	302	https://www.orthodb.org/v10?query=8004at5820	WD40-repeat-containing domain
8006at5820	Complete	3D7_chromosome_4	836903	838588	+	572.4	410	https://www.orthodb.org/v10?query=8006at5820	RNA-binding protein NOB1, putative
8014at5820	Complete	3D7_chromosome_4	665171	666307	-	669.3	329	https://www.orthodb.org/v10?query=8014at5820	ATPase ASNA1 homolog
8023at5820	Complete	3D7_chromosome_9	474023	475064	+	526.0	310	https://www.orthodb.org/v10?query=8023at5820	PowCR01_070012600
8026at5820	Missing
8027at5820	Missing
8029at5820	Fragmented	3D7_chromosome_6	621323	622405	-	490.9	233	https://www.orthodb.org/v10?query=8029at5820	Enoyl-acyl carrier reductase, putative
8037at5820	Complete	3D7_chromosome_12	1768599	1769849	+	608.9	294	https://www.orthodb.org/v10?query=8037at5820	Replication factor C subunit 4, putative
8039at5820	Complete	3D7_chromosome_11	435380	436426	-	657.4	323	https://www.orthodb.org/v10?query=8039at5820	Replication factor C subunit 5, putative
8041at5820	Complete	3D7_chromosome_14	1835523	1836617	-	676.7	324	https://www.orthodb.org/v10?query=8041at5820	Fructose-bisphosphate aldolase
8042at5820	Complete	3D7_chromosome_13	2403577	2404692	-	298.4	285	https://www.orthodb.org/v10?query=8042at5820	PowCR01_110014100
8044at5820	Complete	3D7_chromosome_14	1894108	1895352	-	703.0	324	https://www.orthodb.org/v10?query=8044at5820	Pyruvate dehydrogenase E1 component subunit beta
8046at5820	Missing
8047at5820	Complete	3D7_chromosome_13	1123372	1124649	-	443.8	394	https://www.orthodb.org/v10?query=8047at5820	Syntaxin, Qa-SNARE family, putative
8053at5820	Complete	3D7_chromosome_8	980474	981445	+	521.6	273	https://www.orthodb.org/v10?query=8053at5820	WD40-repeat-containing domain
8057at5820	Complete	3D7_chromosome_6	304562	305621	+	603.6	332	https://www.orthodb.org/v10?query=8057at5820	Uroporphyrinogen decarboxylase
8060at5820	Complete	3D7_chromosome_6	522254	523696	-	447.4	247	https://www.orthodb.org/v10?query=8060at5820	Cytoplasmic tRNA 2-thiolation protein 1
8061at5820	Fragmented	3D7_chromosome_7	965888	966934	-	313.3	191	https://www.orthodb.org/v10?query=8061at5820	A0A2P9D2B1_9APIC
8069at5820	Complete	3D7_chromosome_1	416110	417771	+	664.6	311	https://www.orthodb.org/v10?query=8069at5820	Transcription initiation factor TFIIB
8079at5820	Complete	3D7_chromosome_14	2547282	2548521	+	567.3	286	https://www.orthodb.org/v10?query=8079at5820	Glyceraldehyde-3-phosphate dehydrogenase
8085at5820	Complete	3D7_chromosome_8	377227	378993	-	513.5	393	https://www.orthodb.org/v10?query=8085at5820	26S proteasome regulatory subunit RPN10, putative
8091at5820	Complete	3D7_chromosome_11	363893	364663	+	561.1	237	https://www.orthodb.org/v10?query=8091at5820	Casein kinase 2, alpha subunit, putative
8093at5820	Missing
8096at5820	Missing
8100at5820	Complete	3D7_chromosome_11	652946	657566	+	671.1	1291	https://www.orthodb.org/v10?query=8100at5820	PowCR01_090018600
8101at5820	Complete	3D7_chromosome_12	111660	112622	-	640.1	291	https://www.orthodb.org/v10?query=8101at5820	Mitochondrial phosphate carrier protein, putative
8103at5820	Complete	3D7_chromosome_9	729735	730792	+	619.5	302	https://www.orthodb.org/v10?query=8103at5820	GPN-loop GTPase
8108at5820	Complete	3D7_chromosome_9	368441	370093	-	554.9	318	https://www.orthodb.org/v10?query=8108at5820	p1 nuclease, putative
8130at5820	Complete	3D7_chromosome_14	1099772	1101040	-	672.3	333	https://www.orthodb.org/v10?query=8130at5820	Winged helix-like DNA-binding domain superfamily
8131at5820	Complete	3D7_chromosome_4	367230	368605	+	623.6	331	https://www.orthodb.org/v10?query=8131at5820	Mitochondrial carrier protein, putative
8136at5820	Complete	3D7_chromosome_14	905817	907739	+	544.8	421	https://www.orthodb.org/v10?query=8136at5820	PowCR01_130034000
8144at5820	Fragmented	3D7_chromosome_14	1704798	1705955	-	461.4	272	https://www.orthodb.org/v10?query=8144at5820	Methionine-tRNA ligase
8151at5820	Complete	3D7_chromosome_5	1009358	1010323	-	702.3	309	https://www.orthodb.org/v10?query=8151at5820	Developmentally-regulated GTP-binding protein 1
8152at5820	Complete	3D7_chromosome_12	1079266	1081133	+	595.0	331	https://www.orthodb.org/v10?query=8152at5820	Ataxin-3, putative
8153at5820	Complete	3D7_chromosome_14	1840924	1841844	-	477.2	273	https://www.orthodb.org/v10?query=8153at5820	PowCR01_120064500
8155at5820	Missing
8156at5820	Complete	3D7_chromosome_14	2538917	2540651	+	724.3	453	https://www.orthodb.org/v10?query=8156at5820	Putative membrane protein
8163at5820	Fragmented	3D7_chromosome_4	239344	240384	-	516.8	293	https://www.orthodb.org/v10?query=8163at5820	6-cysteine protein
8167at5820	Complete	3D7_chromosome_2	539699	541682	+	390.7	261	https://www.orthodb.org/v10?query=8167at5820	Serine/threonine protein kinase
8168at5820	Complete	3D7_chromosome_12	639793	643299	+	577.6	347	https://www.orthodb.org/v10?query=8168at5820	Glycerol-3-phosphate dehydrogenase 
8180at5820	Complete	3D7_chromosome_2	735859	736848	+	604.9	295	https://www.orthodb.org/v10?query=8180at5820	Replication factor C subunit 2/4
8185at5820	Fragmented	3D7_chromosome_8	380221	381763	+	522.4	255	https://www.orthodb.org/v10?query=8185at5820	Tyrosine--tRNA ligase
8190at5820	Complete	3D7_chromosome_13	1882876	1884141	-	646.4	341	https://www.orthodb.org/v10?query=8190at5820	Nucleoside transporter 1
8193at5820	Complete	3D7_chromosome_14	204593	207907	+	736.5	794	https://www.orthodb.org/v10?query=8193at5820	RNA-binding domain superfamily
8200at5820	Complete	3D7_chromosome_13	1890949	1892322	-	602.0	292	https://www.orthodb.org/v10?query=8200at5820	DNA/RNA-binding protein Alba 4, putative
8201at5820	Missing
8205at5820	Complete	3D7_chromosome_1	182054	183451	-	468.7	394	https://www.orthodb.org/v10?query=8205at5820	StAR-related lipid transfer protein
8207at5820	Missing
8214at5820	Complete	3D7_chromosome_14	2325906	2328354	-	525.2	342	https://www.orthodb.org/v10?query=8214at5820	Signal peptide peptidase
8216at5820	Complete	3D7_chromosome_8	1077877	1079210	+	284.0	270	https://www.orthodb.org/v10?query=8216at5820	PowCR01_050010500
8219at5820	Complete	3D7_chromosome_9	973394	975484	-	505.5	617	https://www.orthodb.org/v10?query=8219at5820	PowCR01_070026200
8223at5820	Complete	3D7_chromosome_14	2825856	2826929	-	552.3	310	https://www.orthodb.org/v10?query=8223at5820	Calcineurin-like phosphoesterase
8232at5820	Missing
8242at5820	Fragmented	3D7_chromosome_10	1199254	1200060	-	311.6	253	https://www.orthodb.org/v10?query=8242at5820	CDC50/LEM3 family
8245at5820	Complete	3D7_chromosome_6	334630	336830	-	415.2	260	https://www.orthodb.org/v10?query=8245at5820	WD40-repeat-containing domain
8255at5820	Complete	3D7_chromosome_7	692381	693682	-	580.7	316	https://www.orthodb.org/v10?query=8255at5820	Drug/metabolite exporter, drug/metabolite transporter
8273at5820	Complete	3D7_chromosome_11	1547223	1548567	-	460.5	291	https://www.orthodb.org/v10?query=8273at5820	VPS9 domain
8279at5820	Missing
8284at5820	Complete	3D7_chromosome_4	456864	458588	+	671.8	434	https://www.orthodb.org/v10?query=8284at5820	Zinc finger protein, putative
8290at5820	Complete	3D7_chromosome_11	468576	469640	+	615.9	326	https://www.orthodb.org/v10?query=8290at5820	Ubiquinone biosynthesis protein COQ4 homolog, mitochondrial
8292at5820	Complete	3D7_chromosome_1	172158	173882	+	531.3	469	https://www.orthodb.org/v10?query=8292at5820	Parasite-infected erythrocyte surface protein
8300at5820	Fragmented	3D7_chromosome_14	1742554	1743198	-	232.7	168	https://www.orthodb.org/v10?query=8300at5820	PowCR01_120066700
8301at5820	Complete	3D7_chromosome_7	968024	969631	+	570.2	308	https://www.orthodb.org/v10?query=8301at5820	PowCR01_030022400
8306at5820	Complete	3D7_chromosome_12	855520	856890	+	533.3	316	https://www.orthodb.org/v10?query=8306at5820	WD40-repeat-containing domain
8314at5820	Fragmented	3D7_chromosome_11	1191097	1193014	-	336.1	394	https://www.orthodb.org/v10?query=8314at5820	Serpentine receptor, putative
8326at5820	Complete	3D7_chromosome_14	572583	573959	+	699.0	291	https://www.orthodb.org/v10?query=8326at5820	Serine/threonine-protein phosphatase
8328at5820	Complete	3D7_chromosome_8	355792	357211	+	450.7	333	https://www.orthodb.org/v10?query=8328at5820	PowCR01_010016000
8334at5820	Complete	3D7_chromosome_5	177088	178230	+	679.9	303	https://www.orthodb.org/v10?query=8334at5820	Transketolase, C-terminal domain
8340at5820	Complete	3D7_chromosome_6	909480	910778	-	585.7	396	https://www.orthodb.org/v10?query=8340at5820	RNA methyltransferase, putative
8346at5820	Complete	3D7_chromosome_11	1805190	1806329	+	377.0	309	https://www.orthodb.org/v10?query=8346at5820	Bicoid-interacting protein BIN3, putative
8360at5820	Complete	3D7_chromosome_6	1012345	1014907	+	525.3	388	https://www.orthodb.org/v10?query=8360at5820	Growth arrest-specific protein 8
8365at5820	Complete	3D7_chromosome_6	1007919	1011049	-	470.6	444	https://www.orthodb.org/v10?query=8365at5820	PowCR01_110026900
8367at5820	Complete	3D7_chromosome_11	366167	367366	+	554.1	286	https://www.orthodb.org/v10?query=8367at5820	Succinate--CoA ligase 
8369at5820	Complete	3D7_chromosome_3	101590	102783	-	561.4	325	https://www.orthodb.org/v10?query=8369at5820	A0A081IBU0_PLAVN
8372at5820	Fragmented	3D7_chromosome_12	1522065	1523189	-	283.5	187	https://www.orthodb.org/v10?query=8372at5820	S-adenosyl-L-methionine-dependent methyltransferase
8378at5820	Missing
8379at5820	Complete	3D7_chromosome_13	1789753	1791108	+	512.8	262	https://www.orthodb.org/v10?query=8379at5820	Aspartate carbamoyltransferase
8388at5820	Complete	3D7_chromosome_11	1709831	1710976	+	538.8	295	https://www.orthodb.org/v10?query=8388at5820	Alpha/beta hydrolase, putative
8395at5820	Complete	3D7_chromosome_5	104316	105790	+	466.0	385	https://www.orthodb.org/v10?query=8395at5820	Protein Mpv17, putative
8396at5820	Complete	3D7_chromosome_8	703897	705954	+	569.0	432	https://www.orthodb.org/v10?query=8396at5820	PowCR01_050020600
8403at5820	Complete	3D7_chromosome_12	351885	353296	-	381.8	292	https://www.orthodb.org/v10?query=8403at5820	PowCR01_130014400
8409at5820	Complete	3D7_chromosome_14	549115	550481	+	567.3	321	https://www.orthodb.org/v10?query=8409at5820	DnaJ domain
8411at5820	Complete	3D7_chromosome_7	482426	483475	+	490.8	295	https://www.orthodb.org/v10?query=8411at5820	50S ribosomal protein L1, mitochondrial, putative
8413at5820	Complete	3D7_chromosome_4	845460	847892	+	524.2	378	https://www.orthodb.org/v10?query=8413at5820	PowCR01_050025200
8414at5820	Complete	3D7_chromosome_4	1037266	1039582	+	571.1	349	https://www.orthodb.org/v10?query=8414at5820	Serpentine receptor, putative
8420at5820	Complete	3D7_chromosome_9	283276	285694	-	476.1	259	https://www.orthodb.org/v10?query=8420at5820	Autophagy-related protein 3
8432at5820	Complete	3D7_chromosome_14	2558540	2559820	+	654.7	307	https://www.orthodb.org/v10?query=8432at5820	Replication factor C3, putative
8433at5820	Complete	3D7_chromosome_13	1943161	1944603	+	609.8	305	https://www.orthodb.org/v10?query=8433at5820	Rab-GTPase-TBC domain
8434at5820	Complete	3D7_chromosome_13	1205274	1207292	-	436.9	297	https://www.orthodb.org/v10?query=8434at5820	PowCR01_120029300
8437at5820	Complete	3D7_chromosome_13	1464189	1465789	+	610.1	353	https://www.orthodb.org/v10?query=8437at5820	PowCR01_120022600
8438at5820	Missing
8445at5820	Missing
8451at5820	Complete	3D7_chromosome_14	249793	251553	+	641.0	335	https://www.orthodb.org/v10?query=8451at5820	Cfr family radical SAM enzyme
8456at5820	Complete	3D7_chromosome_9	745374	746947	-	532.7	253	https://www.orthodb.org/v10?query=8456at5820	Ribosomal protein L3
8459at5820	Complete	3D7_chromosome_11	1426769	1428790	-	594.2	277	https://www.orthodb.org/v10?query=8459at5820	Casein kinase 1, putative
8461at5820	Complete	3D7_chromosome_14	1934936	1935961	-	564.9	304	https://www.orthodb.org/v10?query=8461at5820	PowCR01_120061800
8463at5820	Complete	3D7_chromosome_5	1167020	1169208	+	548.5	339	https://www.orthodb.org/v10?query=8463at5820	Palmitoyltransferase
8465at5820	Complete	3D7_chromosome_14	811460	814119	-	449.4	336	https://www.orthodb.org/v10?query=8465at5820	PowCR01_130036800
8473at5820	Missing
8484at5820	Complete	3D7_chromosome_4	927785	929533	+	468.9	501	https://www.orthodb.org/v10?query=8484at5820	PowCR01_050026900
8489at5820	Missing
8492at5820	Complete	3D7_chromosome_9	317203	318434	+	601.6	316	https://www.orthodb.org/v10?query=8492at5820	Arginase
8495at5820	Complete	3D7_chromosome_14	2733420	2734691	-	356.3	251	https://www.orthodb.org/v10?query=8495at5820	DNA-3-methyladenine glycosylase, putative
8505at5820	Complete	3D7_chromosome_5	109915	111705	-	574.9	566	https://www.orthodb.org/v10?query=8505at5820	Merozoite surface protein 8, putative
8515at5820	Complete	3D7_chromosome_13	1043858	1045354	-	701.3	313	https://www.orthodb.org/v10?query=8515at5820	Lactate/malate dehydrogenase, C-terminal
8522at5820	Complete	3D7_chromosome_3	968652	969970	+	472.5	356	https://www.orthodb.org/v10?query=8522at5820	PowCR01_080023200
8524at5820	Complete	3D7_chromosome_9	731402	732712	+	435.4	371	https://www.orthodb.org/v10?query=8524at5820	PowCR01_070019800
8538at5820	Complete	3D7_chromosome_14	2471308	2473590	+	472.8	320	https://www.orthodb.org/v10?query=8538at5820	PowCR01_120048400
8545at5820	Complete	3D7_chromosome_4	616588	617601	-	543.0	274	https://www.orthodb.org/v10?query=8545at5820	Lysine decarboxylase-like protein, putative
8546at5820	Complete	3D7_chromosome_2	457349	459783	-	529.3	283	https://www.orthodb.org/v10?query=8546at5820	3-oxoacyl-
8549at5820	Missing
8550at5820	Complete	3D7_chromosome_12	1777660	1779252	-	661.8	482	https://www.orthodb.org/v10?query=8550at5820	Sulfhydryl oxidase
8558at5820	Complete	3D7_chromosome_7	242622	243716	-	569.5	272	https://www.orthodb.org/v10?query=8558at5820	Peptide chain release factor 2, putative
8559at5820	Complete	3D7_chromosome_14	2399888	2400946	-	608.2	307	https://www.orthodb.org/v10?query=8559at5820	Exonuclease V, mitochondrial, putative
8564at5820	Fragmented	3D7_chromosome_12	463748	465057	+	312.9	274	https://www.orthodb.org/v10?query=8564at5820	PowCR01_130017100
8565at5820	Missing
8569at5820	Complete	3D7_chromosome_13	2136054	2137031	+	487.3	268	https://www.orthodb.org/v10?query=8569at5820	Transcription initiation factor TFIIH subunit 3
8574at5820	Missing
8575at5820	Complete	3D7_chromosome_14	889397	890530	-	518.3	301	https://www.orthodb.org/v10?query=8575at5820	Mitochondrial ribosomal protein L21, putative
8576at5820	Complete	3D7_chromosome_13	1583208	1584656	+	190.4	269	https://www.orthodb.org/v10?query=8576at5820	PowCR01_120019100
8579at5820	Complete	3D7_chromosome_3	320767	322736	+	280.3	364	https://www.orthodb.org/v10?query=8579at5820	A0A2P9CYQ9_9APIC
8587at5820	Complete	3D7_chromosome_11	1665012	1667039	-	631.6	348	https://www.orthodb.org/v10?query=8587at5820	Zinc finger, PHD-type
8592at5820	Complete	3D7_chromosome_7	837154	838868	+	447.6	219	https://www.orthodb.org/v10?query=8592at5820	Serine/threonine protein kinase
8595at5820	Complete	3D7_chromosome_10	572172	573143	+	618.6	293	https://www.orthodb.org/v10?query=8595at5820	Cyclin dependent kinase 7
8597at5820	Complete	3D7_chromosome_10	1182497	1183697	-	430.6	283	https://www.orthodb.org/v10?query=8597at5820	Inner membrane complex protein 1m, putative
8598at5820	Complete	3D7_chromosome_11	1743674	1745355	-	477.5	304	https://www.orthodb.org/v10?query=8598at5820	ATP-dependent (S)-NAD(P)H-hydrate dehydratase
8600at5820	Complete	3D7_chromosome_6	1176380	1178147	-	646.4	357	https://www.orthodb.org/v10?query=8600at5820	DNA methyltransferase 1-associated protein 1
8605at5820	Complete	3D7_chromosome_13	475162	476013	+	599.5	268	https://www.orthodb.org/v10?query=8605at5820	Mitochondrial ribosomal protein S15, putative
8608at5820	Complete	3D7_chromosome_13	666409	668783	-	400.2	285	https://www.orthodb.org/v10?query=8608at5820	Protein kinase, putative
8609at5820	Complete	3D7_chromosome_14	478057	479037	+	469.6	272	https://www.orthodb.org/v10?query=8609at5820	p1/s1 nuclease, putative
8611at5820	Missing
8614at5820	Fragmented	3D7_chromosome_13	2005949	2007373	+	163.1	328	https://www.orthodb.org/v10?query=8614at5820	Ubiquitin-activating enzyme E1, putative
8615at5820	Complete	3D7_chromosome_3	573112	574029	-	716.3	301	https://www.orthodb.org/v10?query=8615at5820	Serine/threonine-protein phosphatase
8620at5820	Complete	3D7_chromosome_11	1598146	1599228	+	506.2	318	https://www.orthodb.org/v10?query=8620at5820	P-loop containing nucleoside triphosphate hydrolase
8623at5820	Complete	3D7_chromosome_5	1048016	1049458	-	366.5	476	https://www.orthodb.org/v10?query=8623at5820	PowCR01_100011600
8631at5820	Complete	3D7_chromosome_4	433857	435090	-	611.1	390	https://www.orthodb.org/v10?query=8631at5820	U4/U6 small nuclear ribonucleoprotein PRP31, putative
8635at5820	Complete	3D7_chromosome_5	1131503	1133387	-	569.7	281	https://www.orthodb.org/v10?query=8635at5820	Methionine aminopeptidase
8636at5820	Complete	3D7_chromosome_9	882073	883389	-	589.6	303	https://www.orthodb.org/v10?query=8636at5820	Ribosome production factor 1, putative
8638at5820	Complete	3D7_chromosome_11	1724123	1725121	-	557.1	290	https://www.orthodb.org/v10?query=8638at5820	DNA-directed RNA polymerase I, putative
8640at5820	Complete	3D7_chromosome_12	812482	814088	+	431.3	281	https://www.orthodb.org/v10?query=8640at5820	PowCR01_140040600
8648at5820	Complete	3D7_chromosome_8	964993	967113	+	470.4	417	https://www.orthodb.org/v10?query=8648at5820	A0A0D9QU07_PLAFR
8653at5820	Fragmented	3D7_chromosome_10	745850	746212	+	136.2	87	https://www.orthodb.org/v10?query=8653at5820	A0A1J1H2Q4_PLARL
8655at5820	Fragmented	3D7_chromosome_6	767572	769924	-	456.2	357	https://www.orthodb.org/v10?query=8655at5820	hypothetical protein, conserved
8657at5820	Complete	3D7_chromosome_13	2299100	2301298	-	451.3	406	https://www.orthodb.org/v10?query=8657at5820	Small subunit rRNA processing factor, putative
8659at5820	Complete	3D7_chromosome_13	978903	980081	+	466.9	254	https://www.orthodb.org/v10?query=8659at5820	Glideosome associated protein with multiple membrane spans 1
8661at5820	Complete	3D7_chromosome_9	935302	936306	-	506.1	278	https://www.orthodb.org/v10?query=8661at5820	DNA-directed RNA polymerase II subunit RPB3, putative
8670at5820	Complete	3D7_chromosome_12	1786217	1788222	+	582.4	399	https://www.orthodb.org/v10?query=8670at5820	Growth arrest-specific protein 8
8673at5820	Complete	3D7_chromosome_13	1037202	1038149	+	609.7	288	https://www.orthodb.org/v10?query=8673at5820	L-lactate dehydrogenase
8676at5820	Complete	3D7_chromosome_14	3046779	3048541	+	617.3	334	https://www.orthodb.org/v10?query=8676at5820	PowCR01_120070500
8689at5820	Fragmented	3D7_chromosome_12	501278	502433	-	440.0	233	https://www.orthodb.org/v10?query=8689at5820	Mitochondrial ribosomal protein S18, putative
8695at5820	Complete	3D7_chromosome_8	511800	513509	-	525.7	262	https://www.orthodb.org/v10?query=8695at5820	Protein phosphatase
8697at5820	Complete	3D7_chromosome_14	394027	395979	+	380.8	262	https://www.orthodb.org/v10?query=8697at5820	Alpha/beta hydrolase, putative
8702at5820	Complete	3D7_chromosome_9	794926	796353	+	580.4	392	https://www.orthodb.org/v10?query=8702at5820	Sugar transporter, putative
8708at5820	Missing
8710at5820	Complete	3D7_chromosome_9	1155601	1157054	+	536.3	323	https://www.orthodb.org/v10?query=8710at5820	Transcription initiation factor TFIID subunit 7, putative
8715at5820	Missing
8720at5820	Complete	3D7_chromosome_4	776255	779239	-	603.8	735	https://www.orthodb.org/v10?query=8720at5820	A0A081IAR1_PLAVN
8721at5820	Complete	3D7_chromosome_14	2673836	2675899	-	423.5	265	https://www.orthodb.org/v10?query=8721at5820	PowCR01_120044400
8723at5820	Complete	3D7_chromosome_4	471590	472603	+	573.5	284	https://www.orthodb.org/v10?query=8723at5820	Exosome complex component RRP4, putative
8726at5820	Complete	3D7_chromosome_5	1083752	1084834	+	442.9	304	https://www.orthodb.org/v10?query=8726at5820	PowCR01_100010500
8736at5820	Complete	3D7_chromosome_13	1134921	1137306	-	435.5	273	https://www.orthodb.org/v10?query=8736at5820	PowCR01_120030800
8737at5820	Fragmented	3D7_chromosome_2	210787	212050	+	360.8	190	https://www.orthodb.org/v10?query=8737at5820	2-methoxy-6-polyprenyl-1,4-benzoquinol methylase, mitochondrial
8744at5820	Complete	3D7_chromosome_12	345841	347982	-	513.3	309	https://www.orthodb.org/v10?query=8744at5820	41K blood stage antigen 41-3, putative
8747at5820	Complete	3D7_chromosome_6	1166674	1169539	-	456.1	317	https://www.orthodb.org/v10?query=8747at5820	Choline/ethanolaminephosphotransferase, putative
8748at5820	Complete	3D7_chromosome_9	954393	955544	+	373.0	281	https://www.orthodb.org/v10?query=8748at5820	Lipoate-protein ligase 2
8749at5820	Complete	3D7_chromosome_12	698569	700529	+	484.5	377	https://www.orthodb.org/v10?query=8749at5820	PowCR01_140038600
8755at5820	Missing
8767at5820	Complete	3D7_chromosome_12	247560	248450	+	378.5	229	https://www.orthodb.org/v10?query=8767at5820	Hydroxyacylglutathione hydrolase
8770at5820	Complete	3D7_chromosome_9	1125731	1126804	-	605.6	311	https://www.orthodb.org/v10?query=8770at5820	Phosphatidylserine decarboxylase proenzyme
8774at5820	Complete	3D7_chromosome_12	919255	920765	-	640.0	352	https://www.orthodb.org/v10?query=8774at5820	Cyclic nucleotide-binding, conserved site
8778at5820	Complete	3D7_chromosome_14	2208853	2210380	+	564.1	421	https://www.orthodb.org/v10?query=8778at5820	RNA recognition motif domain
8784at5820	Complete	3D7_chromosome_14	1409194	1410270	-	476.3	311	https://www.orthodb.org/v10?query=8784at5820	Ribonuclease H2 subunit B, putative
8787at5820	Complete	3D7_chromosome_11	1760320	1761333	+	487.8	293	https://www.orthodb.org/v10?query=8787at5820	Ubiquitin activating enzyme (E1) subunit Aos1, putative
8790at5820	Fragmented	3D7_chromosome_14	2296563	2297543	-	389.1	273	https://www.orthodb.org/v10?query=8790at5820	PowCR01_120053200
8798at5820	Complete	3D7_chromosome_5	336356	337948	-	563.7	330	https://www.orthodb.org/v10?query=8798at5820	Longevity-assurance (LAG1) protein, putative
8800at5820	Complete	3D7_chromosome_3	736848	737831	+	661.1	299	https://www.orthodb.org/v10?query=8800at5820	Stomatin-like protein
8802at5820	Complete	3D7_chromosome_3	570588	571589	-	498.6	299	https://www.orthodb.org/v10?query=8802at5820	Derlin
8804at5820	Complete	3D7_chromosome_14	978497	979708	-	598.3	330	https://www.orthodb.org/v10?query=8804at5820	Enoyl-CoA hydratase, putative
8805at5820	Complete	3D7_chromosome_7	713930	715600	+	432.9	437	https://www.orthodb.org/v10?query=8805at5820	PowCR01_030015900
8812at5820	Fragmented	3D7_chromosome_10	609421	610149	+	430.4	218	https://www.orthodb.org/v10?query=8812at5820	FAD synthetase, putative
8814at5820	Complete	3D7_chromosome_11	1284747	1285822	+	563.8	311	https://www.orthodb.org/v10?query=8814at5820	LEM3/CDC50 family protein, putative
8816at5820	Complete	3D7_chromosome_4	667459	668697	+	386.2	300	https://www.orthodb.org/v10?query=8816at5820	A0A077XB54_PLABA
8818at5820	Complete	3D7_chromosome_13	1489500	1491471	+	487.6	266	https://www.orthodb.org/v10?query=8818at5820	Protein kinase 6
8820at5820	Complete	3D7_chromosome_9	748219	749095	-	475.9	247	https://www.orthodb.org/v10?query=8820at5820	Eukaryotic translation initiation factor 3 subunit 5, putative
8821at5820	Missing
8824at5820	Missing
8829at5820	Complete	3D7_chromosome_11	1440044	1442046	+	417.3	347	https://www.orthodb.org/v10?query=8829at5820	PowCR01_090038400
8838at5820	Complete	3D7_chromosome_12	668017	670056	-	422.9	282	https://www.orthodb.org/v10?query=8838at5820	Spo11/DNA topoisomerase VI subunit A
8840at5820	Complete	3D7_chromosome_12	1512218	1513476	+	526.1	350	https://www.orthodb.org/v10?query=8840at5820	PowCR01_140056200
8841at5820	Complete	3D7_chromosome_6	433823	435465	-	566.7	366	https://www.orthodb.org/v10?query=8841at5820	Pre-mRNA-splicing factor SLU7, putative
8842at5820	Fragmented	3D7_chromosome_13	2075892	2077283	-	318.1	338	https://www.orthodb.org/v10?query=8842at5820	PowCR01_120006100
8844at5820	Complete	3D7_chromosome_12	2054111	2055001	+	572.0	269	https://www.orthodb.org/v10?query=8844at5820	Vacuolar protein sorting-associated protein 26
8853at5820	Complete	3D7_chromosome_3	229238	230511	-	493.3	295	https://www.orthodb.org/v10?query=8853at5820	Elongation factor Ts, mitochondrial
8860at5820	Complete	3D7_chromosome_2	455422	456872	-	523.5	260	https://www.orthodb.org/v10?query=8860at5820	Ubiquinol-cytochrome-c reductase complex assembly factor 1, putative
8863at5820	Complete	3D7_chromosome_11	696833	697747	-	503.6	268	https://www.orthodb.org/v10?query=8863at5820	Haloacid dehalogenase-like hydrolase, putative
8878at5820	Complete	3D7_chromosome_3	651715	654786	+	446.6	303	https://www.orthodb.org/v10?query=8878at5820	Inorganic pyrophosphatase, putative
8882at5820	Complete	3D7_chromosome_11	389301	391569	-	447.3	300	https://www.orthodb.org/v10?query=8882at5820	Essential nuclear protein 1, putative
8883at5820	Complete	3D7_chromosome_11	1457270	1458459	-	504.4	345	https://www.orthodb.org/v10?query=8883at5820	Apical exonemal protein, putative
8885at5820	Complete	3D7_chromosome_12	1524082	1525745	+	583.7	460	https://www.orthodb.org/v10?query=8885at5820	Protein-S-isoprenylcysteine O-methyltransferase
8893at5820	Missing
8895at5820	Complete	3D7_chromosome_11	1116808	1118250	+	573.0	270	https://www.orthodb.org/v10?query=8895at5820	Spermidine synthase
8896at5820	Complete	3D7_chromosome_12	559356	560126	+	558.6	244	https://www.orthodb.org/v10?query=8896at5820	Succinate dehydrogenase 
8899at5820	Complete	3D7_chromosome_12	1884829	1885851	+	654.6	301	https://www.orthodb.org/v10?query=8899at5820	Ribosomal protein L3
8900at5820	Complete	3D7_chromosome_10	1146324	1149837	-	464.8	294	https://www.orthodb.org/v10?query=8900at5820	Topoisomerase, putative
8903at5820	Missing
8910at5820	Complete	3D7_chromosome_12	713157	715424	-	617.6	360	https://www.orthodb.org/v10?query=8910at5820	Triose or hexose phosphate/phosphate translocator, putative
8913at5820	Complete	3D7_chromosome_14	245145	246478	-	567.6	266	https://www.orthodb.org/v10?query=8913at5820	Glideosome associated protein with multiple membrane spans 3, putative
8914at5820	Complete	3D7_chromosome_10	1476125	1477018	-	602.5	280	https://www.orthodb.org/v10?query=8914at5820	Mitochondrial carrier protein
8915at5820	Complete	3D7_chromosome_14	2553506	2554429	-	504.6	269	https://www.orthodb.org/v10?query=8915at5820	PowCR01_120047300
8920at5820	Complete	3D7_chromosome_14	2135213	2136274	-	486.7	309	https://www.orthodb.org/v10?query=8920at5820	Derlin
8923at5820	Complete	3D7_chromosome_1	437713	439473	-	490.1	298	https://www.orthodb.org/v10?query=8923at5820	UMP-CMP kinase, putative
8942at5820	Complete	3D7_chromosome_13	143232	144464	-	550.2	301	https://www.orthodb.org/v10?query=8942at5820	Deoxyhypusine hydroxylase
8945at5820	Fragmented	3D7_chromosome_12	1928286	1929522	+	353.9	229	https://www.orthodb.org/v10?query=8945at5820	FMN-binding split barrel
8948at5820	Fragmented	3D7_chromosome_12	1372575	1374164	-	373.5	353	https://www.orthodb.org/v10?query=8948at5820	PowCR01_140053400
8950at5820	Complete	3D7_chromosome_8	257984	259456	-	536.3	471	https://www.orthodb.org/v10?query=8950at5820	GTPase-activating protein, putative
8952at5820	Complete	3D7_chromosome_14	2430112	2432658	+	828.1	720	https://www.orthodb.org/v10?query=8952at5820	PowCR01_120049800
8955at5820	Complete	3D7_chromosome_6	1245950	1247184	+	543.2	283	https://www.orthodb.org/v10?query=8955at5820	CRAL-TRIO lipid binding domain
8956at5820	Complete	3D7_chromosome_7	1185622	1186722	-	570.7	273	https://www.orthodb.org/v10?query=8956at5820	Translation initiation factor 2 subunit 1
8957at5820	Fragmented	3D7_chromosome_11	517164	518085	+	468.8	236	https://www.orthodb.org/v10?query=8957at5820	UDP-galactose transporter, putative
8958at5820	Fragmented	3D7_chromosome_8	346449	347063	-	359.8	191	https://www.orthodb.org/v10?query=8958at5820	A0A0D9QDX8_PLAFR
8961at5820	Complete	3D7_chromosome_13	2257009	2258558	-	495.7	242	https://www.orthodb.org/v10?query=8961at5820	Protein kinase 5
8964at5820	Complete	3D7_chromosome_13	483030	484280	+	539.6	305	https://www.orthodb.org/v10?query=8964at5820	ATP synthase subunit gamma
8965at5820	Complete	3D7_chromosome_7	670450	671280	+	485.1	253	https://www.orthodb.org/v10?query=8965at5820	4-nitrophenylphosphatase, putative
8967at5820	Complete	3D7_chromosome_11	1381262	1382747	-	548.7	303	https://www.orthodb.org/v10?query=8967at5820	RNA-binding domain superfamily
8968at5820	Complete	3D7_chromosome_12	285051	286086	+	342.6	250	https://www.orthodb.org/v10?query=8968at5820	Rhodanese-like domain
8971at5820	Complete	3D7_chromosome_6	607431	609101	-	341.5	365	https://www.orthodb.org/v10?query=8971at5820	PowCR01_110036600
8979at5820	Fragmented	3D7_chromosome_4	446894	447849	-	268.9	193	https://www.orthodb.org/v10?query=8979at5820	PowCR01_030012400
8980at5820	Complete	3D7_chromosome_9	1216132	1217743	+	441.0	400	https://www.orthodb.org/v10?query=8980at5820	PowCR01_070032600
8988at5820	Complete	3D7_chromosome_5	657525	658307	-	450.9	234	https://www.orthodb.org/v10?query=8988at5820	NLI interacting factor-like phosphatase, putative
8989at5820	Complete	3D7_chromosome_13	1448908	1450043	+	445.8	310	https://www.orthodb.org/v10?query=8989at5820	PowCR01_120023000
8992at5820	Complete	3D7_chromosome_6	392201	393815	+	316.3	334	https://www.orthodb.org/v10?query=8992at5820	Citrate synthase-like protein, putative
8996at5820	Complete	3D7_chromosome_2	744508	746294	-	308.3	220	https://www.orthodb.org/v10?query=8996at5820	23S rRNA (Guanine745-N1)-methyltransferase
9003at5820	Complete	3D7_chromosome_9	1121668	1122603	-	532.1	270	https://www.orthodb.org/v10?query=9003at5820	Serine/threonine-protein phosphatase
9005at5820	Complete	3D7_chromosome_14	2481976	2483211	-	443.1	275	https://www.orthodb.org/v10?query=9005at5820	Phosphatidylinositol-4-phosphate 5-kinase
9007at5820	Complete	3D7_chromosome_1	356635	358909	+	577.7	326	https://www.orthodb.org/v10?query=9007at5820	Mitochondrial carrier domain superfamily
9023at5820	Complete	3D7_chromosome_8	1200361	1202012	-	461.0	282	https://www.orthodb.org/v10?query=9023at5820	Translation initiation factor eIF-2B subunit alpha
9024at5820	Complete	3D7_chromosome_5	385649	387123	+	431.3	273	https://www.orthodb.org/v10?query=9024at5820	Leucine-rich repeat protein
9025at5820	Complete	3D7_chromosome_6	1016460	1018303	+	539.1	382	https://www.orthodb.org/v10?query=9025at5820	Sphingomyelin synthase 1, putative
9028at5820	Complete	3D7_chromosome_4	993509	995050	+	518.5	284	https://www.orthodb.org/v10?query=9028at5820	Steroid dehydrogenase, putative
9029at5820	Complete	3D7_chromosome_9	713424	716359	+	559.5	490	https://www.orthodb.org/v10?query=9029at5820	PowCR01_070019300
9036at5820	Complete	3D7_chromosome_7	745407	747100	+	415.1	318	https://www.orthodb.org/v10?query=9036at5820	Transcription initiation factor IIE, alpha subunit, putative
9037at5820	Complete	3D7_chromosome_13	2210458	2211546	+	468.4	259	https://www.orthodb.org/v10?query=9037at5820	PowCR01_110017800
9041at5820	Missing
9046at5820	Complete	3D7_chromosome_13	415198	416277	-	503.7	301	https://www.orthodb.org/v10?query=9046at5820	PowCR01_140011800
9049at5820	Complete	3D7_chromosome_10	857708	859193	-	542.2	385	https://www.orthodb.org/v10?query=9049at5820	PowCR01_060009400
9061at5820	Complete	3D7_chromosome_6	613428	614738	-	536.9	310	https://www.orthodb.org/v10?query=9061at5820	Endonuclease III homolog
9065at5820	Complete	3D7_chromosome_5	297641	299478	-	427.5	349	https://www.orthodb.org/v10?query=9065at5820	Peptidase S8/S53 domain
9066at5820	Complete	3D7_chromosome_2	584468	586320	-	328.0	330	https://www.orthodb.org/v10?query=9066at5820	PowCR01_040011600
9067at5820	Complete	3D7_chromosome_13	444707	445749	-	574.9	287	https://www.orthodb.org/v10?query=9067at5820	PowCR01_140012600
9069at5820	Complete	3D7_chromosome_13	599034	600233	-	629.5	367	https://www.orthodb.org/v10?query=9069at5820	Ankyrin repeat-containing domain
9072at5820	Complete	3D7_chromosome_12	914975	916633	+	445.5	382	https://www.orthodb.org/v10?query=9072at5820	PowCR01_140042800
9083at5820	Complete	3D7_chromosome_14	1606198	1607876	-	477.7	264	https://www.orthodb.org/v10?query=9083at5820	Leucine carboxyl methyltransferase 1
9084at5820	Complete	3D7_chromosome_6	388159	389969	-	455.7	278	https://www.orthodb.org/v10?query=9084at5820	Transporter protein
9086at5820	Complete	3D7_chromosome_3	782477	783920	+	443.0	264	https://www.orthodb.org/v10?query=9086at5820	Triosephosphate isomerase
9089at5820	Complete	3D7_chromosome_11	1033047	1035088	-	467.3	416	https://www.orthodb.org/v10?query=9089at5820	Steryl ester hydrolase, putative
9099at5820	Complete	3D7_chromosome_12	1964552	1965814	+	540.4	303	https://www.orthodb.org/v10?query=9099at5820	Methyltransferase-like protein
9104at5820	Complete	3D7_chromosome_9	544531	545829	-	581.6	343	https://www.orthodb.org/v10?query=9104at5820	Zinc finger, HIT-type
9118at5820	Missing
9122at5820	Complete	3D7_chromosome_7	964243	965124	-	469.2	249	https://www.orthodb.org/v10?query=9122at5820	tRNA(His) guanylyltransferase
9124at5820	Complete	3D7_chromosome_1	296052	298082	+	382.8	307	https://www.orthodb.org/v10?query=9124at5820	Carbon catabolite repressor protein 4, putative
9127at5820	Complete	3D7_chromosome_5	1170215	1172119	+	401.3	270	https://www.orthodb.org/v10?query=9127at5820	F-actin-capping protein subunit alpha
9129at5820	Missing
9131at5820	Missing
9135at5820	Complete	3D7_chromosome_12	1135349	1136820	-	536.5	348	https://www.orthodb.org/v10?query=9135at5820	Leucine-rich repeat protein
9144at5820	Complete	3D7_chromosome_4	348926	350373	-	495.6	246	https://www.orthodb.org/v10?query=9144at5820	Ribosomal protein L25, putative
9145at5820	Complete	3D7_chromosome_11	568714	570914	-	314.5	225	https://www.orthodb.org/v10?query=9145at5820	PowCR01_090016600
9148at5820	Missing
9149at5820	Complete	3D7_chromosome_2	536196	537299	+	615.7	290	https://www.orthodb.org/v10?query=9149at5820	DnaJ domain
9150at5820	Complete	3D7_chromosome_13	335591	336794	-	323.3	237	https://www.orthodb.org/v10?query=9150at5820	Strictosidine synthase
9153at5820	Complete	3D7_chromosome_3	879129	881132	-	644.1	346	https://www.orthodb.org/v10?query=9153at5820	UDP-N-acetylglucosamine-dolichyl-phosphate N-acetylglucosaminephosphotransferase
9154at5820	Complete	3D7_chromosome_5	404573	406504	-	266.8	285	https://www.orthodb.org/v10?query=9154at5820	A0A0L0CS91_PLAFA
9180at5820	Complete	3D7_chromosome_9	372299	374114	-	417.6	335	https://www.orthodb.org/v10?query=9180at5820	PowCR01_070010400
9185at5820	Complete	3D7_chromosome_6	469027	470019	+	521.0	249	https://www.orthodb.org/v10?query=9185at5820	PowCR01_110039800
9188at5820	Fragmented	3D7_chromosome_2	434636	435280	+	366.8	203	https://www.orthodb.org/v10?query=9188at5820	Syntaxin 1B/2/3
9208at5820	Missing
9217at5820	Complete	3D7_chromosome_4	476050	477173	+	578.8	285	https://www.orthodb.org/v10?query=9217at5820	PowCR01_030013500
9220at5820	Fragmented	3D7_chromosome_14	603286	603891	-	449.6	201	https://www.orthodb.org/v10?query=9220at5820	Uracil-DNA glycosylase
9221at5820	Complete	3D7_chromosome_8	831076	832095	-	538.5	350	https://www.orthodb.org/v10?query=9221at5820	U3 small nucleolar ribonucleoprotein protein, putative
9228at5820	Complete	3D7_chromosome_5	1141469	1144256	-	253.7	415	https://www.orthodb.org/v10?query=9228at5820	PowCR01_100009300
9237at5820	Complete	3D7_chromosome_6	879158	880170	+	360.7	264	https://www.orthodb.org/v10?query=9237at5820	Ribonuclease P/MRP protein subunit RPP1, putative
9239at5820	Missing
9251at5820	Complete	3D7_chromosome_12	620218	621045	+	476.6	229	https://www.orthodb.org/v10?query=9251at5820	Peptidyl-prolyl cis-trans isomerase
9253at5820	Complete	3D7_chromosome_13	656678	657622	+	511.4	291	https://www.orthodb.org/v10?query=9253at5820	tRNA (adenine(58)-N(1))-methyltransferase
9254at5820	Complete	3D7_chromosome_14	2386906	2387853	-	477.4	277	https://www.orthodb.org/v10?query=9254at5820	Aminodeoxychorismate lyase, putative
9257at5820	Fragmented	3D7_chromosome_11	843302	844382	+	270.1	214	https://www.orthodb.org/v10?query=9257at5820	PowCR01_090023800
9260at5820	Complete	3D7_chromosome_11	1392421	1394375	-	454.6	327	https://www.orthodb.org/v10?query=9260at5820	3-oxo-5-alpha-steroid 4-dehydrogenase, putative
9261at5820	Complete	3D7_chromosome_6	771911	772849	+	528.4	275	https://www.orthodb.org/v10?query=9261at5820	Malate dehydrogenase
9263at5820	Complete	3D7_chromosome_12	243774	245656	-	513.2	278	https://www.orthodb.org/v10?query=9263at5820	Tetratricopeptide, SHNi-TPR domain
9265at5820	Complete	3D7_chromosome_11	368220	369248	-	520.6	269	https://www.orthodb.org/v10?query=9265at5820	EF-hand domain
9266at5820	Complete	3D7_chromosome_10	548970	550698	-	526.7	303	https://www.orthodb.org/v10?query=9266at5820	GDP-L-fucose synthase
9270at5820	Complete	3D7_chromosome_11	1120805	1122160	+	265.6	292	https://www.orthodb.org/v10?query=9270at5820	Parasitophorous vacuolar protein 1, putative
9273at5820	Complete	3D7_chromosome_12	2086233	2087639	-	499.8	328	https://www.orthodb.org/v10?query=9273at5820	PowCR01_140070000
9277at5820	Complete	3D7_chromosome_10	1336575	1337438	+	432.0	261	https://www.orthodb.org/v10?query=9277at5820	Haloacid dehalogenase-like hydrolase, putative
9279at5820	Complete	3D7_chromosome_11	1066926	1068975	+	447.2	249	https://www.orthodb.org/v10?query=9279at5820	CRAL-TRIO lipid binding domain
9290at5820	Complete	3D7_chromosome_11	1468759	1470225	-	272.4	403	https://www.orthodb.org/v10?query=9290at5820	PowCR01_090039400
9292at5820	Complete	3D7_chromosome_13	393244	394320	-	462.3	338	https://www.orthodb.org/v10?query=9292at5820	PowCR01_140011300
9297at5820	Fragmented	3D7_chromosome_2	336431	341336	+	801.0	877	https://www.orthodb.org/v10?query=9297at5820	PowCR01_040017400
9302at5820	Complete	3D7_chromosome_14	1179056	1181182	+	512.3	262	https://www.orthodb.org/v10?query=9302at5820	Serine/threonine-protein phosphatase 2A activator
9305at5820	Complete	3D7_chromosome_4	651694	653968	-	509.3	292	https://www.orthodb.org/v10?query=9305at5820	RNA-binding domain superfamily
9313at5820	Complete	3D7_chromosome_3	886879	888214	+	409.5	282	https://www.orthodb.org/v10?query=9313at5820	Protein kinase, putative
9314at5820	Complete	3D7_chromosome_14	1405001	1406355	+	258.9	232	https://www.orthodb.org/v10?query=9314at5820	PowCR01_130022000
9316at5820	Complete	3D7_chromosome_5	120082	121426	-	404.0	289	https://www.orthodb.org/v10?query=9316at5820	A0A2P9D6M7_PLARE
9317at5820	Fragmented	3D7_chromosome_12	1271794	1272558	-	236.1	204	https://www.orthodb.org/v10?query=9317at5820	PowCR01_140051300
9325at5820	Complete	3D7_chromosome_13	1285410	1288130	+	529.9	459	https://www.orthodb.org/v10?query=9325at5820	GPI transamidase subunit PIG-U, putative
9328at5820	Complete	3D7_chromosome_8	528283	529447	-	525.0	291	https://www.orthodb.org/v10?query=9328at5820	PowCR01_140031100
9330at5820	Complete	3D7_chromosome_4	265121	266254	-	425.7	312	https://www.orthodb.org/v10?query=9330at5820	6-cysteine protein
9333at5820	Complete	3D7_chromosome_1	294052	295630	-	412.9	325	https://www.orthodb.org/v10?query=9333at5820	PowCR01_020009700
9338at5820	Complete	3D7_chromosome_13	1179838	1180647	+	534.2	246	https://www.orthodb.org/v10?query=9338at5820	Proteasome subunit beta type
9344at5820	Missing
9352at5820	Missing
9356at5820	Missing
9364at5820	Complete	3D7_chromosome_1	343085	344931	-	347.1	256	https://www.orthodb.org/v10?query=9364at5820	Mitochondrial carrier protein, putative
9367at5820	Complete	3D7_chromosome_14	1162467	1163559	-	437.0	237	https://www.orthodb.org/v10?query=9367at5820	Ribosomal protein L15
9370at5820	Complete	3D7_chromosome_5	343830	345633	+	490.9	291	https://www.orthodb.org/v10?query=9370at5820	Transcription factor IIb, putative
9372at5820	Fragmented	3D7_chromosome_14	1761365	1762264	-	521.1	267	https://www.orthodb.org/v10?query=9372at5820	PowCR01_120066400
9376at5820	Missing
9378at5820	Complete	3D7_chromosome_12	1154387	1155952	-	256.3	295	https://www.orthodb.org/v10?query=9378at5820	Merozoite surface protein 9, putative
9383at5820	Complete	3D7_chromosome_6	868545	869447	-	552.6	264	https://www.orthodb.org/v10?query=9383at5820	Pyridoxal 5'-phosphate synthase, synthase subunit Pdx1
9386at5820	Complete	3D7_chromosome_8	1021954	1022901	+	581.3	280	https://www.orthodb.org/v10?query=9386at5820	Dicarboxylate/tricarboxylate carrier, putative
9390at5820	Complete	3D7_chromosome_6	114244	115365	-	371.4	329	https://www.orthodb.org/v10?query=9390at5820	A0A1J1H884_PLARL
9400at5820	Complete	3D7_chromosome_8	1040478	1041789	+	475.9	311	https://www.orthodb.org/v10?query=9400at5820	PowCR01_050011700
9405at5820	Complete	3D7_chromosome_11	1375060	1376115	-	418.4	297	https://www.orthodb.org/v10?query=9405at5820	PowCR01_090036800
9407at5820	Missing
9408at5820	Missing
9413at5820	Complete	3D7_chromosome_8	628013	629387	-	463.6	269	https://www.orthodb.org/v10?query=9413at5820	CS domain protein, putative
9418at5820	Complete	3D7_chromosome_14	89173	90639	-	549.4	498	https://www.orthodb.org/v10?query=9418at5820	U1 small nuclear ribonucleoprotein C, putative
9425at5820	Complete	3D7_chromosome_14	1254985	1256634	+	195.6	113	https://www.orthodb.org/v10?query=9425at5820	Voltage-dependent anion-selective channel protein, putative
9439at5820	Complete	3D7_chromosome_5	1069073	1071049	+	343.9	208	https://www.orthodb.org/v10?query=9439at5820	Serine/threonine protein kinase
9443at5820	Complete	3D7_chromosome_3	983798	985315	-	155.1	300	https://www.orthodb.org/v10?query=9443at5820	U4/U6.U5 tri-snRNP-associated protein 1, putative
9454at5820	Complete	3D7_chromosome_8	81010	81879	-	431.7	237	https://www.orthodb.org/v10?query=9454at5820	von Willebrand factor A domain-related protein
9455at5820	Complete	3D7_chromosome_6	1174863	1175810	-	494.2	276	https://www.orthodb.org/v10?query=9455at5820	PowCR01_110023000
9458at5820	Complete	3D7_chromosome_4	662725	664740	+	429.8	226	https://www.orthodb.org/v10?query=9458at5820	Armadillo-domain containing rhoptry protein
9463at5820	Complete	3D7_chromosome_5	737077	737939	-	445.8	258	https://www.orthodb.org/v10?query=9463at5820	F-actin capping protein beta subunit
9464at5820	Complete	3D7_chromosome_9	901909	904243	+	484.1	265	https://www.orthodb.org/v10?query=9464at5820	PowCR01_070024400
9467at5820	Complete	3D7_chromosome_14	2021666	2023973	+	379.3	647	https://www.orthodb.org/v10?query=9467at5820	Transcription factor with AP2 domain(S), putative
9476at5820	Complete	3D7_chromosome_13	516765	518019	+	414.8	245	https://www.orthodb.org/v10?query=9476at5820	PowCR01_140014900
9478at5820	Complete	3D7_chromosome_10	593303	594214	+	519.9	234	https://www.orthodb.org/v10?query=9478at5820	Prohibitin, putative
9479at5820	Complete	3D7_chromosome_5	1080982	1081947	-	497.3	295	https://www.orthodb.org/v10?query=9479at5820	Nucleolar Jumonji domain interacting protein, putative
9481at5820	Complete	3D7_chromosome_14	2569595	2570515	+	526.0	278	https://www.orthodb.org/v10?query=9481at5820	Cyclin homologue
9482at5820	Complete	3D7_chromosome_3	317782	319405	-	385.9	353	https://www.orthodb.org/v10?query=9482at5820	ATP-dependent Clp endopeptidase, proteolytic subunit ClpP
9483at5820	Complete	3D7_chromosome_11	953386	955067	-	414.0	250	https://www.orthodb.org/v10?query=9483at5820	Thioredoxin-like superfamily
9484at5820	Complete	3D7_chromosome_9	579874	581487	-	567.3	381	https://www.orthodb.org/v10?query=9484at5820	Protease, putative
9486at5820	Complete	3D7_chromosome_6	973873	974736	+	545.1	260	https://www.orthodb.org/v10?query=9486at5820	Ribonuclease
9487at5820	Complete	3D7_chromosome_12	1004092	1004808	+	393.3	215	https://www.orthodb.org/v10?query=9487at5820	PowCR01_140044700
9490at5820	Complete	3D7_chromosome_7	1014515	1015795	-	474.0	383	https://www.orthodb.org/v10?query=9490at5820	Type 2A phosphatase-associated protein 42, putative
9492at5820	Complete	3D7_chromosome_2	475925	477191	-	325.5	263	https://www.orthodb.org/v10?query=9492at5820	Pseudouridine synthase, catalytic domain superfamily
9501at5820	Fragmented	3D7_chromosome_10	823140	823877	+	461.0	232	https://www.orthodb.org/v10?query=9501at5820	PowCR01_060008600
9509at5820	Complete	3D7_chromosome_13	241594	243119	+	495.0	251	https://www.orthodb.org/v10?query=9509at5820	Cyclin
9510at5820	Complete	3D7_chromosome_8	997163	998375	-	469.5	225	https://www.orthodb.org/v10?query=9510at5820	WW domain
9513at5820	Fragmented	3D7_chromosome_11	1705703	1706284	+	333.9	176	https://www.orthodb.org/v10?query=9513at5820	PowCR01_090044200
9516at5820	Complete	3D7_chromosome_14	445728	447762	-	529.2	320	https://www.orthodb.org/v10?query=9516at5820	PowCR01_130045500
9519at5820	Complete	3D7_chromosome_2	597478	599353	-	346.4	252	https://www.orthodb.org/v10?query=9519at5820	PowCR01_040011300
9520at5820	Missing
9523at5820	Complete	3D7_chromosome_14	1447622	1448560	-	474.8	270	https://www.orthodb.org/v10?query=9523at5820	PowCR01_130021000
9525at5820	Complete	3D7_chromosome_10	1376655	1378748	+	503.0	277	https://www.orthodb.org/v10?query=9525at5820	PowCR01_060022900
9529at5820	Complete	3D7_chromosome_14	361309	362454	+	622.8	323	https://www.orthodb.org/v10?query=9529at5820	Aspartic peptidase, DDI1-type
9530at5820	Complete	3D7_chromosome_4	842911	844524	+	444.2	245	https://www.orthodb.org/v10?query=9530at5820	PowCR01_050025100
9537at5820	Complete	3D7_chromosome_10	1054149	1055430	-	400.2	252	https://www.orthodb.org/v10?query=9537at5820	ATP synthase mitochondrial F1 complex assembly factor 2, putative
9538at5820	Complete	3D7_chromosome_13	2685900	2687103	+	495.9	282	https://www.orthodb.org/v10?query=9538at5820	NADH-cytochrome b5 reductase, putative
9544at5820	Complete	3D7_chromosome_14	2623585	2624424	+	427.3	232	https://www.orthodb.org/v10?query=9544at5820	PowCR01_120045400
9549at5820	Complete	3D7_chromosome_10	1305876	1306916	+	492.9	286	https://www.orthodb.org/v10?query=9549at5820	PowCR01_060020600
9550at5820	Complete	3D7_chromosome_14	1910854	1912772	-	464.8	297	https://www.orthodb.org/v10?query=9550at5820	PowCR01_120062800
9551at5820	Complete	3D7_chromosome_9	546808	548166	-	448.8	356	https://www.orthodb.org/v10?query=9551at5820	PowCR01_070014500
9561at5820	Complete	3D7_chromosome_10	425323	426849	+	436.1	300	https://www.orthodb.org/v10?query=9561at5820	PowCR01_080017200
9562at5820	Complete	3D7_chromosome_14	1554812	1555642	+	479.9	252	https://www.orthodb.org/v10?query=9562at5820	PowCR01_120069300
9563at5820	Fragmented	3D7_chromosome_7	397227	397850	-	364.1	179	https://www.orthodb.org/v10?query=9563at5820	Cg3 protein
9564at5820	Missing
9570at5820	Complete	3D7_chromosome_14	1090279	1092312	+	555.6	369	https://www.orthodb.org/v10?query=9570at5820	PowCR01_130028800
9583at5820	Complete	3D7_chromosome_10	980980	981948	+	532.7	291	https://www.orthodb.org/v10?query=9583at5820	Orotidine 5'-phosphate decarboxylase
9586at5820	Complete	3D7_chromosome_7	609612	610891	+	574.7	328	https://www.orthodb.org/v10?query=9586at5820	Serpentine receptor, putative
9588at5820	Complete	3D7_chromosome_6	949724	951653	-	385.5	214	https://www.orthodb.org/v10?query=9588at5820	Superoxide dismutase 
9595at5820	Complete	3D7_chromosome_13	518255	519094	-	439.4	216	https://www.orthodb.org/v10?query=9595at5820	Mitochondrial ribosomal protein S35, putative
9603at5820	Missing
9608at5820	Fragmented	3D7_chromosome_13	1693535	1694269	-	278.6	190	https://www.orthodb.org/v10?query=9608at5820	PowCR01_120015700
9612at5820	Complete	3D7_chromosome_6	714666	716526	+	724.1	407	https://www.orthodb.org/v10?query=9612at5820	PowCR01_110033900
9615at5820	Complete	3D7_chromosome_9	1150783	1153234	+	435.2	539	https://www.orthodb.org/v10?query=9615at5820	Serine/threonine protein kinase
9617at5820	Complete	3D7_chromosome_3	515858	516769	+	435.9	266	https://www.orthodb.org/v10?query=9617at5820	26S proteasome regulatory subunit RPN12, putative
9619at5820	Complete	3D7_chromosome_4	359844	360824	+	453.9	283	https://www.orthodb.org/v10?query=9619at5820	Methyltransferase, putative
9620at5820	Complete	3D7_chromosome_10	223551	224504	+	520.0	271	https://www.orthodb.org/v10?query=9620at5820	PowCR01_080010000
9627at5820	Complete	3D7_chromosome_14	1991879	1992889	-	446.0	240	https://www.orthodb.org/v10?query=9627at5820	Appr-1-p processing domain protein
9633at5820	Complete	3D7_chromosome_2	588183	589089	+	259.1	199	https://www.orthodb.org/v10?query=9633at5820	PowCR01_040011500
9640at5820	Complete	3D7_chromosome_5	341112	342137	+	572.7	308	https://www.orthodb.org/v10?query=9640at5820	Triose phosphate transporter
9653at5820	Complete	3D7_chromosome_12	206227	207030	-	387.9	230	https://www.orthodb.org/v10?query=9653at5820	PowCR01_130011200
9655at5820	Complete	3D7_chromosome_5	785283	786161	+	355.9	236	https://www.orthodb.org/v10?query=9655at5820	Histone RNA hairpin-binding protein, putative
9667at5820	Complete	3D7_chromosome_10	639243	640598	+	422.3	403	https://www.orthodb.org/v10?query=9667at5820	PowCR01_080022300
9668at5820	Complete	3D7_chromosome_14	524758	526393	+	438.8	388	https://www.orthodb.org/v10?query=9668at5820	PowCR01_130043400
9670at5820	Complete	3D7_chromosome_4	722545	723405	+	362.2	248	https://www.orthodb.org/v10?query=9670at5820	Prohibitin-like protein, putative
9674at5820	Complete	3D7_chromosome_14	1007670	1009233	-	331.8	239	https://www.orthodb.org/v10?query=9674at5820	Armadillo-type fold
9677at5820	Complete	3D7_chromosome_11	979651	981308	-	449.4	218	https://www.orthodb.org/v10?query=9677at5820	W6ZX65_9APIC
9683at5820	Complete	3D7_chromosome_10	458866	460515	-	469.8	260	https://www.orthodb.org/v10?query=9683at5820	Heme oxygenase
9686at5820	Complete	3D7_chromosome_12	624003	625847	-	538.5	546	https://www.orthodb.org/v10?query=9686at5820	PowCR01_140035700
9695at5820	Complete	3D7_chromosome_6	980591	981628	+	396.0	229	https://www.orthodb.org/v10?query=9695at5820	PowCR01_110027600
9698at5820	Complete	3D7_chromosome_6	1054936	1056189	-	398.6	337	https://www.orthodb.org/v10?query=9698at5820	PowCR01_110025300
9708at5820	Complete	3D7_chromosome_12	962532	963453	+	550.9	265	https://www.orthodb.org/v10?query=9708at5820	Mitochondrial carrier protein, putative
9709at5820	Complete	3D7_chromosome_8	1121995	1123698	-	501.4	261	https://www.orthodb.org/v10?query=9709at5820	Ditrans,polycis-polyprenyl diphosphate synthase ((2E,6E)-farnesyl diphosphate specific)
9710at5820	Missing
9711at5820	Complete	3D7_chromosome_12	1052250	1053197	+	409.5	281	https://www.orthodb.org/v10?query=9711at5820	Haloacid dehalogenase-like hydrolase, putative
9713at5820	Complete	3D7_chromosome_9	1179453	1180502	-	456.4	298	https://www.orthodb.org/v10?query=9713at5820	PowCR01_070031500
9715at5820	Complete	3D7_chromosome_13	1993197	1994513	+	695.2	374	https://www.orthodb.org/v10?query=9715at5820	Nucleolar preribosomal associated cytoplasmic ATPase, putative
9719at5820	Complete	3D7_chromosome_12	207878	208855	+	486.0	280	https://www.orthodb.org/v10?query=9719at5820	Cytidine deaminase, putative
9720at5820	Missing
9722at5820	Complete	3D7_chromosome_10	221278	222738	+	497.6	291	https://www.orthodb.org/v10?query=9722at5820	Mitochondrial carrier protein
9723at5820	Complete	3D7_chromosome_3	288086	289535	+	399.5	302	https://www.orthodb.org/v10?query=9723at5820	Activator of Hsp90 ATPase
9726at5820	Missing
9728at5820	Fragmented	3D7_chromosome_13	2476592	2477200	-	448.1	202	https://www.orthodb.org/v10?query=9728at5820	Proliferating cell nuclear antigen
9732at5820	Complete	3D7_chromosome_9	932608	934067	-	494.4	241	https://www.orthodb.org/v10?query=9732at5820	3-oxoacyl-
9733at5820	Complete	3D7_chromosome_8	1159963	1160910	+	536.3	301	https://www.orthodb.org/v10?query=9733at5820	Ribosomal protein L21
9736at5820	Complete	3D7_chromosome_12	632199	633292	+	524.2	326	https://www.orthodb.org/v10?query=9736at5820	PowCR01_140036100
9755at5820	Complete	3D7_chromosome_14	2445549	2446469	-	443.9	239	https://www.orthodb.org/v10?query=9755at5820	PowCR01_120049200
9757at5820	Complete	3D7_chromosome_14	2422169	2423188	-	491.1	285	https://www.orthodb.org/v10?query=9757at5820	PowCR01_120050000
9758at5820	Complete	3D7_chromosome_5	95267	96735	-	576.8	352	https://www.orthodb.org/v10?query=9758at5820	Protein of unknown function DUF974
9766at5820	Complete	3D7_chromosome_13	1714077	1715413	+	426.1	256	https://www.orthodb.org/v10?query=9766at5820	PowCR01_120015300
9770at5820	Missing
9779at5820	Complete	3D7_chromosome_3	662899	663962	-	483.6	248	https://www.orthodb.org/v10?query=9779at5820	Formate-nitrite transporter, putative
9780at5820	Complete	3D7_chromosome_6	432137	433192	+	556.6	274	https://www.orthodb.org/v10?query=9780at5820	Ribosomal protein L19
9781at5820	Complete	3D7_chromosome_11	178999	180656	-	374.0	272	https://www.orthodb.org/v10?query=9781at5820	Syntaxin, Qa-SNARE family, putative
9788at5820	Missing
9791at5820	Missing
9793at5820	Complete	3D7_chromosome_14	1990447	1991445	+	349.5	271	https://www.orthodb.org/v10?query=9793at5820	PowCR01_120060800
9800at5820	Complete	3D7_chromosome_11	1443405	1444982	-	525.3	307	https://www.orthodb.org/v10?query=9800at5820	DnaJ domain
9816at5820	Complete	3D7_chromosome_13	1384901	1386017	-	489.2	338	https://www.orthodb.org/v10?query=9816at5820	Zinc finger, RING/FYVE/PHD-type
9820at5820	Missing
9827at5820	Complete	3D7_chromosome_13	1275059	1276533	-	580.5	271	https://www.orthodb.org/v10?query=9827at5820	ER lumen protein retaining receptor 1, putative
9829at5820	Complete	3D7_chromosome_12	1944613	1945509	-	538.5	271	https://www.orthodb.org/v10?query=9829at5820	Peptidylprolyl isomerase
9834at5820	Missing
9835at5820	Complete	3D7_chromosome_11	1078443	1079841	-	433.8	357	https://www.orthodb.org/v10?query=9835at5820	PowCR01_090029300
9839at5820	Complete	3D7_chromosome_5	375605	377168	-	556.0	272	https://www.orthodb.org/v10?query=9839at5820	beta-soluble nsf attachment protein
9842at5820	Complete	3D7_chromosome_10	447830	448915	+	419.2	308	https://www.orthodb.org/v10?query=9842at5820	XPC-binding domain
9844at5820	Complete	3D7_chromosome_6	947054	948334	-	527.6	414	https://www.orthodb.org/v10?query=9844at5820	RNA-binding domain superfamily
9848at5820	Complete	3D7_chromosome_12	1242889	1243775	-	381.2	215	https://www.orthodb.org/v10?query=9848at5820	Subpellicular microtubule protein 2, putative
9850at5820	Missing
9856at5820	Complete	3D7_chromosome_11	234782	235561	-	434.9	218	https://www.orthodb.org/v10?query=9856at5820	40S ribosomal protein S4
9859at5820	Complete	3D7_chromosome_13	1598698	1599531	-	468.7	244	https://www.orthodb.org/v10?query=9859at5820	Exosome complex component RRP42, putative
9865at5820	Complete	3D7_chromosome_13	1083611	1084926	+	384.7	240	https://www.orthodb.org/v10?query=9865at5820	WD40/YVTN repeat-like-containing domain superfamily
9867at5820	Complete	3D7_chromosome_9	693778	694941	-	573.1	294	https://www.orthodb.org/v10?query=9867at5820	RNA-binding domain superfamily
9868at5820	Complete	3D7_chromosome_6	1079071	1080183	+	380.6	349	https://www.orthodb.org/v10?query=9868at5820	Mitochondrial ribosomal protein L46, putative
9872at5820	Complete	3D7_chromosome_11	1058890	1059768	-	437.6	244	https://www.orthodb.org/v10?query=9872at5820	tRNA (guanine-N(7)-)-methyltransferase
9876at5820	Complete	3D7_chromosome_3	143573	144829	-	534.9	376	https://www.orthodb.org/v10?query=9876at5820	Nucleotide-binding alpha-beta plait domain superfamily
9880at5820	Complete	3D7_chromosome_2	478629	479606	+	282.4	211	https://www.orthodb.org/v10?query=9880at5820	GDP-fructose
9887at5820	Complete	3D7_chromosome_13	1366408	1367787	+	350.3	313	https://www.orthodb.org/v10?query=9887at5820	A0A077TUC1_PLACH
9889at5820	Missing
9897at5820	Complete	3D7_chromosome_10	439782	440594	-	483.8	227	https://www.orthodb.org/v10?query=9897at5820	Proteasome subunit beta type
9899at5820	Complete	3D7_chromosome_5	568990	570575	-	435.5	238	https://www.orthodb.org/v10?query=9899at5820	GTP-binding protein, putative
9900at5820	Complete	3D7_chromosome_6	420215	421672	-	493.0	227	https://www.orthodb.org/v10?query=9900at5820	Palmitoyltransferase
9902at5820	Complete	3D7_chromosome_12	96830	97870	-	492.1	262	https://www.orthodb.org/v10?query=9902at5820	Serine/threonine protein kinase
9905at5820	Complete	3D7_chromosome_8	1228030	1228845	+	610.1	266	https://www.orthodb.org/v10?query=9905at5820	Prohibitin, putative
9909at5820	Complete	3D7_chromosome_13	884145	886563	+	451.4	242	https://www.orthodb.org/v10?query=9909at5820	Palmitoyltransferase
9916at5820	Complete	3D7_chromosome_11	518979	520601	-	429.9	277	https://www.orthodb.org/v10?query=9916at5820	Ubiquitin domain-containing protein DSK2, putative
9924at5820	Complete	3D7_chromosome_6	204747	206189	-	423.8	233	https://www.orthodb.org/v10?query=9924at5820	Glyoxalase I
9928at5820	Complete	3D7_chromosome_6	942977	944089	+	482.5	279	https://www.orthodb.org/v10?query=9928at5820	Ferredoxin--NADP reductase
9930at5820	Complete	3D7_chromosome_7	472264	473226	+	343.8	279	https://www.orthodb.org/v10?query=9930at5820	XPA
9938at5820	Fragmented	3D7_chromosome_8	746998	747492	+	237.1	147	https://www.orthodb.org/v10?query=9938at5820	Adenylate kinase 2, putative
9941at5820	Complete	3D7_chromosome_4	773236	775440	-	335.7	195	https://www.orthodb.org/v10?query=9941at5820	Memo-like protein
9942at5820	Complete	3D7_chromosome_14	1121485	1123457	+	421.9	236	https://www.orthodb.org/v10?query=9942at5820	Peptide chain release factor 1, putative
9943at5820	Complete	3D7_chromosome_11	1160088	1161035	+	600.2	290	https://www.orthodb.org/v10?query=9943at5820	60S acidic ribosomal protein P0
9947at5820	Complete	3D7_chromosome_2	522689	523855	-	334.7	245	https://www.orthodb.org/v10?query=9947at5820	SRR1-like protein
9960at5820	Complete	3D7_chromosome_14	2443578	2444360	+	475.6	231	https://www.orthodb.org/v10?query=9960at5820	Zinc finger protein
9963at5820	Missing
9966at5820	Complete	3D7_chromosome_8	805606	806798	+	582.7	246	https://www.orthodb.org/v10?query=9966at5820	14-3-3 protein
9969at5820	Complete	3D7_chromosome_13	1895665	1898283	+	230.9	209	https://www.orthodb.org/v10?query=9969at5820	A0A1J1GRT4_PLAGA
9972at5820	Complete	3D7_chromosome_8	820741	822846	-	381.0	249	https://www.orthodb.org/v10?query=9972at5820	Alpha/Beta hydrolase fold
9978at5820	Complete	3D7_chromosome_3	826286	827227	-	417.8	259	https://www.orthodb.org/v10?query=9978at5820	PowCR01_080026600
9979at5820	Complete	3D7_chromosome_11	1051473	1053319	-	341.6	239	https://www.orthodb.org/v10?query=9979at5820	Protein phosphatase, putative
9985at5820	Complete	3D7_chromosome_9	1123537	1124600	+	518.8	220	https://www.orthodb.org/v10?query=9985at5820	Cytochrome c oxidase subunit 5B, putative
9986at5820	Complete	3D7_chromosome_12	960260	961350	+	499.8	247	https://www.orthodb.org/v10?query=9986at5820	Iron transporter, putative
9989at5820	Complete	3D7_chromosome_10	627821	629961	-	361.5	266	https://www.orthodb.org/v10?query=9989at5820	Tubulin binding cofactor c, putative
10002at5820	Complete	3D7_chromosome_13	437634	438446	+	450.9	236	https://www.orthodb.org/v10?query=10002at5820	Ribosomal RNA large subunit methyltransferase J
10005at5820	Complete	3D7_chromosome_13	1308973	1310821	+	224.4	252	https://www.orthodb.org/v10?query=10005at5820	PowCR01_120027400
10010at5820	Complete	3D7_chromosome_6	436657	439523	-	315.3	550	https://www.orthodb.org/v10?query=10010at5820	PWI domain
10013at5820	Complete	3D7_chromosome_12	890786	892644	-	333.9	212	https://www.orthodb.org/v10?query=10013at5820	Diphthine--ammonia ligase, putative
10014at5820	Complete	3D7_chromosome_13	324863	326016	-	422.0	205	https://www.orthodb.org/v10?query=10014at5820	Exosome complex component RRP40, putative
10016at5820	Complete	3D7_chromosome_4	839264	840698	+	378.7	248	https://www.orthodb.org/v10?query=10016at5820	PowCR01_050025000
10018at5820	Complete	3D7_chromosome_9	688525	692186	-	418.1	261	https://www.orthodb.org/v10?query=10018at5820	Ubiquitin fusion degradation protein 1, putative
10019at5820	Complete	3D7_chromosome_14	518650	520333	+	420.0	237	https://www.orthodb.org/v10?query=10019at5820	Ubiquitin-conjugating enzyme, putative
10034at5820	Complete	3D7_chromosome_6	100251	101192	+	371.9	243	https://www.orthodb.org/v10?query=10034at5820	Liver merozoite formation protein, putative
10035at5820	Complete	3D7_chromosome_13	908398	909273	-	360.6	223	https://www.orthodb.org/v10?query=10035at5820	PowCR01_120036400
10037at5820	Complete	3D7_chromosome_12	1900732	1901664	+	417.7	269	https://www.orthodb.org/v10?query=10037at5820	Ankyrin repeat-containing domain
10038at5820	Complete	3D7_chromosome_12	264619	265530	-	424.8	252	https://www.orthodb.org/v10?query=10038at5820	Shewanella-like protein phosphatase 2, putative
10039at5820	Complete	3D7_chromosome_4	301121	302953	+	420.0	257	https://www.orthodb.org/v10?query=10039at5820	Secy-independent transporter protein
10050at5820	Complete	3D7_chromosome_5	1243328	1244840	-	459.5	315	https://www.orthodb.org/v10?query=10050at5820	XAP-5 DNA binding protein, putative
10051at5820	Fragmented	3D7_chromosome_8	709981	710769	-	236.2	194	https://www.orthodb.org/v10?query=10051at5820	Ubiquitin
10052at5820	Complete	3D7_chromosome_14	74066	80067	-	578.1	580	https://www.orthodb.org/v10?query=10052at5820	PowCR01_130054600
10053at5820	Complete	3D7_chromosome_14	816167	817686	+	555.6	318	https://www.orthodb.org/v10?query=10053at5820	Translation initiation factor 3 subunit H
10055at5820	Missing
10067at5820	Complete	3D7_chromosome_7	1157513	1158377	+	471.0	227	https://www.orthodb.org/v10?query=10067at5820	Proteasome subunit alpha type
10071at5820	Complete	3D7_chromosome_10	1303261	1304542	-	446.1	223	https://www.orthodb.org/v10?query=10071at5820	Derlin
10096at5820	Complete	3D7_chromosome_12	1498826	1500160	-	465.2	309	https://www.orthodb.org/v10?query=10096at5820	Clustered-asparagine-rich protein
10097at5820	Complete	3D7_chromosome_4	862092	863630	-	378.9	484	https://www.orthodb.org/v10?query=10097at5820	PowCR01_050025700
10103at5820	Complete	3D7_chromosome_7	961079	963187	-	341.9	265	https://www.orthodb.org/v10?query=10103at5820	PowCR01_030022100
10105at5820	Complete	3D7_chromosome_6	524570	525610	-	346.1	263	https://www.orthodb.org/v10?query=10105at5820	6-cysteine protein
10108at5820	Complete	3D7_chromosome_4	538627	539622	-	469.8	286	https://www.orthodb.org/v10?query=10108at5820	PowCR01_030015400
10111at5820	Complete	3D7_chromosome_7	365018	365794	+	500.5	239	https://www.orthodb.org/v10?query=10111at5820	Ribosomal protein S8e, putative
10114at5820	Complete	3D7_chromosome_5	1061996	1062880	-	407.5	230	https://www.orthodb.org/v10?query=10114at5820	RNA methyltransferase, putative
10116at5820	Complete	3D7_chromosome_9	1119307	1120554	+	241.9	384	https://www.orthodb.org/v10?query=10116at5820	PowCR01_070029400
10120at5820	Complete	3D7_chromosome_14	1921360	1922443	+	581.7	254	https://www.orthodb.org/v10?query=10120at5820	Ribosomal protein S5
10123at5820	Complete	3D7_chromosome_12	1863357	1865273	-	490.7	274	https://www.orthodb.org/v10?query=10123at5820	Cytoplasmic translation machinery associated protein, putative
10125at5820	Complete	3D7_chromosome_14	1866745	1868192	-	438.6	311	https://www.orthodb.org/v10?query=10125at5820	PowCR01_120063800
10136at5820	Complete	3D7_chromosome_12	1858571	1859566	-	528.6	277	https://www.orthodb.org/v10?query=10136at5820	ADP-ribosylation factor GTPase-activating protein, putative
10141at5820	Complete	3D7_chromosome_13	1350099	1351995	+	399.5	210	https://www.orthodb.org/v10?query=10141at5820	GroES chaperonin family
10144at5820	Complete	3D7_chromosome_14	871508	879110	-	466.5	283	https://www.orthodb.org/v10?query=10144at5820	DNA-directed RNA polymerase III subunit RPC6
10154at5820	Complete	3D7_chromosome_8	261318	262766	-	390.3	221	https://www.orthodb.org/v10?query=10154at5820	Alpha/beta hydrolase, putative
10158at5820	Complete	3D7_chromosome_3	560870	562468	+	421.5	248	https://www.orthodb.org/v10?query=10158at5820	Co-chaperone p23, putative
10159at5820	Complete	3D7_chromosome_13	1210411	1211091	+	408.2	205	https://www.orthodb.org/v10?query=10159at5820	NAD-dependent protein deacylase
10162at5820	Complete	3D7_chromosome_14	2628662	2629741	-	390.0	295	https://www.orthodb.org/v10?query=10162at5820	PowCR01_120045200
10166at5820	Complete	3D7_chromosome_14	1614866	1615899	+	478.1	235	https://www.orthodb.org/v10?query=10166at5820	Triosephosphate isomerase
10175at5820	Complete	3D7_chromosome_5	709859	710620	-	567.4	249	https://www.orthodb.org/v10?query=10175at5820	Ribosomal protein L2
10178at5820	Complete	3D7_chromosome_14	753541	757620	-	443.9	218	https://www.orthodb.org/v10?query=10178at5820	Ubiquitin fusion degradation protein UFD1, putative
10182at5820	Complete	3D7_chromosome_7	410185	410826	-	255.3	182	https://www.orthodb.org/v10?query=10182at5820	Glutaredoxin
10183at5820	Complete	3D7_chromosome_14	427578	428745	-	541.3	287	https://www.orthodb.org/v10?query=10183at5820	PowCR01_130045900
10191at5820	Complete	3D7_chromosome_8	211930	212884	-	397.1	227	https://www.orthodb.org/v10?query=10191at5820	Proteasome subunit beta
10196at5820	Complete	3D7_chromosome_14	1360388	1361602	+	588.7	342	https://www.orthodb.org/v10?query=10196at5820	Queuine tRNA-ribosyltransferase, putative
10200at5820	Missing
10201at5820	Complete	3D7_chromosome_12	1071799	1072704	-	510.1	241	https://www.orthodb.org/v10?query=10201at5820	Proliferating cell nuclear antigen
10202at5820	Complete	3D7_chromosome_9	1177041	1178044	-	432.4	236	https://www.orthodb.org/v10?query=10202at5820	G2 protein, putative
10203at5820	Complete	3D7_chromosome_11	1247483	1248301	+	469.3	246	https://www.orthodb.org/v10?query=10203at5820	Nucleic acid binding protein, putative
10206at5820	Complete	3D7_chromosome_2	620052	621824	-	423.4	236	https://www.orthodb.org/v10?query=10206at5820	RING zinc finger protein, putative
10208at5820	Missing
10209at5820	Complete	3D7_chromosome_10	1021778	1023288	-	151.4	181	https://www.orthodb.org/v10?query=10209at5820	A0A077XAL6_PLABA
10210at5820	Missing
10218at5820	Missing
10220at5820	Fragmented	3D7_chromosome_13	1480983	1481888	+	401.1	274	https://www.orthodb.org/v10?query=10220at5820	Nuclear movement protein, putative
10221at5820	Fragmented	3D7_chromosome_11	715535	716644	-	288.1	196	https://www.orthodb.org/v10?query=10221at5820	Ankyrin repeat-containing domain
10227at5820	Complete	3D7_chromosome_4	329944	331466	+	448.1	232	https://www.orthodb.org/v10?query=10227at5820	Hydroxyacylglutathione hydrolase
10237at5820	Complete	3D7_chromosome_14	1403413	1404168	+	449.8	193	https://www.orthodb.org/v10?query=10237at5820	Mitochondrial acidic protein MAM33, putative
10240at5820	Complete	3D7_chromosome_11	1205309	1206076	-	323.4	221	https://www.orthodb.org/v10?query=10240at5820	PowCR01_090032800
10244at5820	Complete	3D7_chromosome_2	334725	335441	-	463.8	222	https://www.orthodb.org/v10?query=10244at5820	KRR1 small subunit processome component
10266at5820	Complete	3D7_chromosome_9	955814	957017	-	403.2	241	https://www.orthodb.org/v10?query=10266at5820	PowCR01_070025800
10269at5820	Complete	3D7_chromosome_12	225015	225956	+	398.6	264	https://www.orthodb.org/v10?query=10269at5820	PowCR01_130011800
10275at5820	Complete	3D7_chromosome_13	454949	455548	-	350.0	190	https://www.orthodb.org/v10?query=10275at5820	Zinc finger protein, putative
10276at5820	Complete	3D7_chromosome_13	957658	959636	+	218.4	154	https://www.orthodb.org/v10?query=10276at5820	PowCR01_120035300
10280at5820	Complete	3D7_chromosome_14	969504	970751	-	497.5	249	https://www.orthodb.org/v10?query=10280at5820	Ribosomal protein L5 eukaryotic/L18 archaeal
10281at5820	Complete	3D7_chromosome_13	696100	697798	-	316.8	221	https://www.orthodb.org/v10?query=10281at5820	Protein transport protein SEC20, putative
10287at5820	Complete	3D7_chromosome_11	758568	759496	+	420.6	205	https://www.orthodb.org/v10?query=10287at5820	Phosphoglycerate mutase
10291at5820	Complete	3D7_chromosome_9	362687	363523	-	434.7	224	https://www.orthodb.org/v10?query=10291at5820	Proteasome activator PA28, C-terminal domain
10293at5820	Missing
10294at5820	Complete	3D7_chromosome_10	1163945	1164766	-	467.3	245	https://www.orthodb.org/v10?query=10294at5820	Zinc finger, C3HC4 type, putative
10295at5820	Complete	3D7_chromosome_6	1247581	1249505	-	326.0	220	https://www.orthodb.org/v10?query=10295at5820	CPW-WPC family protein
10296at5820	Complete	3D7_chromosome_11	1455900	1456535	+	352.1	199	https://www.orthodb.org/v10?query=10296at5820	Ribosomal protein S5 domain 2-type fold
10298at5820	Complete	3D7_chromosome_14	2131717	2132730	+	479.7	271	https://www.orthodb.org/v10?query=10298at5820	Leucine-rich repeat protein
10299at5820	Complete	3D7_chromosome_8	685928	686851	-	333.5	241	https://www.orthodb.org/v10?query=10299at5820	Selenoprotein, putative
10304at5820	Complete	3D7_chromosome_3	606134	606814	-	402.7	195	https://www.orthodb.org/v10?query=10304at5820	Translation initiation factor 4E
10323at5820	Complete	3D7_chromosome_8	620067	621518	-	379.0	403	https://www.orthodb.org/v10?query=10323at5820	PowCR01_140028900
10328at5820	Complete	3D7_chromosome_13	1781281	1782129	-	275.7	204	https://www.orthodb.org/v10?query=10328at5820	U6 snRNA phosphodiesterase, putative
10329at5820	Complete	3D7_chromosome_9	564889	566129	+	603.0	286	https://www.orthodb.org/v10?query=10329at5820	26S proteasome regulatory subunit RPN8, putative
10337at5820	Fragmented	3D7_chromosome_14	2563412	2564416	+	294.0	223	https://www.orthodb.org/v10?query=10337at5820	DNA-directed RNA polymerase III subunit RPC4
10338at5820	Complete	3D7_chromosome_5	457686	458501	+	180.9	243	https://www.orthodb.org/v10?query=10338at5820	A0A1Y1JG04_PLAGO
10347at5820	Complete	3D7_chromosome_13	1816448	1817281	+	393.0	244	https://www.orthodb.org/v10?query=10347at5820	Ubiquitin-conjugating enzyme E2, putative
10350at5820	Complete	3D7_chromosome_13	1989557	1990814	+	389.9	278	https://www.orthodb.org/v10?query=10350at5820	PowCR01_120008900
10351at5820	Complete	3D7_chromosome_13	2678906	2679921	-	261.3	242	https://www.orthodb.org/v10?query=10351at5820	PowCR01_110007100
10360at5820	Missing
10363at5820	Complete	3D7_chromosome_11	1762933	1763883	+	466.2	274	https://www.orthodb.org/v10?query=10363at5820	Transcription initiation factor IIF subunit beta, putative
10368at5820	Complete	3D7_chromosome_14	2025670	2027181	-	560.0	382	https://www.orthodb.org/v10?query=10368at5820	PowCR01_120059900
10374at5820	Complete	3D7_chromosome_7	883647	885191	-	270.2	178	https://www.orthodb.org/v10?query=10374at5820	PowCR01_030020100
10375at5820	Complete	3D7_chromosome_5	756639	757794	-	411.7	200	https://www.orthodb.org/v10?query=10375at5820	Proteasome subunit beta type
10380at5820	Complete	3D7_chromosome_2	383534	385234	-	426.6	234	https://www.orthodb.org/v10?query=10380at5820	3'exoribonuclease, putative
10381at5820	Complete	3D7_chromosome_12	687986	688744	+	269.6	185	https://www.orthodb.org/v10?query=10381at5820	Anaphase-promoting complex subunit 10, putative
10382at5820	Complete	3D7_chromosome_13	966638	967692	+	384.9	261	https://www.orthodb.org/v10?query=10382at5820	Acetyltransferase, GNAT family, putative
10386at5820	Complete	3D7_chromosome_14	1082998	1083735	-	402.5	217	https://www.orthodb.org/v10?query=10386at5820	Exosome complex exonuclease RRP41, putative
10388at5820	Complete	3D7_chromosome_4	1040063	1041365	+	341.7	216	https://www.orthodb.org/v10?query=10388at5820	PowCR01_050028100
10390at5820	Complete	3D7_chromosome_8	1184344	1185507	+	451.6	230	https://www.orthodb.org/v10?query=10390at5820	Rhomboid-like protein
10394at5820	Complete	3D7_chromosome_14	611987	612994	+	575.7	290	https://www.orthodb.org/v10?query=10394at5820	K Homology domain, type 1
10395at5820	Complete	3D7_chromosome_9	914925	917095	-	523.1	317	https://www.orthodb.org/v10?query=10395at5820	Pre-mRNA-splicing factor 18, putative
10396at5820	Complete	3D7_chromosome_5	327625	328662	-	440.2	279	https://www.orthodb.org/v10?query=10396at5820	6-cysteine protein
10405at5820	Complete	3D7_chromosome_5	898771	900802	-	240.2	133	https://www.orthodb.org/v10?query=10405at5820	S-adenosylmethionine-dependent methyltransferase, putative
10406at5820	Complete	3D7_chromosome_5	1215867	1217067	-	464.4	228	https://www.orthodb.org/v10?query=10406at5820	RING zinc finger protein, putative
10412at5820	Complete	3D7_chromosome_13	2677434	2678809	+	337.3	305	https://www.orthodb.org/v10?query=10412at5820	PowCR01_110007200
10420at5820	Complete	3D7_chromosome_9	1267017	1267847	-	478.3	237	https://www.orthodb.org/v10?query=10420at5820	Proteasome subunit beta type-6, putative
10421at5820	Complete	3D7_chromosome_10	929350	931028	+	416.4	242	https://www.orthodb.org/v10?query=10421at5820	ZIP domain-containing protein, putative
10425at5820	Complete	3D7_chromosome_13	1191831	1193102	-	406.2	273	https://www.orthodb.org/v10?query=10425at5820	PowCR01_120029600
10442at5820	Complete	3D7_chromosome_9	399901	401789	-	409.3	254	https://www.orthodb.org/v10?query=10442at5820	tRNA pseudouridine synthase
10448at5820	Complete	3D7_chromosome_12	1432138	1433289	-	412.9	289	https://www.orthodb.org/v10?query=10448at5820	PowCR01_140054500
10449at5820	Complete	3D7_chromosome_14	1786380	1787600	-	631.3	357	https://www.orthodb.org/v10?query=10449at5820	Zinc finger protein, putative
10455at5820	Complete	3D7_chromosome_5	555034	556001	-	347.0	204	https://www.orthodb.org/v10?query=10455at5820	A0A2P9BSW5_9APIC
10456at5820	Complete	3D7_chromosome_11	1265520	1266293	+	403.4	219	https://www.orthodb.org/v10?query=10456at5820	Aquaglyceroporin
10457at5820	Complete	3D7_chromosome_5	553339	554070	+	401.4	222	https://www.orthodb.org/v10?query=10457at5820	W7AAD7_9APIC
10458at5820	Complete	3D7_chromosome_4	619135	619728	+	395.6	185	https://www.orthodb.org/v10?query=10458at5820	50S ribosomal protein L10, putative
10459at5820	Complete	3D7_chromosome_8	401248	402063	+	391.5	248	https://www.orthodb.org/v10?query=10459at5820	Coatomer epsilon subunit, putative
10470at5820	Complete	3D7_chromosome_12	1596800	1598971	+	333.3	395	https://www.orthodb.org/v10?query=10470at5820	PowCR01_140058600
10476at5820	Complete	3D7_chromosome_9	382145	383994	-	407.0	265	https://www.orthodb.org/v10?query=10476at5820	PowCR01_070010600
10477at5820	Fragmented	3D7_chromosome_13	163444	164145	+	226.5	193	https://www.orthodb.org/v10?query=10477at5820	PowCR01_140006000
10480at5820	Fragmented	3D7_chromosome_12	1330444	1331493	-	316.8	196	https://www.orthodb.org/v10?query=10480at5820	PowCR01_140052500
10484at5820	Complete	3D7_chromosome_5	747521	749264	+	377.3	234	https://www.orthodb.org/v10?query=10484at5820	Nitric oxide synthase-interacting protein
10486at5820	Complete	3D7_chromosome_3	977984	979326	+	365.8	239	https://www.orthodb.org/v10?query=10486at5820	Survival motor neuron-like protein
10487at5820	Complete	3D7_chromosome_7	913628	916476	-	730.7	759	https://www.orthodb.org/v10?query=10487at5820	PowCR01_030020700
10495at5820	Complete	3D7_chromosome_14	363710	364832	-	452.3	211	https://www.orthodb.org/v10?query=10495at5820	PowCR01_130047400
10500at5820	Complete	3D7_chromosome_11	597823	599683	+	305.7	281	https://www.orthodb.org/v10?query=10500at5820	Palmitoyltransferase
10503at5820	Complete	3D7_chromosome_12	1802152	1803000	+	391.3	245	https://www.orthodb.org/v10?query=10503at5820	Syntaxin, Qa-SNARE family, putative
10505at5820	Missing
10506at5820	Complete	3D7_chromosome_8	884397	885897	-	431.0	259	https://www.orthodb.org/v10?query=10506at5820	PowCR01_050015900
10508at5820	Complete	3D7_chromosome_6	301500	302459	-	360.2	282	https://www.orthodb.org/v10?query=10508at5820	RING zinc finger protein, putative
10516at5820	Complete	3D7_chromosome_9	615297	617163	+	428.3	213	https://www.orthodb.org/v10?query=10516at5820	PowCR01_070016500
10527at5820	Complete	3D7_chromosome_14	1212123	1213012	-	423.8	213	https://www.orthodb.org/v10?query=10527at5820	Ribosomal protein L17
10551at5820	Complete	3D7_chromosome_10	695553	697395	-	385.5	213	https://www.orthodb.org/v10?query=10551at5820	Phosphomannomutase
10552at5820	Complete	3D7_chromosome_5	174681	176118	+	373.9	206	https://www.orthodb.org/v10?query=10552at5820	Modulator of levamisole receptor-1
10554at5820	Complete	3D7_chromosome_8	1042994	1044076	+	269.3	173	https://www.orthodb.org/v10?query=10554at5820	Anamorsin homolog
10564at5820	Missing
10568at5820	Complete	3D7_chromosome_5	1006743	1007960	-	416.1	322	https://www.orthodb.org/v10?query=10568at5820	PowCR01_100012600
10579at5820	Complete	3D7_chromosome_10	423611	424498	-	512.3	253	https://www.orthodb.org/v10?query=10579at5820	50S ribosomal protein L22, mitochondrial, putative
10587at5820	Complete	3D7_chromosome_10	473779	474788	-	414.9	204	https://www.orthodb.org/v10?query=10587at5820	Hypoxanthine phosphoribosyltransferase
10591at5820	Complete	3D7_chromosome_6	98374	99432	+	413.8	218	https://www.orthodb.org/v10?query=10591at5820	MYND finger protein, putative
10607at5820	Complete	3D7_chromosome_14	1928742	1930145	-	343.6	224	https://www.orthodb.org/v10?query=10607at5820	PowCR01_120062100
10609at5820	Complete	3D7_chromosome_14	3053444	3054562	+	457.9	222	https://www.orthodb.org/v10?query=10609at5820	Proteasome endopeptidase complex
10614at5820	Complete	3D7_chromosome_14	2311233	2312003	-	425.5	212	https://www.orthodb.org/v10?query=10614at5820	Mitochondrial ribosomal protein L28, putative
10615at5820	Complete	3D7_chromosome_13	1321046	1322473	-	433.3	233	https://www.orthodb.org/v10?query=10615at5820	Syntaxin, Qa-SNARE family, putative
10620at5820	Missing
10622at5820	Complete	3D7_chromosome_5	260311	261357	-	300.6	209	https://www.orthodb.org/v10?query=10622at5820	A0A077TKF6_PLACH
10627at5820	Complete	3D7_chromosome_14	550888	552860	-	256.4	181	https://www.orthodb.org/v10?query=10627at5820	Proteasomal ubiquitin receptor Rpn13/ADRM1
10632at5820	Complete	3D7_chromosome_6	794477	795777	+	416.5	259	https://www.orthodb.org/v10?query=10632at5820	PowCR01_110032400
10633at5820	Complete	3D7_chromosome_12	810617	811565	-	432.1	282	https://www.orthodb.org/v10?query=10633at5820	Ribosome biogenesis protein
10637at5820	Complete	3D7_chromosome_8	942781	943614	-	322.5	171	https://www.orthodb.org/v10?query=10637at5820	Ribosomal RNA small subunit methyltransferase NEP1, putative
10639at5820	Complete	3D7_chromosome_7	1241587	1242446	+	363.1	185	https://www.orthodb.org/v10?query=10639at5820	1-cys peroxiredoxin, putative
10640at5820	Complete	3D7_chromosome_8	364921	366057	+	361.6	172	https://www.orthodb.org/v10?query=10640at5820	Proteasome endopeptidase complex
10641at5820	Complete	3D7_chromosome_13	1577642	1578466	+	354.9	224	https://www.orthodb.org/v10?query=10641at5820	PowCR01_120019400
10647at5820	Missing
10653at5820	Complete	3D7_chromosome_13	2618687	2620226	-	541.2	380	https://www.orthodb.org/v10?query=10653at5820	SNARE associated Golgi protein, putative
10660at5820	Complete	3D7_chromosome_6	837665	838303	+	395.1	189	https://www.orthodb.org/v10?query=10660at5820	Splicing factor 3A subunit 2, putative
10663at5820	Complete	3D7_chromosome_10	283536	285246	+	350.8	222	https://www.orthodb.org/v10?query=10663at5820	PowCR01_080012100
10664at5820	Complete	3D7_chromosome_6	247549	249059	+	378.5	247	https://www.orthodb.org/v10?query=10664at5820	Elongation of fatty acids protein
10673at5820	Complete	3D7_chromosome_9	366515	367367	-	318.2	157	https://www.orthodb.org/v10?query=10673at5820	Peptide deformylase
10679at5820	Missing
10683at5820	Complete	3D7_chromosome_14	2891770	2893167	-	404.8	202	https://www.orthodb.org/v10?query=10683at5820	Exported protein 2, putative
10686at5820	Complete	3D7_chromosome_4	612443	613066	+	434.6	198	https://www.orthodb.org/v10?query=10686at5820	Phosphoglucomutase-2, putative
10688at5820	Missing
10695at5820	Complete	3D7_chromosome_9	642799	643764	+	338.9	235	https://www.orthodb.org/v10?query=10695at5820	Ribonuclease H2 subunit C, putative
10698at5820	Complete	3D7_chromosome_7	732869	733834	+	567.1	288	https://www.orthodb.org/v10?query=10698at5820	Drug metabolite transporter, putative
10701at5820	Complete	3D7_chromosome_8	167227	168968	+	315.1	362	https://www.orthodb.org/v10?query=10701at5820	A0A2P9BXU1_9APIC
10705at5820	Complete	3D7_chromosome_11	485782	488109	-	509.1	326	https://www.orthodb.org/v10?query=10705at5820	PowCR01_090014500
10709at5820	Fragmented	3D7_chromosome_13	448345	448728	+	231.2	127	https://www.orthodb.org/v10?query=10709at5820	Mitochondrial ATP synthase delta subunit, putative
10716at5820	Complete	3D7_chromosome_8	144173	144832	+	382.5	194	https://www.orthodb.org/v10?query=10716at5820	Peroxiredoxin 6, 1-Cys peroxiredoxin
10720at5820	Complete	3D7_chromosome_13	1991345	1992298	+	419.5	223	https://www.orthodb.org/v10?query=10720at5820	Peptidase, putative
10722at5820	Complete	3D7_chromosome_13	2344921	2347061	-	347.5	211	https://www.orthodb.org/v10?query=10722at5820	High mobility group box domain
10724at5820	Complete	3D7_chromosome_11	1685303	1686534	-	280.2	238	https://www.orthodb.org/v10?query=10724at5820	PowCR01_090043600
10736at5820	Complete	3D7_chromosome_5	567115	567849	-	422.0	215	https://www.orthodb.org/v10?query=10736at5820	Purine nucleoside phosphorylase
10745at5820	Complete	3D7_chromosome_13	1343608	1344348	+	495.1	230	https://www.orthodb.org/v10?query=10745at5820	Eukaryotic translation initiation factor 6
10747at5820	Complete	3D7_chromosome_12	912253	913874	-	323.9	218	https://www.orthodb.org/v10?query=10747at5820	PowCR01_140042700
10751at5820	Complete	3D7_chromosome_13	1148378	1149283	-	307.9	246	https://www.orthodb.org/v10?query=10751at5820	PowCR01_120030500
10752at5820	Complete	3D7_chromosome_13	273918	275042	-	415.6	279	https://www.orthodb.org/v10?query=10752at5820	Membrane integral peptidase, M50 family, putative
10753at5820	Complete	3D7_chromosome_5	865219	866166	+	398.8	259	https://www.orthodb.org/v10?query=10753at5820	PowCR01_100015800
10755at5820	Missing
10761at5820	Complete	3D7_chromosome_5	1179182	1180894	-	308.7	200	https://www.orthodb.org/v10?query=10761at5820	A0A1A7VH48_PLAKH
10762at5820	Complete	3D7_chromosome_3	675783	676670	-	468.6	223	https://www.orthodb.org/v10?query=10762at5820	Proteasome subunit alpha type-3, putative
10768at5820	Complete	3D7_chromosome_13	1800656	1802962	+	327.3	270	https://www.orthodb.org/v10?query=10768at5820	Zinc finger, RING/FYVE/PHD-type
10776at5820	Complete	3D7_chromosome_13	2289523	2290850	+	429.7	235	https://www.orthodb.org/v10?query=10776at5820	Pyrroline-5-carboxylate reductase
10777at5820	Complete	3D7_chromosome_2	520923	521986	+	376.3	218	https://www.orthodb.org/v10?query=10777at5820	Thrombospondin type-1 (TSP1) repeat
10779at5820	Complete	3D7_chromosome_8	706290	708217	-	456.7	230	https://www.orthodb.org/v10?query=10779at5820	Eukaryotic translation initiation factor 3 subunit G
10786at5820	Complete	3D7_chromosome_14	567927	568583	+	498.4	212	https://www.orthodb.org/v10?query=10786at5820	60S ribosomal protein L10, putative
10793at5820	Missing
10794at5820	Complete	3D7_chromosome_12	339930	341243	+	332.7	293	https://www.orthodb.org/v10?query=10794at5820	PowCR01_130013900
10795at5820	Missing
10797at5820	Complete	3D7_chromosome_12	788506	789186	+	427.0	204	https://www.orthodb.org/v10?query=10797at5820	Ribulose-phosphate 3-epimerase
10798at5820	Complete	3D7_chromosome_14	2449969	2451739	+	368.1	203	https://www.orthodb.org/v10?query=10798at5820	Ubiquitin carboxyl-terminal hydrolase
10800at5820	Complete	3D7_chromosome_9	334756	335436	+	272.4	183	https://www.orthodb.org/v10?query=10800at5820	Tubulin-specific chaperone, putative
10803at5820	Complete	3D7_chromosome_5	742736	743502	-	190.7	147	https://www.orthodb.org/v10?query=10803at5820	Apicortin, putative
10810at5820	Complete	3D7_chromosome_11	537656	539132	+	437.0	238	https://www.orthodb.org/v10?query=10810at5820	Rhomboid-like protein
10811at5820	Complete	3D7_chromosome_11	788783	790521	+	424.5	239	https://www.orthodb.org/v10?query=10811at5820	Palmitoyltransferase
10816at5820	Complete	3D7_chromosome_12	1997391	1998899	+	355.3	309	https://www.orthodb.org/v10?query=10816at5820	PowCR01_140067800
10822at5820	Complete	3D7_chromosome_3	626142	626837	-	399.2	205	https://www.orthodb.org/v10?query=10822at5820	Mitochondrial ribosomal protein L29/L47, putative
10823at5820	Complete	3D7_chromosome_6	1190081	1190934	-	417.9	249	https://www.orthodb.org/v10?query=10823at5820	N-acetyltransferase
10832at5820	Complete	3D7_chromosome_10	1121059	1122124	+	483.6	224	https://www.orthodb.org/v10?query=10832at5820	Ribosomal protein S2
10834at5820	Complete	3D7_chromosome_10	232565	233747	-	271.0	257	https://www.orthodb.org/v10?query=10834at5820	PowCR01_080010400
10835at5820	Complete	3D7_chromosome_11	1822134	1823084	+	419.0	272	https://www.orthodb.org/v10?query=10835at5820	Leucine-rich repeat protein
10836at5820	Complete	3D7_chromosome_6	1172522	1174394	+	423.3	281	https://www.orthodb.org/v10?query=10836at5820	PowCR01_110023100
10838at5820	Missing
10843at5820	Complete	3D7_chromosome_13	681030	682406	+	356.1	199	https://www.orthodb.org/v10?query=10843at5820	PowCR01_140019000
10845at5820	Complete	3D7_chromosome_11	1660829	1661605	-	439.9	227	https://www.orthodb.org/v10?query=10845at5820	Dolichol-phosphate mannosyltransferase
10847at5820	Complete	3D7_chromosome_13	1658860	1659648	+	420.3	213	https://www.orthodb.org/v10?query=10847at5820	Tetratricopeptide repeat
10849at5820	Fragmented	3D7_chromosome_4	851521	852354	-	276.4	187	https://www.orthodb.org/v10?query=10849at5820	P-loop containing nucleoside triphosphate hydrolase
10851at5820	Missing
10858at5820	Fragmented	3D7_chromosome_14	2587139	2587863	-	285.1	167	https://www.orthodb.org/v10?query=10858at5820	Zinc finger, CCCH-type
10863at5820	Complete	3D7_chromosome_10	986076	988705	-	393.3	390	https://www.orthodb.org/v10?query=10863at5820	PowCR01_060011600
10866at5820	Complete	3D7_chromosome_14	3071285	3071968	+	375.0	181	https://www.orthodb.org/v10?query=10866at5820	Cytochrome c oxidase assembly protein COX11, putative
10868at5820	Complete	3D7_chromosome_13	1643180	1644484	-	426.7	187	https://www.orthodb.org/v10?query=10868at5820	Vacuolar ATP synthase subunit d, putative
10871at5820	Complete	3D7_chromosome_3	957402	958310	-	478.9	233	https://www.orthodb.org/v10?query=10871at5820	40S ribosomal protein S3a
10875at5820	Complete	3D7_chromosome_3	406498	408166	+	425.7	239	https://www.orthodb.org/v10?query=10875at5820	YTH domain-containing protein, putative
10883at5820	Complete	3D7_chromosome_9	777894	779192	-	481.6	225	https://www.orthodb.org/v10?query=10883at5820	Nucleosome assembly protein
10888at5820	Complete	3D7_chromosome_12	446391	447432	+	488.9	244	https://www.orthodb.org/v10?query=10888at5820	50S ribosomal protein L1, apicoplast, putative
10889at5820	Fragmented	3D7_chromosome_10	413728	415760	-	333.6	274	https://www.orthodb.org/v10?query=10889at5820	PowCR01_080016700
10890at5820	Complete	3D7_chromosome_14	1412648	1414168	+	371.2	316	https://www.orthodb.org/v10?query=10890at5820	PowCR01_130021700
10898at5820	Complete	3D7_chromosome_1	203722	204552	-	398.9	212	https://www.orthodb.org/v10?query=10898at5820	PowCR01_020012000
10900at5820	Complete	3D7_chromosome_8	844918	845773	+	341.6	232	https://www.orthodb.org/v10?query=10900at5820	BRIX domain, putative
10901at5820	Complete	3D7_chromosome_11	721700	722581	-	505.8	307	https://www.orthodb.org/v10?query=10901at5820	Splicing factor U2AF small subunit, putative
10903at5820	Complete	3D7_chromosome_13	2713193	2715115	-	408.3	273	https://www.orthodb.org/v10?query=10903at5820	Ribosomal protein L1-like
10908at5820	Complete	3D7_chromosome_13	2138103	2139066	-	470.2	216	https://www.orthodb.org/v10?query=10908at5820	ER lumen protein-retaining receptor
10909at5820	Complete	3D7_chromosome_9	1344348	1345040	-	400.1	205	https://www.orthodb.org/v10?query=10909at5820	V-type ATPase subunit E
10910at5820	Complete	3D7_chromosome_11	713693	715291	+	343.9	212	https://www.orthodb.org/v10?query=10910at5820	PowCR01_090020400
10915at5820	Complete	3D7_chromosome_7	1019772	1021252	+	367.5	262	https://www.orthodb.org/v10?query=10915at5820	PowCR01_030023700
10916at5820	Fragmented	3D7_chromosome_7	352361	352879	+	249.1	151	https://www.orthodb.org/v10?query=10916at5820	A0A2P9D9H9_PLARE
10920at5820	Complete	3D7_chromosome_13	996310	998080	-	450.1	443	https://www.orthodb.org/v10?query=10920at5820	Micro-fibrillar-associated protein, putative
10926at5820	Complete	3D7_chromosome_6	944628	945480	-	282.7	153	https://www.orthodb.org/v10?query=10926at5820	EGF-like, conserved site
10933at5820	Complete	3D7_chromosome_14	1127472	1128733	+	355.5	348	https://www.orthodb.org/v10?query=10933at5820	Transcription initiation TFIID-like, putative
10934at5820	Complete	3D7_chromosome_8	733289	734058	+	365.0	191	https://www.orthodb.org/v10?query=10934at5820	EF-hand domain
10945at5820	Complete	3D7_chromosome_12	689322	690870	-	403.4	407	https://www.orthodb.org/v10?query=10945at5820	PowCR01_140038200
10948at5820	Complete	3D7_chromosome_11	613169	614602	-	317.8	195	https://www.orthodb.org/v10?query=10948at5820	Pyridoxal 5'-phosphate synthase, glutaminase subunit Pdx2
10950at5820	Complete	3D7_chromosome_13	2711562	2713077	+	321.6	195	https://www.orthodb.org/v10?query=10950at5820	PowCR01_110006100
10954at5820	Complete	3D7_chromosome_5	439223	440319	-	368.8	193	https://www.orthodb.org/v10?query=10954at5820	Stripes inner membrane complex protein, putative
10956at5820	Complete	3D7_chromosome_12	1930906	1932026	+	429.3	230	https://www.orthodb.org/v10?query=10956at5820	Signal recognition particle, beta subunit, putative
10958at5820	Complete	3D7_chromosome_14	129377	131213	-	271.0	216	https://www.orthodb.org/v10?query=10958at5820	PowCR01_130053000
10970at5820	Complete	3D7_chromosome_9	789672	790605	+	376.2	179	https://www.orthodb.org/v10?query=10970at5820	Thioredoxin-like protein 1, putative
10974at5820	Fragmented	3D7_chromosome_8	1131266	1131808	-	356.5	178	https://www.orthodb.org/v10?query=10974at5820	Vesicle-associated membrane protein 7
10975at5820	Complete	3D7_chromosome_6	462402	463510	-	430.7	246	https://www.orthodb.org/v10?query=10975at5820	SNARE associated Golgi protein, putative
10977at5820	Complete	3D7_chromosome_12	1269226	1270509	+	465.9	197	https://www.orthodb.org/v10?query=10977at5820	Ras-related protein Rab-2, putative
10980at5820	Complete	3D7_chromosome_5	604794	605871	-	348.0	208	https://www.orthodb.org/v10?query=10980at5820	Ribose 5-phosphate isomerase A
10985at5820	Complete	3D7_chromosome_10	269589	270548	+	303.1	269	https://www.orthodb.org/v10?query=10985at5820	PowCR01_080011600
10996at5820	Complete	3D7_chromosome_5	1250173	1252060	+	386.9	209	https://www.orthodb.org/v10?query=10996at5820	CPW-WPC family protein
10997at5820	Missing
10999at5820	Complete	3D7_chromosome_13	1472279	1474334	-	379.5	255	https://www.orthodb.org/v10?query=10999at5820	CTLH, C-terminal LisH motif
11009at5820	Missing
11010at5820	Complete	3D7_chromosome_14	951224	953175	+	440.1	227	https://www.orthodb.org/v10?query=11010at5820	Calcium-dependent protein kinase, putative
11019at5820	Complete	3D7_chromosome_12	153382	155043	+	543.2	323	https://www.orthodb.org/v10?query=11019at5820	PowCR01_130009500
11028at5820	Complete	3D7_chromosome_11	250202	253971	+	368.8	202	https://www.orthodb.org/v10?query=11028at5820	PowCR01_090007800
11029at5820	Missing
11033at5820	Complete	3D7_chromosome_13	2500091	2501148	+	282.9	207	https://www.orthodb.org/v10?query=11033at5820	PowCR01_110011900
11042at5820	Complete	3D7_chromosome_9	870029	870973	-	300.4	163	https://www.orthodb.org/v10?query=11042at5820	NifU-like scaffold protein, putative
11045at5820	Complete	3D7_chromosome_14	1358354	1359533	-	376.8	213	https://www.orthodb.org/v10?query=11045at5820	CCR4-associated factor 16, putative
11048at5820	Missing
11051at5820	Complete	3D7_chromosome_3	808079	809354	+	267.9	148	https://www.orthodb.org/v10?query=11051at5820	RNA-binding domain superfamily
11059at5820	Complete	3D7_chromosome_12	614031	614678	+	400.2	190	https://www.orthodb.org/v10?query=11059at5820	Peroxiredoxin (Alkyl hydroperoxide reductase subunit C)
11060at5820	Complete	3D7_chromosome_8	348744	350432	+	337.2	191	https://www.orthodb.org/v10?query=11060at5820	Gas41 homologue, putative
11061at5820	Complete	3D7_chromosome_8	281535	282755	-	252.4	162	https://www.orthodb.org/v10?query=11061at5820	Acetyltransferase, putative
11069at5820	Complete	3D7_chromosome_9	677248	678979	-	390.4	244	https://www.orthodb.org/v10?query=11069at5820	PowCR01_070018300
11076at5820	Complete	3D7_chromosome_13	478218	479500	+	449.2	373	https://www.orthodb.org/v10?query=11076at5820	Meiosis-specific nuclear structural protein 1, putative
11082at5820	Complete	3D7_chromosome_10	867792	868580	+	417.1	231	https://www.orthodb.org/v10?query=11082at5820	Deoxyribose-phosphate aldolase
11085at5820	Complete	3D7_chromosome_11	970423	970965	-	358.4	177	https://www.orthodb.org/v10?query=11085at5820	GrpE nucleotide exchange factor
11093at5820	Complete	3D7_chromosome_12	136752	138368	-	408.4	193	https://www.orthodb.org/v10?query=11093at5820	Peptidyl-prolyl cis-trans isomerase
11095at5820	Missing
11098at5820	Fragmented	3D7_chromosome_14	1783591	1784411	-	357.0	177	https://www.orthodb.org/v10?query=11098at5820	Dephospho-CoA kinase
11107at5820	Complete	3D7_chromosome_14	2800158	2801465	-	392.4	190	https://www.orthodb.org/v10?query=11107at5820	Derlin
11115at5820	Complete	3D7_chromosome_13	2481738	2483345	-	205.1	165	https://www.orthodb.org/v10?query=11115at5820	14-3-3 protein
11116at5820	Complete	3D7_chromosome_14	259771	260804	-	437.4	251	https://www.orthodb.org/v10?query=11116at5820	PowCR01_130049300
11117at5820	Complete	3D7_chromosome_5	1066684	1067583	+	362.9	248	https://www.orthodb.org/v10?query=11117at5820	Inner membrane complex protein 1g, putative
11127at5820	Fragmented	3D7_chromosome_12	964123	964653	-	325.5	158	https://www.orthodb.org/v10?query=11127at5820	50S ribosomal protein L24, putative
11134at5820	Complete	3D7_chromosome_4	419328	420269	-	363.4	256	https://www.orthodb.org/v10?query=11134at5820	PowCR01_030011700
11139at5820	Complete	3D7_chromosome_13	1267508	1269139	+	240.1	155	https://www.orthodb.org/v10?query=11139at5820	Thioredoxin, putative
11141at5820	Complete	3D7_chromosome_14	1284156	1285140	-	376.0	217	https://www.orthodb.org/v10?query=11141at5820	Protein-L-isoaspartate O-methyltransferase
11154at5820	Complete	3D7_chromosome_13	2401082	2402621	-	390.6	215	https://www.orthodb.org/v10?query=11154at5820	ER membrane protein complex subunit 3
11157at5820	Complete	3D7_chromosome_11	257805	259002	+	358.2	191	https://www.orthodb.org/v10?query=11157at5820	Ribosomal protein S15
11159at5820	Complete	3D7_chromosome_12	448902	449830	-	467.4	250	https://www.orthodb.org/v10?query=11159at5820	Syntaxin, Qa-SNARE family, putative
11160at5820	Complete	3D7_chromosome_13	1271369	1273640	-	254.4	210	https://www.orthodb.org/v10?query=11160at5820	DnaJ domain
11163at5820	Complete	3D7_chromosome_8	684561	685154	+	398.1	179	https://www.orthodb.org/v10?query=11163at5820	Superoxide dismutase
11166at5820	Complete	3D7_chromosome_6	220624	221859	-	299.1	161	https://www.orthodb.org/v10?query=11166at5820	Acylphosphatase
11171at5820	Complete	3D7_chromosome_13	1615550	1616955	-	416.3	183	https://www.orthodb.org/v10?query=11171at5820	Ras-related protein Rab-11B, putative
11173at5820	Complete	3D7_chromosome_14	1611131	1612102	+	393.2	220	https://www.orthodb.org/v10?query=11173at5820	Vesicle-associated membrane protein, putative
11177at5820	Complete	3D7_chromosome_9	1269182	1270393	-	316.5	207	https://www.orthodb.org/v10?query=11177at5820	Adenylate kinase-like protein 2, putative
11178at5820	Missing
11182at5820	Complete	3D7_chromosome_8	256718	257311	+	409.9	183	https://www.orthodb.org/v10?query=11182at5820	Peptidyl-prolyl cis-trans isomerase
11184at5820	Complete	3D7_chromosome_9	661028	661678	+	335.8	192	https://www.orthodb.org/v10?query=11184at5820	Glycolipid transfer protein, putative
11189at5820	Complete	3D7_chromosome_13	567122	567981	+	246.4	164	https://www.orthodb.org/v10?query=11189at5820	Peptidylprolyl isomerase
11190at5820	Complete	3D7_chromosome_3	455420	456269	-	361.8	211	https://www.orthodb.org/v10?query=11190at5820	Eukaryotic translation initiation factor 3 subunit K
11192at5820	Complete	3D7_chromosome_10	367887	368776	-	380.6	180	https://www.orthodb.org/v10?query=11192at5820	Adenylate kinase
11195at5820	Complete	3D7_chromosome_12	1971234	1972088	+	292.2	293	https://www.orthodb.org/v10?query=11195at5820	PowCR01_140067200
11198at5820	Complete	3D7_chromosome_8	1076009	1076923	-	336.7	274	https://www.orthodb.org/v10?query=11198at5820	PowCR01_050010600
11199at5820	Fragmented	3D7_chromosome_2	773879	774831	-	306.7	184	https://www.orthodb.org/v10?query=11199at5820	Pseudouridine synthase, putative
11201at5820	Complete	3D7_chromosome_4	719383	720543	-	347.9	325	https://www.orthodb.org/v10?query=11201at5820	Repressor of RNA polymerase III transcription MAF1, putative
11205at5820	Complete	3D7_chromosome_10	1245928	1246683	+	366.3	195	https://www.orthodb.org/v10?query=11205at5820	RNA methyltransferase, putative
11212at5820	Complete	3D7_chromosome_14	2244942	2246314	+	327.9	180	https://www.orthodb.org/v10?query=11212at5820	Methyltransferase, putative
11213at5820	Missing
11215at5820	Complete	3D7_chromosome_11	159724	160434	+	430.2	214	https://www.orthodb.org/v10?query=11215at5820	Casein kinase II subunit beta
11216at5820	Complete	3D7_chromosome_7	621489	622404	-	378.7	189	https://www.orthodb.org/v10?query=11216at5820	Negative elongation factor A, putative
11219at5820	Complete	3D7_chromosome_2	652331	654231	-	320.3	200	https://www.orthodb.org/v10?query=11219at5820	Palmitoyltransferase
11223at5820	Missing
11227at5820	Complete	3D7_chromosome_5	758889	759575	-	340.6	178	https://www.orthodb.org/v10?query=11227at5820	Cyclin
11240at5820	Complete	3D7_chromosome_11	509016	509666	-	378.6	168	https://www.orthodb.org/v10?query=11240at5820	Protein tyrosine phosphatase
11243at5820	Complete	3D7_chromosome_7	684719	685663	-	246.7	175	https://www.orthodb.org/v10?query=11243at5820	Secreted ookinete protein, putative
11247at5820	Complete	3D7_chromosome_8	992659	993835	-	270.0	207	https://www.orthodb.org/v10?query=11247at5820	RWD domain-containing protein, putative
11249at5820	Complete	3D7_chromosome_7	376267	377193	+	345.0	178	https://www.orthodb.org/v10?query=11249at5820	EKC/KEOPS complex subunit BUD32, putative
11252at5820	Complete	3D7_chromosome_9	1262222	1263350	+	221.9	179	https://www.orthodb.org/v10?query=11252at5820	PowCR01_070033600
11257at5820	Complete	3D7_chromosome_11	441136	442002	-	329.7	227	https://www.orthodb.org/v10?query=11257at5820	SNARE protein, putative
11263at5820	Missing
11264at5820	Complete	3D7_chromosome_13	1030979	1031605	+	332.0	172	https://www.orthodb.org/v10?query=11264at5820	Synaptobrevin like YKT6
11265at5820	Complete	3D7_chromosome_13	2464904	2465722	+	362.7	176	https://www.orthodb.org/v10?query=11265at5820	Cytochrome c oxidase subunit 2, putative
11276at5820	Complete	3D7_chromosome_12	2083881	2085309	-	348.9	179	https://www.orthodb.org/v10?query=11276at5820	Thymidylate kinase
11287at5820	Complete	3D7_chromosome_6	1115545	1116813	+	325.0	260	https://www.orthodb.org/v10?query=11287at5820	Ribonuclease P/MRP, subunit p29
11291at5820	Complete	3D7_chromosome_9	1343298	1343897	+	401.2	180	https://www.orthodb.org/v10?query=11291at5820	Transcription factor with AP2 domain(S), putative
11298at5820	Complete	3D7_chromosome_7	829709	830970	-	416.7	217	https://www.orthodb.org/v10?query=11298at5820	PowCR01_030018400
11299at5820	Missing
11301at5820	Complete	3D7_chromosome_11	525392	526519	+	285.7	326	https://www.orthodb.org/v10?query=11301at5820	Rpr2, RNAse P, putative
11314at5820	Complete	3D7_chromosome_9	133372	135220	-	388.1	166	https://www.orthodb.org/v10?query=11314at5820	Ras-related protein RAB7, putative
11317at5820	Complete	3D7_chromosome_1	285674	287476	+	245.2	139	https://www.orthodb.org/v10?query=11317at5820	Rab family, other
11318at5820	Complete	3D7_chromosome_13	1917908	1919503	+	341.7	193	https://www.orthodb.org/v10?query=11318at5820	GTPase, putative
11319at5820	Complete	3D7_chromosome_9	937542	938207	-	344.1	195	https://www.orthodb.org/v10?query=11319at5820	OTU-like cysteine protease, putative
11320at5820	Complete	3D7_chromosome_14	2229206	2229892	-	416.6	194	https://www.orthodb.org/v10?query=11320at5820	Ribosomal protein S11
11330at5820	Complete	3D7_chromosome_12	203234	205518	-	428.8	268	https://www.orthodb.org/v10?query=11330at5820	A0A077TIJ3_PLACH
11332at5820	Complete	3D7_chromosome_12	1245024	1246170	-	349.9	173	https://www.orthodb.org/v10?query=11332at5820	ATP-dependent protease, HslV subunit
11333at5820	Missing
11338at5820	Complete	3D7_chromosome_14	893704	894676	-	279.8	237	https://www.orthodb.org/v10?query=11338at5820	DnaJ domain
11341at5820	Complete	3D7_chromosome_9	630901	631446	-	315.1	163	https://www.orthodb.org/v10?query=11341at5820	GINS complex subunit Psf3, putative
11342at5820	Complete	3D7_chromosome_14	1817707	1818601	+	417.6	188	https://www.orthodb.org/v10?query=11342at5820	Calmodulin-like protein
11343at5820	Complete	3D7_chromosome_11	667820	668620	-	508.4	213	https://www.orthodb.org/v10?query=11343at5820	GTP-binding nuclear protein
11347at5820	Complete	3D7_chromosome_12	1575468	1576151	-	336.7	192	https://www.orthodb.org/v10?query=11347at5820	Calcyclin binding protein
11353at5820	Complete	3D7_chromosome_10	402065	402958	+	295.4	252	https://www.orthodb.org/v10?query=11353at5820	PowCR01_080016400
11355at5820	Complete	3D7_chromosome_12	1548022	1549330	-	318.7	288	https://www.orthodb.org/v10?query=11355at5820	PowCR01_140057200
11374at5820	Complete	3D7_chromosome_3	731094	731699	-	272.6	166	https://www.orthodb.org/v10?query=11374at5820	26S proteasome non-ATPase regulatory subunit 9
11375at5820	Complete	3D7_chromosome_10	421716	423107	+	311.7	178	https://www.orthodb.org/v10?query=11375at5820	Dolichyl-phosphate-mannose protein mannosyltransferase, putative
11378at5820	Missing
11379at5820	Complete	3D7_chromosome_9	277462	278178	+	380.8	204	https://www.orthodb.org/v10?query=11379at5820	PowCR01_070007900
11382at5820	Complete	3D7_chromosome_6	466289	467446	+	435.8	240	https://www.orthodb.org/v10?query=11382at5820	Transcription factor with AP2 domain(S), putative
11388at5820	Complete	3D7_chromosome_7	480166	481284	-	258.9	259	https://www.orthodb.org/v10?query=11388at5820	PowCR01_010013900
11393at5820	Complete	3D7_chromosome_11	585707	586929	+	345.5	199	https://www.orthodb.org/v10?query=11393at5820	Transcription factor with AP2 domain(S), putative
11395at5820	Complete	3D7_chromosome_13	2536067	2536929	+	381.3	219	https://www.orthodb.org/v10?query=11395at5820	Ribosomal protein L9
11400at5820	Complete	3D7_chromosome_10	164500	165342	+	398.9	254	https://www.orthodb.org/v10?query=11400at5820	Inner membrane complex protein 1c, putative
11412at5820	Complete	3D7_chromosome_12	995274	996535	-	385.1	189	https://www.orthodb.org/v10?query=11412at5820	Cytochrome c heme lyase
11414at5820	Complete	3D7_chromosome_6	1005968	1007209	-	275.4	197	https://www.orthodb.org/v10?query=11414at5820	N-acetylglucosaminylphosphatidylinositol deacetylase, putative
11418at5820	Complete	3D7_chromosome_14	1570688	1571664	+	324.9	203	https://www.orthodb.org/v10?query=11418at5820	Copper transporter
11425at5820	Complete	3D7_chromosome_7	1208217	1208849	-	416.0	187	https://www.orthodb.org/v10?query=11425at5820	PowCR01_020015800
11428at5820	Missing
11434at5820	Complete	3D7_chromosome_7	473626	475053	-	322.9	168	https://www.orthodb.org/v10?query=11434at5820	PowCR01_010013600
11444at5820	Complete	3D7_chromosome_14	2435722	2437018	-	421.5	220	https://www.orthodb.org/v10?query=11444at5820	Bax inhibitor 1, putative
11454at5820	Complete	3D7_chromosome_11	1193943	1196473	+	373.9	299	https://www.orthodb.org/v10?query=11454at5820	PowCR01_090032500
11464at5820	Complete	3D7_chromosome_11	1810487	1812464	+	171.9	267	https://www.orthodb.org/v10?query=11464at5820	A0A2P9DB98_9APIC
11471at5820	Complete	3D7_chromosome_12	528267	529264	-	343.8	177	https://www.orthodb.org/v10?query=11471at5820	Glutathione peroxidase
11472at5820	Complete	3D7_chromosome_5	974587	975789	+	356.7	186	https://www.orthodb.org/v10?query=11472at5820	PowCR01_100013300
11479at5820	Complete	3D7_chromosome_4	848248	849208	+	279.2	203	https://www.orthodb.org/v10?query=11479at5820	A0A1J1GLD8_PLAGA
11481at5820	Fragmented	3D7_chromosome_11	1147109	1147681	+	215.0	155	https://www.orthodb.org/v10?query=11481at5820	PowCR01_090031100
11483at5820	Fragmented	3D7_chromosome_14	169490	169975	+	312.7	160	https://www.orthodb.org/v10?query=11483at5820	PowCR01_130051600
11485at5820	Complete	3D7_chromosome_14	2967814	2969175	+	406.2	260	https://www.orthodb.org/v10?query=11485at5820	DnaJ protein, putative
11487at5820	Complete	3D7_chromosome_13	2597725	2599225	-	230.9	116	https://www.orthodb.org/v10?query=11487at5820	DNA-directed RNA polymerase II, putative
11489at5820	Complete	3D7_chromosome_10	1360155	1360796	+	266.6	188	https://www.orthodb.org/v10?query=11489at5820	ribosomal protein L27
11490at5820	Complete	3D7_chromosome_13	1335724	1336293	+	309.0	166	https://www.orthodb.org/v10?query=11490at5820	SAM-dependent RNA methyltransferase, putative
11491at5820	Complete	3D7_chromosome_13	844344	845213	+	381.9	176	https://www.orthodb.org/v10?query=11491at5820	Ras-related protein Rab-11A, putative
11495at5820	Complete	3D7_chromosome_5	362390	363241	-	364.2	231	https://www.orthodb.org/v10?query=11495at5820	Single-strand DNA-binding protein
11499at5820	Complete	3D7_chromosome_6	1043462	1044354	+	184.5	240	https://www.orthodb.org/v10?query=11499at5820	PowCR01_110025800
11503at5820	Complete	3D7_chromosome_7	389477	390160	-	412.1	178	https://www.orthodb.org/v10?query=11503at5820	Cg8 protein
11508at5820	Complete	3D7_chromosome_14	2828048	2828833	-	392.1	202	https://www.orthodb.org/v10?query=11508at5820	K Homology domain, type 1
11510at5820	Missing
11512at5820	Complete	3D7_chromosome_6	773360	775204	-	296.0	195	https://www.orthodb.org/v10?query=11512at5820	Rhomboid-like protein
11513at5820	Complete	3D7_chromosome_14	1369118	1370007	-	217.1	205	https://www.orthodb.org/v10?query=11513at5820	PowCR01_130022500
11516at5820	Complete	3D7_chromosome_14	2280423	2282091	-	339.2	232	https://www.orthodb.org/v10?query=11516at5820	3-oxo-5-alpha-steroid 4-dehydrogenase activity
11518at5820	Complete	3D7_chromosome_14	1215762	1216802	+	452.6	294	https://www.orthodb.org/v10?query=11518at5820	PowCR01_130025800
11519at5820	Complete	3D7_chromosome_14	928518	930554	+	529.7	309	https://www.orthodb.org/v10?query=11519at5820	Peptidyl-prolyl cis-trans isomerase
11527at5820	Fragmented	3D7_chromosome_14	347839	348686	+	371.8	215	https://www.orthodb.org/v10?query=11527at5820	PowCR01_130048000
11531at5820	Complete	3D7_chromosome_14	2884568	2885305	+	332.8	165	https://www.orthodb.org/v10?query=11531at5820	Proteasome subunit beta type
11537at5820	Complete	3D7_chromosome_13	2687746	2688678	-	363.0	196	https://www.orthodb.org/v10?query=11537at5820	Ribosome biogenesis protein MRT4, putative
11538at5820	Complete	3D7_chromosome_13	1311804	1312831	-	320.6	186	https://www.orthodb.org/v10?query=11538at5820	Protein tyrosine phosphatase-like protein, putative
11542at5820	Complete	3D7_chromosome_9	233731	234476	-	361.1	239	https://www.orthodb.org/v10?query=11542at5820	PowCR01_070007400
11547at5820	Complete	3D7_chromosome_13	728738	729845	-	322.2	205	https://www.orthodb.org/v10?query=11547at5820	RNA-binding domain superfamily
11548at5820	Complete	3D7_chromosome_9	498390	500523	+	440.5	255	https://www.orthodb.org/v10?query=11548at5820	Phosphatidylinositol N-acetylglucosaminyltransferase, putative
11551at5820	Complete	3D7_chromosome_14	2433493	2434925	-	379.2	202	https://www.orthodb.org/v10?query=11551at5820	NAD(P)H-hydrate epimerase
11552at5820	Complete	3D7_chromosome_12	1397582	1398363	-	297.7	171	https://www.orthodb.org/v10?query=11552at5820	PowCR01_140053800
11557at5820	Complete	3D7_chromosome_5	836089	836991	-	352.7	242	https://www.orthodb.org/v10?query=11557at5820	ssDNA-binding transcriptional regulator
11564at5820	Complete	3D7_chromosome_13	2480637	2481233	+	359.2	176	https://www.orthodb.org/v10?query=11564at5820	PowCR01_110012500
11576at5820	Complete	3D7_chromosome_4	686156	686842	-	369.1	204	https://www.orthodb.org/v10?query=11576at5820	Adenylate kinase
11577at5820	Complete	3D7_chromosome_2	160348	160963	+	383.3	186	https://www.orthodb.org/v10?query=11577at5820	ERCC1 nucleotide excision repair protein, putative
11579at5820	Complete	3D7_chromosome_10	418488	419358	-	395.1	181	https://www.orthodb.org/v10?query=11579at5820	Translation initiation factor 2 subunit 2
11580at5820	Complete	3D7_chromosome_5	259113	260093	+	422.7	258	https://www.orthodb.org/v10?query=11580at5820	TATA-box-binding protein
11588at5820	Complete	3D7_chromosome_2	355434	356795	-	295.9	184	https://www.orthodb.org/v10?query=11588at5820	PowCR01_040017000
11589at5820	Complete	3D7_chromosome_5	583192	583809	-	375.1	174	https://www.orthodb.org/v10?query=11589at5820	Ras-related protein Rab-1A
11606at5820	Complete	3D7_chromosome_9	857499	858372	+	246.0	176	https://www.orthodb.org/v10?query=11606at5820	PowCR01_070023200
11615at5820	Complete	3D7_chromosome_10	280447	282084	+	295.5	153	https://www.orthodb.org/v10?query=11615at5820	PPPDE peptidase, putative
11617at5820	Complete	3D7_chromosome_7	387614	388189	-	192.4	167	https://www.orthodb.org/v10?query=11617at5820	Inner membrane complex protein 1d, putative
11621at5820	Fragmented	3D7_chromosome_6	913575	914346	-	284.0	171	https://www.orthodb.org/v10?query=11621at5820	PowCR01_110028900
11623at5820	Complete	3D7_chromosome_13	215388	216423	+	390.0	193	https://www.orthodb.org/v10?query=11623at5820	GINS complex, subunit Psf3
11626at5820	Complete	3D7_chromosome_2	572912	573807	-	375.2	177	https://www.orthodb.org/v10?query=11626at5820	Ribosomal protein L13
11629at5820	Complete	3D7_chromosome_7	980090	980764	-	355.0	195	https://www.orthodb.org/v10?query=11629at5820	Dynactin subunit 5, putative
11633at5820	Fragmented	3D7_chromosome_6	1213955	1214631	+	238.7	157	https://www.orthodb.org/v10?query=11633at5820	PowCR01_110021900
11634at5820	Complete	3D7_chromosome_5	125051	126443	+	300.5	192	https://www.orthodb.org/v10?query=11634at5820	50S ribosomal protein L28, apicoplast, putative
11642at5820	Complete	3D7_chromosome_14	1914077	1914897	+	326.9	174	https://www.orthodb.org/v10?query=11642at5820	Heme detoxification protein
11644at5820	Complete	3D7_chromosome_4	924655	925452	+	353.4	231	https://www.orthodb.org/v10?query=11644at5820	Ribosome recycling factor
11645at5820	Complete	3D7_chromosome_14	2468989	2470452	+	325.2	201	https://www.orthodb.org/v10?query=11645at5820	Apicoplast ribosomal protein S10, putative
11646at5820	Complete	3D7_chromosome_12	1972795	1973661	-	429.5	234	https://www.orthodb.org/v10?query=11646at5820	Bax inhibitor 1, putative
11647at5820	Complete	3D7_chromosome_14	2252270	2253329	-	417.9	237	https://www.orthodb.org/v10?query=11647at5820	Hemolysin III, putative
11648at5820	Complete	3D7_chromosome_9	1158302	1159970	+	364.2	268	https://www.orthodb.org/v10?query=11648at5820	PowCR01_070030900
11650at5820	Complete	3D7_chromosome_14	3058107	3059090	+	509.3	309	https://www.orthodb.org/v10?query=11650at5820	Trailer hitch homolog, putative
11654at5820	Complete	3D7_chromosome_13	1155083	1155694	+	330.1	183	https://www.orthodb.org/v10?query=11654at5820	Nicotinate-nucleotide adenylyltransferase
11659at5820	Complete	3D7_chromosome_9	799439	800161	+	389.4	220	https://www.orthodb.org/v10?query=11659at5820	Pyridoxal phosphate homeostasis protein
11664at5820	Complete	3D7_chromosome_10	1310264	1311696	-	389.0	248	https://www.orthodb.org/v10?query=11664at5820	Leucine-rich repeat protein
11670at5820	Complete	3D7_chromosome_14	1493009	1493837	-	313.3	171	https://www.orthodb.org/v10?query=11670at5820	Bis(5'-adenosyl)-triphosphatase
11672at5820	Complete	3D7_chromosome_9	785998	786957	-	361.3	197	https://www.orthodb.org/v10?query=11672at5820	PPPDE peptidase, putative
11673at5820	Complete	3D7_chromosome_2	192358	193612	+	397.5	242	https://www.orthodb.org/v10?query=11673at5820	PowCR01_040021100
11677at5820	Complete	3D7_chromosome_14	243674	244255	+	331.6	168	https://www.orthodb.org/v10?query=11677at5820	Vacuolar protein sorting-associated protein 29
11680at5820	Complete	3D7_chromosome_12	101042	101530	-	170.9	163	https://www.orthodb.org/v10?query=11680at5820	Cytochrome c oxidase assembly protein COX19, putative
11681at5820	Fragmented	3D7_chromosome_5	1274818	1275330	-	272.9	146	https://www.orthodb.org/v10?query=11681at5820	Ribosomal protein S16
11684at5820	Complete	3D7_chromosome_14	2095551	2096929	+	315.4	180	https://www.orthodb.org/v10?query=11684at5820	Zinc finger, MIZ-type
11685at5820	Complete	3D7_chromosome_9	1252557	1253072	+	118.8	129	https://www.orthodb.org/v10?query=11685at5820	Selenoprotein
11686at5820	Missing
11688at5820	Complete	3D7_chromosome_5	585548	586468	+	271.2	213	https://www.orthodb.org/v10?query=11688at5820	A0A0D9QJL9_PLAFR
11691at5820	Missing
11693at5820	Complete	3D7_chromosome_12	570655	571488	+	419.8	225	https://www.orthodb.org/v10?query=11693at5820	PowCR01_140033600
11696at5820	Complete	3D7_chromosome_7	741646	743112	-	347.0	219	https://www.orthodb.org/v10?query=11696at5820	PowCR01_030016800
11702at5820	Complete	3D7_chromosome_10	400291	401039	-	274.1	141	https://www.orthodb.org/v10?query=11702at5820	Ribosomal protein L43, mitochondrial, putative
11704at5820	Complete	3D7_chromosome_12	484289	484981	+	341.3	193	https://www.orthodb.org/v10?query=11704at5820	HSP20-like chaperone
11708at5820	Complete	3D7_chromosome_1	131495	133028	-	341.5	203	https://www.orthodb.org/v10?query=11708at5820	Vacuolar protein sorting-associated protein VTA1, putative
11709at5820	Missing
11710at5820	Complete	3D7_chromosome_12	971563	972627	-	328.2	173	https://www.orthodb.org/v10?query=11710at5820	PowCR01_140044000
11717at5820	Complete	3D7_chromosome_5	1139478	1140830	+	734.0	441	https://www.orthodb.org/v10?query=11717at5820	Hsc70-interacting protein
11720at5820	Complete	3D7_chromosome_14	84360	84923	+	295.9	151	https://www.orthodb.org/v10?query=11720at5820	PowCR01_130054300
11721at5820	Complete	3D7_chromosome_10	1351198	1352306	-	366.7	162	https://www.orthodb.org/v10?query=11721at5820	Ubiquitin-conjugating enzyme, putative
11722at5820	Missing
11727at5820	Complete	3D7_chromosome_14	1670901	1671554	+	487.9	214	https://www.orthodb.org/v10?query=11727at5820	Ribosomal protein L1
11729at5820	Complete	3D7_chromosome_4	682946	683569	-	297.8	180	https://www.orthodb.org/v10?query=11729at5820	Coatomer subunit zeta, putative
11733at5820	Complete	3D7_chromosome_12	498827	500138	+	446.1	215	https://www.orthodb.org/v10?query=11733at5820	DnaJ domain
11740at5820	Complete	3D7_chromosome_13	2040717	2041987	-	351.7	271	https://www.orthodb.org/v10?query=11740at5820	PowCR01_120007200
11745at5820	Complete	3D7_chromosome_13	464047	465422	-	315.1	146	https://www.orthodb.org/v10?query=11745at5820	Ras-related protein Rab-5B, putative
11754at5820	Complete	3D7_chromosome_10	234071	234859	-	152.9	195	https://www.orthodb.org/v10?query=11754at5820	PowCR01_080010500
11757at5820	Complete	3D7_chromosome_1	348636	350252	-	302.0	266	https://www.orthodb.org/v10?query=11757at5820	PowCR01_020008300
11763at5820	Complete	3D7_chromosome_11	204123	205179	-	313.4	161	https://www.orthodb.org/v10?query=11763at5820	RNA polymerase Rpb7, N-terminal
11767at5820	Complete	3D7_chromosome_7	927073	927772	-	444.3	190	https://www.orthodb.org/v10?query=11767at5820	Ribosomal protein S7 domain
11770at5820	Complete	3D7_chromosome_10	1501022	1502373	-	277.5	161	https://www.orthodb.org/v10?query=11770at5820	PowCR01_060025100
11771at5820	Complete	3D7_chromosome_14	2407307	2408178	+	348.3	188	https://www.orthodb.org/v10?query=11771at5820	Golgi apparatus membrane protein TVP23 homolog
11773at5820	Missing
11785at5820	Complete	3D7_chromosome_8	967378	968675	-	349.8	170	https://www.orthodb.org/v10?query=11785at5820	Dynein light chain 1, axonemal
11788at5820	Complete	3D7_chromosome_13	1828742	1830025	-	302.0	187	https://www.orthodb.org/v10?query=11788at5820	Kinetochore protein SPC25, putative
11790at5820	Complete	3D7_chromosome_14	640632	641703	+	257.1	164	https://www.orthodb.org/v10?query=11790at5820	PowCR01_130040500
11791at5820	Complete	3D7_chromosome_13	1270637	1271174	+	231.6	138	https://www.orthodb.org/v10?query=11791at5820	hypothetical protein, conserved
11797at5820	Missing
11805at5820	Complete	3D7_chromosome_11	1898419	1899069	-	379.4	191	https://www.orthodb.org/v10?query=11805at5820	PowCR01_090049000
11806at5820	Complete	3D7_chromosome_9	1007474	1009203	+	280.8	180	https://www.orthodb.org/v10?query=11806at5820	PowCR01_070027000
11811at5820	Complete	3D7_chromosome_9	1092241	1093113	-	334.9	177	https://www.orthodb.org/v10?query=11811at5820	Replication termination factor, putative
11812at5820	Complete	3D7_chromosome_10	1247415	1248049	+	231.6	225	https://www.orthodb.org/v10?query=11812at5820	Calmodulin, putative
11815at5820	Complete	3D7_chromosome_2	385924	386799	+	305.5	165	https://www.orthodb.org/v10?query=11815at5820	2-C-methyl-D-erythritol 2,4-cyclodiphosphate synthase
11817at5820	Complete	3D7_chromosome_11	1769472	1770507	-	400.5	179	https://www.orthodb.org/v10?query=11817at5820	Ras-related protein Rab-6, putative
11829at5820	Complete	3D7_chromosome_13	2387667	2388643	+	315.5	161	https://www.orthodb.org/v10?query=11829at5820	ADP-ribosylation factor, putative
11830at5820	Complete	3D7_chromosome_13	2044650	2045692	+	371.5	166	https://www.orthodb.org/v10?query=11830at5820	Ribosomal protein L22/L17
11831at5820	Complete	3D7_chromosome_9	962390	963655	-	309.2	155	https://www.orthodb.org/v10?query=11831at5820	Apoptosis regulator BCL-W
11834at5820	Fragmented	3D7_chromosome_14	2948057	2948973	-	222.9	144	https://www.orthodb.org/v10?query=11834at5820	PowCR01_120037900
11837at5820	Complete	3D7_chromosome_10	1239177	1240384	-	262.6	235	https://www.orthodb.org/v10?query=11837at5820	PowCR01_060018200
11839at5820	Missing
11842at5820	Complete	3D7_chromosome_10	273124	274454	+	309.1	316	https://www.orthodb.org/v10?query=11842at5820	PowCR01_080011800
11846at5820	Complete	3D7_chromosome_13	961886	962674	-	357.0	165	https://www.orthodb.org/v10?query=11846at5820	Ribosomal protein L6, alpha-beta domain
11847at5820	Complete	3D7_chromosome_12	784900	785469	-	338.7	171	https://www.orthodb.org/v10?query=11847at5820	Phosphatidylethanolamine-binding protein
11848at5820	Complete	3D7_chromosome_11	587240	587990	-	337.3	163	https://www.orthodb.org/v10?query=11848at5820	Peptidyl-prolyl cis-trans isomerase
11852at5820	Complete	3D7_chromosome_7	922331	923658	+	380.3	203	https://www.orthodb.org/v10?query=11852at5820	PowCR01_030020900
11853at5820	Complete	3D7_chromosome_10	717998	718843	+	260.5	215	https://www.orthodb.org/v10?query=11853at5820	PowCR01_060006300
11854at5820	Complete	3D7_chromosome_11	456028	457284	+	326.9	202	https://www.orthodb.org/v10?query=11854at5820	PowCR01_090013500
11856at5820	Complete	3D7_chromosome_13	1904409	1905713	+	254.4	178	https://www.orthodb.org/v10?query=11856at5820	Leucine-rich repeat protein
11857at5820	Complete	3D7_chromosome_7	143171	144669	+	343.9	200	https://www.orthodb.org/v10?query=11857at5820	PowCR01_010006300
11859at5820	Complete	3D7_chromosome_5	678706	679710	-	403.5	272	https://www.orthodb.org/v10?query=11859at5820	Phosducin-like protein, putative
11868at5820	Complete	3D7_chromosome_13	960075	961096	-	294.3	147	https://www.orthodb.org/v10?query=11868at5820	Beta-hydroxyacyl-ACP dehydratase, putative
11872at5820	Complete	3D7_chromosome_13	1086352	1087343	-	226.2	181	https://www.orthodb.org/v10?query=11872at5820	PowCR01_120031700
11880at5820	Complete	3D7_chromosome_12	992967	993886	+	426.2	232	https://www.orthodb.org/v10?query=11880at5820	Histone chaperone ASF1, putative
11890at5820	Complete	3D7_chromosome_9	1035897	1036697	+	377.4	182	https://www.orthodb.org/v10?query=11890at5820	PowCR01_070027800
11897at5820	Complete	3D7_chromosome_13	2662316	2664223	-	437.4	302	https://www.orthodb.org/v10?query=11897at5820	Phosphatidylserine synthase, putative
11900at5820	Complete	3D7_chromosome_3	832776	834133	+	393.6	190	https://www.orthodb.org/v10?query=11900at5820	Vesicle transporter SEC22
11902at5820	Missing
11913at5820	Complete	3D7_chromosome_5	1173574	1174185	-	379.2	181	https://www.orthodb.org/v10?query=11913at5820	Peptidyl-prolyl cis-trans isomerase
11921at5820	Complete	3D7_chromosome_6	236359	237209	+	282.5	226	https://www.orthodb.org/v10?query=11921at5820	PowCR01_110045000
11923at5820	Missing
11927at5820	Complete	3D7_chromosome_14	1523000	1523551	-	289.2	137	https://www.orthodb.org/v10?query=11927at5820	Trafficking protein particle complex subunit
11928at5820	Complete	3D7_chromosome_10	471019	471847	-	339.0	165	https://www.orthodb.org/v10?query=11928at5820	Cytochrome b-c1 complex subunit 7, putative
11929at5820	Complete	3D7_chromosome_14	1568484	1569068	+	393.3	187	https://www.orthodb.org/v10?query=11929at5820	Peroxiredoxin (Alkyl hydroperoxide reductase subunit C)
11931at5820	Missing
11943at5820	Missing
11952at5820	Complete	3D7_chromosome_3	667512	668681	+	343.6	179	https://www.orthodb.org/v10?query=11952at5820	HVA22/TB2/DP1 family protein, putative
11954at5820	Complete	3D7_chromosome_6	519947	520555	+	257.0	169	https://www.orthodb.org/v10?query=11954at5820	Peptidyl-tRNA hydrolase
11956at5820	Complete	3D7_chromosome_1	370324	371512	-	458.5	278	https://www.orthodb.org/v10?query=11956at5820	Elongation of fatty acids protein
11965at5820	Complete	3D7_chromosome_8	724768	725732	+	322.3	171	https://www.orthodb.org/v10?query=11965at5820	Phosphopantothenoylcysteine decarboxylase, putative
11966at5820	Complete	3D7_chromosome_5	257437	258185	-	308.3	151	https://www.orthodb.org/v10?query=11966at5820	Ribosomal protein L24e, conserved site
11967at5820	Complete	3D7_chromosome_12	611691	613032	+	490.4	236	https://www.orthodb.org/v10?query=11967at5820	PowCR01_140035200
11968at5820	Complete	3D7_chromosome_13	905248	906423	+	397.7	221	https://www.orthodb.org/v10?query=11968at5820	Vesicle transport protein
11969at5820	Complete	3D7_chromosome_12	1765515	1767032	+	368.5	221	https://www.orthodb.org/v10?query=11969at5820	Mitochondrial carrier protein, putative
11976at5820	Missing
11987at5820	Complete	3D7_chromosome_13	2017790	2018475	-	268.7	196	https://www.orthodb.org/v10?query=11987at5820	PowCR01_120007700
12000at5820	Complete	3D7_chromosome_6	545397	546167	+	262.5	171	https://www.orthodb.org/v10?query=12000at5820	Apicoplast ribosomal protein L18, putative
12020at5820	Complete	3D7_chromosome_5	542829	544024	+	342.3	160	https://www.orthodb.org/v10?query=12020at5820	Ras-related protein Rab-1B
12024at5820	Complete	3D7_chromosome_8	399335	400177	+	329.1	192	https://www.orthodb.org/v10?query=12024at5820	Ubiquitin regulatory protein, putative
12027at5820	Complete	3D7_chromosome_13	1647461	1648177	-	471.0	234	https://www.orthodb.org/v10?query=12027at5820	Ribosomal protein S6e
12028at5820	Complete	3D7_chromosome_10	841899	843004	-	329.2	152	https://www.orthodb.org/v10?query=12028at5820	Small GTPase superfamily, ARF/SAR type
12033at5820	Complete	3D7_chromosome_4	299074	300074	-	322.0	183	https://www.orthodb.org/v10?query=12033at5820	A0A2P9GU05_9APIC
12042at5820	Complete	3D7_chromosome_1	252385	253722	+	489.0	390	https://www.orthodb.org/v10?query=12042at5820	DNA binding protein, putative
12048at5820	Complete	3D7_chromosome_10	123547	124656	-	287.9	145	https://www.orthodb.org/v10?query=12048at5820	Sulfhydryl oxidase
12049at5820	Complete	3D7_chromosome_1	361848	362519	+	295.5	172	https://www.orthodb.org/v10?query=12049at5820	Photosensitized INA-labeled protein PHIL1, putative
12050at5820	Missing
12063at5820	Complete	3D7_chromosome_10	1143847	1144813	-	377.8	166	https://www.orthodb.org/v10?query=12063at5820	RNA polymerase Rpb7-like, N-terminal domain superfamily
12065at5820	Complete	3D7_chromosome_13	1304251	1305074	+	105.3	45	https://www.orthodb.org/v10?query=12065at5820	Signal peptidase I
12066at5820	Complete	3D7_chromosome_9	207502	208056	-	312.6	167	https://www.orthodb.org/v10?query=12066at5820	Signal peptidase complex subunit 3, putative
12071at5820	Complete	3D7_chromosome_13	653324	655107	-	269.7	164	https://www.orthodb.org/v10?query=12071at5820	CDP-diacylglycerol--inositol 3-phosphatidyltransferase
12072at5820	Complete	3D7_chromosome_13	2085485	2086449	-	326.3	168	https://www.orthodb.org/v10?query=12072at5820	Protein disulfide-isomerase
12083at5820	Complete	3D7_chromosome_6	1097782	1098678	-	321.4	165	https://www.orthodb.org/v10?query=12083at5820	Protein DJ-1
12084at5820	Missing
12085at5820	Complete	3D7_chromosome_12	441017	441583	-	315.6	176	https://www.orthodb.org/v10?query=12085at5820	ATP synthase mitochondrial F1 complex assembly factor 1, putative
12096at5820	Complete	3D7_chromosome_5	825704	826343	+	349.7	157	https://www.orthodb.org/v10?query=12096at5820	RNA-binding S4 domain
12097at5820	Complete	3D7_chromosome_9	1359930	1360508	-	323.2	171	https://www.orthodb.org/v10?query=12097at5820	U2 small nuclear ribonucleoprotein B'', putative
12100at5820	Complete	3D7_chromosome_8	359310	360571	+	361.1	172	https://www.orthodb.org/v10?query=12100at5820	Ras-related protein Rab-18, putative
12104at5820	Complete	3D7_chromosome_13	1377331	1378032	+	286.3	180	https://www.orthodb.org/v10?query=12104at5820	PowCR01_120025000
12105at5820	Fragmented	3D7_chromosome_5	255819	256739	+	132.9	119	https://www.orthodb.org/v10?query=12105at5820	A0A1J1H6R7_PLARL
12107at5820	Complete	3D7_chromosome_13	2013791	2014735	+	307.0	203	https://www.orthodb.org/v10?query=12107at5820	PowCR01_120007900
12109at5820	Complete	3D7_chromosome_14	1087544	1088383	+	392.6	236	https://www.orthodb.org/v10?query=12109at5820	PowCR01_130028900
12110at5820	Complete	3D7_chromosome_9	197339	198162	+	327.2	224	https://www.orthodb.org/v10?query=12110at5820	PH domain-containing protein, putative
12115at5820	Complete	3D7_chromosome_5	1201639	1202831	+	318.3	159	https://www.orthodb.org/v10?query=12115at5820	Cell cycle regulator protein, putative
12119at5820	Fragmented	3D7_chromosome_12	1961959	1962468	+	209.9	146	https://www.orthodb.org/v10?query=12119at5820	U3 small nucleolar RNA-associated protein 11
12123at5820	Complete	3D7_chromosome_11	972630	973679	-	302.8	188	https://www.orthodb.org/v10?query=12123at5820	Ribosome biogenesis regulatory protein
12126at5820	Complete	3D7_chromosome_14	2478176	2478724	+	362.3	171	https://www.orthodb.org/v10?query=12126at5820	RNA-binding S4 domain
12127at5820	Complete	3D7_chromosome_7	820565	821997	+	246.2	139	https://www.orthodb.org/v10?query=12127at5820	Prefoldin subunit 3
12128at5820	Missing
12135at5820	Complete	3D7_chromosome_6	602869	603462	+	315.4	178	https://www.orthodb.org/v10?query=12135at5820	Pre-mRNA-splicing factor CWF7, putative
12136at5820	Fragmented	3D7_chromosome_8	955808	956176	-	197.9	111	https://www.orthodb.org/v10?query=12136at5820	Mediator of RNA polymerase II transcription subunit 7
12144at5820	Complete	3D7_chromosome_14	2850745	2851353	+	297.7	164	https://www.orthodb.org/v10?query=12144at5820	Mediator of RNA polymerase II transcription subunit 6
12146at5820	Complete	3D7_chromosome_11	1764339	1765788	-	361.8	181	https://www.orthodb.org/v10?query=12146at5820	Apicoplast import protein Tic20, putative
12150at5820	Complete	3D7_chromosome_11	424179	425135	-	303.7	152	https://www.orthodb.org/v10?query=12150at5820	Ribosomal protein L11, C-terminal
12151at5820	Complete	3D7_chromosome_10	416398	417437	+	198.0	119	https://www.orthodb.org/v10?query=12151at5820	Ankyrin repeat-containing domain
12153at5820	Complete	3D7_chromosome_10	213329	213934	-	316.1	180	https://www.orthodb.org/v10?query=12153at5820	PowCR01_080009600
12154at5820	Complete	3D7_chromosome_2	230479	231855	+	235.7	178	https://www.orthodb.org/v10?query=12154at5820	RNA-binding domain superfamily
12157at5820	Missing
12158at5820	Complete	3D7_chromosome_7	912109	912840	+	314.9	181	https://www.orthodb.org/v10?query=12158at5820	PowCR01_030020600
12176at5820	Complete	3D7_chromosome_10	219340	220669	-	377.8	228	https://www.orthodb.org/v10?query=12176at5820	PowCR01_080009800
12189at5820	Complete	3D7_chromosome_8	726192	726818	-	341.9	189	https://www.orthodb.org/v10?query=12189at5820	Vacuolar protein sorting-associated protein 2, putative
12190at5820	Complete	3D7_chromosome_6	290111	290767	-	293.0	181	https://www.orthodb.org/v10?query=12190at5820	Glutaredoxin-like protein
12195at5820	Complete	3D7_chromosome_14	2790728	2791745	+	331.6	217	https://www.orthodb.org/v10?query=12195at5820	Leucine-rich repeat protein
12211at5820	Complete	3D7_chromosome_9	1317534	1318337	+	229.4	179	https://www.orthodb.org/v10?query=12211at5820	A0A0D9QJ09_PLAFR
12219at5820	Complete	3D7_chromosome_10	984077	985560	+	191.7	156	https://www.orthodb.org/v10?query=12219at5820	HORMA domain protein, putative
12220at5820	Complete	3D7_chromosome_4	360985	362311	-	193.3	145	https://www.orthodb.org/v10?query=12220at5820	Peptidyl-tRNA hydrolase 2, putative
12224at5820	Complete	3D7_chromosome_9	821654	823441	-	280.2	209	https://www.orthodb.org/v10?query=12224at5820	Chaperone, putative
12225at5820	Complete	3D7_chromosome_14	1995163	1996211	-	297.8	207	https://www.orthodb.org/v10?query=12225at5820	Gamete egress and sporozoite traversal protein, putative
12230at5820	Complete	3D7_chromosome_9	1162321	1164037	+	384.6	260	https://www.orthodb.org/v10?query=12230at5820	RNA-binding domain superfamily
12234at5820	Complete	3D7_chromosome_2	737993	739424	+	306.0	278	https://www.orthodb.org/v10?query=12234at5820	PowCR01_040008000
12237at5820	Fragmented	3D7_chromosome_14	1025948	1026685	-	236.6	191	https://www.orthodb.org/v10?query=12237at5820	PowCR01_130030200
12242at5820	Complete	3D7_chromosome_4	726404	727466	+	363.3	168	https://www.orthodb.org/v10?query=12242at5820	Small GTP-binding protein sar1
12243at5820	Complete	3D7_chromosome_12	1921572	1922183	+	353.3	187	https://www.orthodb.org/v10?query=12243at5820	EF-hand domain
12247at5820	Complete	3D7_chromosome_2	244623	245958	+	315.2	212	https://www.orthodb.org/v10?query=12247at5820	Cysteine desulfuration protein SufE
12250at5820	Complete	3D7_chromosome_3	309868	310875	-	458.9	216	https://www.orthodb.org/v10?query=12250at5820	Ribosomal protein L30, ferredoxin-like fold domain
12251at5820	Complete	3D7_chromosome_13	2168085	2169045	-	295.3	219	https://www.orthodb.org/v10?query=12251at5820	60S ribosomal protein L7-2, putative
12253at5820	Complete	3D7_chromosome_13	1528543	1529198	+	232.8	178	https://www.orthodb.org/v10?query=12253at5820	PowCR01_120020700
12261at5820	Complete	3D7_chromosome_12	179798	180642	+	302.0	150	https://www.orthodb.org/v10?query=12261at5820	Cytochrome c heme lyase
12267at5820	Complete	3D7_chromosome_13	159320	160161	+	312.6	180	https://www.orthodb.org/v10?query=12267at5820	Methyltransferase-like protein, putative
12274at5820	Complete	3D7_chromosome_9	837749	838862	+	282.7	164	https://www.orthodb.org/v10?query=12274at5820	ADP-ribosylation factor, putative
12276at5820	Complete	3D7_chromosome_9	1154398	1154994	+	308.9	173	https://www.orthodb.org/v10?query=12276at5820	Guanylate kinase
12286at5820	Fragmented	3D7_chromosome_8	633250	634189	+	353.2	201	https://www.orthodb.org/v10?query=12286at5820	Nucleophosmin 1
12287at5820	Complete	3D7_chromosome_11	1658355	1660685	+	189.2	203	https://www.orthodb.org/v10?query=12287at5820	PowCR01_090042900
12292at5820	Complete	3D7_chromosome_11	1334511	1335470	-	255.3	126	https://www.orthodb.org/v10?query=12292at5820	PowCR01_090035800
12294at5820	Complete	3D7_chromosome_9	1311698	1313129	-	207.8	190	https://www.orthodb.org/v10?query=12294at5820	Calcyclin binding protein, putative
12300at5820	Fragmented	3D7_chromosome_13	1156181	1156711	-	341.8	175	https://www.orthodb.org/v10?query=12300at5820	Regulator of nonsense transcripts 3B, putative
12304at5820	Complete	3D7_chromosome_11	1848068	1849207	+	287.5	164	https://www.orthodb.org/v10?query=12304at5820	Protein YIPF
12307at5820	Complete	3D7_chromosome_9	1139944	1140525	+	281.2	157	https://www.orthodb.org/v10?query=12307at5820	PowCR01_070030200
12324at5820	Missing
12327at5820	Complete	3D7_chromosome_14	2716796	2717912	+	278.6	174	https://www.orthodb.org/v10?query=12327at5820	60S ribosome subunit biogenesis protein NIP7 homolog
12328at5820	Complete	3D7_chromosome_3	463535	464313	+	270.3	170	https://www.orthodb.org/v10?query=12328at5820	PowCR01_080035700
12330at5820	Complete	3D7_chromosome_13	151120	151969	-	307.6	154	https://www.orthodb.org/v10?query=12330at5820	40S ribosomal protein S7
12332at5820	Complete	3D7_chromosome_10	538782	539857	+	273.6	156	https://www.orthodb.org/v10?query=12332at5820	PowCR01_080020100
12338at5820	Complete	3D7_chromosome_14	973391	974353	+	498.9	263	https://www.orthodb.org/v10?query=12338at5820	60S ribosomal protein L7-3, putative
12354at5820	Complete	3D7_chromosome_14	431808	433156	+	249.7	120	https://www.orthodb.org/v10?query=12354at5820	Ankyrin repeat-containing domain
12356at5820	Complete	3D7_chromosome_3	141908	142589	-	237.5	134	https://www.orthodb.org/v10?query=12356at5820	CDGSH iron-sulfur domain-containing protein, putative
12360at5820	Complete	3D7_chromosome_9	1095120	1095688	-	324.2	168	https://www.orthodb.org/v10?query=12360at5820	PowCR01_070028900
12365at5820	Missing
12375at5820	Complete	3D7_chromosome_11	615715	617166	+	240.8	144	https://www.orthodb.org/v10?query=12375at5820	Peptidyl-prolyl cis-trans isomerase
12378at5820	Complete	3D7_chromosome_8	811546	812131	-	335.2	166	https://www.orthodb.org/v10?query=12378at5820	rRNA-processing protein FCF1, putative
12383at5820	Complete	3D7_chromosome_8	657416	658262	+	328.9	188	https://www.orthodb.org/v10?query=12383at5820	Ribosomal protein L13e
12387at5820	Complete	3D7_chromosome_14	980506	981959	-	243.9	201	https://www.orthodb.org/v10?query=12387at5820	A0A144A3H3_PLAF7
12388at5820	Complete	3D7_chromosome_8	736181	737067	+	293.4	145	https://www.orthodb.org/v10?query=12388at5820	Small heat shock protein HSP20, putative
12398at5820	Complete	3D7_chromosome_13	1839056	1839559	-	258.5	150	https://www.orthodb.org/v10?query=12398at5820	Nuclear import protein MOG1, putative
12402at5820	Complete	3D7_chromosome_14	2109070	2110208	-	342.5	156	https://www.orthodb.org/v10?query=12402at5820	EF-hand domain
12407at5820	Missing
12413at5820	Complete	3D7_chromosome_12	342272	343095	+	294.0	141	https://www.orthodb.org/v10?query=12413at5820	RNA-binding domain superfamily
12414at5820	Complete	3D7_chromosome_13	2161120	2162217	-	226.5	155	https://www.orthodb.org/v10?query=12414at5820	V-ATPase proteolipid subunit
12421at5820	Complete	3D7_chromosome_14	321725	322529	+	356.1	180	https://www.orthodb.org/v10?query=12421at5820	40S ribosomal protein S8
12423at5820	Complete	3D7_chromosome_10	277077	278168	+	352.2	182	https://www.orthodb.org/v10?query=12423at5820	RNA-binding domain superfamily
12426at5820	Complete	3D7_chromosome_7	735341	737674	+	356.7	266	https://www.orthodb.org/v10?query=12426at5820	PowCR01_030016600
12427at5820	Complete	3D7_chromosome_9	853714	854951	-	274.3	139	https://www.orthodb.org/v10?query=12427at5820	Ubiquitin-conjugating enzyme, putative
12431at5820	Complete	3D7_chromosome_10	1375398	1375931	+	305.2	149	https://www.orthodb.org/v10?query=12431at5820	ADP-ribosylation factor, putative
12435at5820	Fragmented	3D7_chromosome_14	1513879	1514310	+	111.1	95	https://www.orthodb.org/v10?query=12435at5820	PowCR01_130019400
12436at5820	Complete	3D7_chromosome_13	160779	161758	-	271.5	158	https://www.orthodb.org/v10?query=12436at5820	Vesicle-associated membrane protein 7
12441at5820	Complete	3D7_chromosome_14	561299	562414	-	263.4	309	https://www.orthodb.org/v10?query=12441at5820	PowCR01_130042300
12446at5820	Missing
12453at5820	Complete	3D7_chromosome_4	684714	685572	+	333.3	187	https://www.orthodb.org/v10?query=12453at5820	nuclear cap-binding protein
12454at5820	Fragmented	3D7_chromosome_13	1232934	1233863	-	240.5	153	https://www.orthodb.org/v10?query=12454at5820	PowCR01_120028800
12457at5820	Complete	3D7_chromosome_12	1024387	1025531	+	407.4	274	https://www.orthodb.org/v10?query=12457at5820	PowCR01_140045200
12460at5820	Missing
12463at5820	Complete	3D7_chromosome_4	1021646	1022152	+	305.1	145	https://www.orthodb.org/v10?query=12463at5820	Ribosomal protein S19e
12464at5820	Complete	3D7_chromosome_14	2240791	2241533	-	293.2	157	https://www.orthodb.org/v10?query=12464at5820	Dual specificity phosphatase
12468at5820	Complete	3D7_chromosome_13	1631026	1631952	+	297.0	156	https://www.orthodb.org/v10?query=12468at5820	60S ribosomal protein L18-2, putative
12472at5820	Fragmented	3D7_chromosome_4	694373	695218	-	311.4	154	https://www.orthodb.org/v10?query=12472at5820	Ribosomal protein L15
12473at5820	Complete	3D7_chromosome_13	462349	462963	-	272.1	166	https://www.orthodb.org/v10?query=12473at5820	PowCR01_140013300
12474at5820	Complete	3D7_chromosome_8	362013	363502	+	217.1	156	https://www.orthodb.org/v10?query=12474at5820	Coenzyme Q-binding protein COQ10 homolog, mitochondrial, putative
12478at5820	Complete	3D7_chromosome_9	348882	349655	-	275.8	235	https://www.orthodb.org/v10?query=12478at5820	Prefoldin
12492at5820	Missing
12498at5820	Complete	3D7_chromosome_12	839211	840835	+	152.0	202	https://www.orthodb.org/v10?query=12498at5820	PowCR01_140041000
12506at5820	Complete	3D7_chromosome_11	1816008	1817278	-	167.5	120	https://www.orthodb.org/v10?query=12506at5820	PowCR01_090047200
12513at5820	Complete	3D7_chromosome_10	178847	179437	-	377.4	181	https://www.orthodb.org/v10?query=12513at5820	Ribosomal protein L13
12517at5820	Complete	3D7_chromosome_12	1583919	1585141	-	300.3	209	https://www.orthodb.org/v10?query=12517at5820	PowCR01_140058300
12521at5820	Missing
12524at5820	Complete	3D7_chromosome_11	475475	476308	+	325.6	227	https://www.orthodb.org/v10?query=12524at5820	PowCR01_090014100
12525at5820	Complete	3D7_chromosome_14	1820143	1821521	+	444.5	259	https://www.orthodb.org/v10?query=12525at5820	1-acyl-sn-glycerol-3-phosphate acyltransferase, putative
12530at5820	Complete	3D7_chromosome_4	391504	392016	-	191.4	146	https://www.orthodb.org/v10?query=12530at5820	PowCR01_030010800
12531at5820	Complete	3D7_chromosome_14	1697079	1697733	-	305.6	160	https://www.orthodb.org/v10?query=12531at5820	ADP-ribosylation factor, putative
12542at5820	Missing
12544at5820	Complete	3D7_chromosome_12	2074254	2075836	-	200.2	153	https://www.orthodb.org/v10?query=12544at5820	PowCR01_140069600
12553at5820	Complete	3D7_chromosome_13	678007	678813	+	300.5	169	https://www.orthodb.org/v10?query=12553at5820	ADP-ribosylation factor, putative
12554at5820	Complete	3D7_chromosome_2	357909	358613	+	232.9	184	https://www.orthodb.org/v10?query=12554at5820	PowCR01_040016900
12559at5820	Complete	3D7_chromosome_11	1722031	1722994	+	310.9	227	https://www.orthodb.org/v10?query=12559at5820	DnaJ protein, putative
12563at5820	Complete	3D7_chromosome_5	465941	466453	-	302.5	152	https://www.orthodb.org/v10?query=12563at5820	Translationally controlled tumour protein
12564at5820	Complete	3D7_chromosome_6	1117641	1118159	+	302.2	153	https://www.orthodb.org/v10?query=12564at5820	6-pyruvoyltetrahydropterin synthase
12566at5820	Complete	3D7_chromosome_5	206026	207941	+	252.8	140	https://www.orthodb.org/v10?query=12566at5820	Protein of unknown function DUF778
12569at5820	Complete	3D7_chromosome_13	2225817	2227171	+	331.9	173	https://www.orthodb.org/v10?query=12569at5820	Ubiquitin-conjugating enzyme, putative
12575at5820	Complete	3D7_chromosome_4	866302	867204	+	398.2	207	https://www.orthodb.org/v10?query=12575at5820	Small monomeric GTPase
12576at5820	Missing
12580at5820	Complete	3D7_chromosome_14	1604984	1605412	-	260.2	128	https://www.orthodb.org/v10?query=12580at5820	PowCR01_120010000
12598at5820	Complete	3D7_chromosome_8	608297	608933	-	345.6	147	https://www.orthodb.org/v10?query=12598at5820	Ubiquitin-conjugating enzyme, putative
12599at5820	Complete	3D7_chromosome_11	359994	361455	+	258.8	213	https://www.orthodb.org/v10?query=12599at5820	D-aminoacyl-tRNA deacylase
12602at5820	Complete	3D7_chromosome_13	1017637	1018658	+	212.2	134	https://www.orthodb.org/v10?query=12602at5820	MSF1-like protein, putative
12605at5820	Complete	3D7_chromosome_9	129764	130558	-	211.2	115	https://www.orthodb.org/v10?query=12605at5820	Protein RER1
12612at5820	Complete	3D7_chromosome_14	2160404	2161630	+	328.2	212	https://www.orthodb.org/v10?query=12612at5820	PowCR01_120056800
12613at5820	Complete	3D7_chromosome_7	873761	874525	-	266.7	194	https://www.orthodb.org/v10?query=12613at5820	Small subunit rRNA processing protein, putative
12619at5820	Complete	3D7_chromosome_9	640422	641230	-	362.7	156	https://www.orthodb.org/v10?query=12619at5820	SUMO-conjugating enzyme UBC9
12624at5820	Complete	3D7_chromosome_4	826981	828184	-	296.8	149	https://www.orthodb.org/v10?query=12624at5820	Trafficking protein particle complex subunit
12626at5820	Complete	3D7_chromosome_9	304061	305610	+	264.9	134	https://www.orthodb.org/v10?query=12626at5820	Vacuolar protein sorting-associated protein 46, putative
12629at5820	Complete	3D7_chromosome_7	618593	620640	-	191.7	172	https://www.orthodb.org/v10?query=12629at5820	PowCR01_140024300
12643at5820	Complete	3D7_chromosome_14	863673	864783	-	230.5	161	https://www.orthodb.org/v10?query=12643at5820	DIX domain
12649at5820	Complete	3D7_chromosome_13	1373833	1374342	-	249.6	145	https://www.orthodb.org/v10?query=12649at5820	Histone H3-like centromeric protein CSE4, putative
12651at5820	Complete	3D7_chromosome_3	185553	186089	+	289.9	146	https://www.orthodb.org/v10?query=12651at5820	Thioredoxin-like fold
12654at5820	Complete	3D7_chromosome_10	1250772	1251422	-	243.9	188	https://www.orthodb.org/v10?query=12654at5820	25 kDa ookinete surface antigen, putative
12656at5820	Complete	3D7_chromosome_13	124105	124791	-	171.7	164	https://www.orthodb.org/v10?query=12656at5820	Early transcribed membrane protein
12670at5820	Complete	3D7_chromosome_14	150975	151517	+	344.1	159	https://www.orthodb.org/v10?query=12670at5820	Mitochondrial ribosomal protein L16, putative
12673at5820	Complete	3D7_chromosome_13	831301	832421	-	253.0	135	https://www.orthodb.org/v10?query=12673at5820	ATP-dependent Clp protease adaptor protein ClpS, putative
12677at5820	Missing
12679at5820	Complete	3D7_chromosome_13	2673469	2674308	-	334.6	150	https://www.orthodb.org/v10?query=12679at5820	SKP1 component, dimerisation
12687at5820	Missing
12688at5820	Complete	3D7_chromosome_13	1976424	1977462	+	357.2	192	https://www.orthodb.org/v10?query=12688at5820	Cytidine and deoxycytidylate deaminase, putative
12698at5820	Fragmented	3D7_chromosome_10	1087495	1087779	+	203.6	93	https://www.orthodb.org/v10?query=12698at5820	PowCR01_060013700
12707at5820	Complete	3D7_chromosome_14	1908380	1909155	-	342.9	165	https://www.orthodb.org/v10?query=12707at5820	EF-hand domain
12714at5820	Missing
12715at5820	Complete	3D7_chromosome_8	774880	776045	+	312.8	151	https://www.orthodb.org/v10?query=12715at5820	Hit-like protein
12722at5820	Complete	3D7_chromosome_11	864690	865451	-	295.2	220	https://www.orthodb.org/v10?query=12722at5820	PowCR01_090024200
12727at5820	Complete	3D7_chromosome_3	718353	718993	+	318.2	143	https://www.orthodb.org/v10?query=12727at5820	40S ribosomal protein S11
12730at5820	Complete	3D7_chromosome_9	671117	672198	+	223.4	159	https://www.orthodb.org/v10?query=12730at5820	Thioredoxin 3, putative
12741at5820	Complete	3D7_chromosome_12	200208	200615	-	296.6	132	https://www.orthodb.org/v10?query=12741at5820	Eukaryotic translation initiation factor 5A
12744at5820	Complete	3D7_chromosome_3	920631	921134	-	350.9	160	https://www.orthodb.org/v10?query=12744at5820	Peptidyl-prolyl cis-trans isomerase
12746at5820	Complete	3D7_chromosome_8	1215503	1216422	-	289.7	153	https://www.orthodb.org/v10?query=12746at5820	PowCR01_050007400
12749at5820	Complete	3D7_chromosome_7	872690	873392	+	254.6	157	https://www.orthodb.org/v10?query=12749at5820	Exosome complex component CSL4, putative
12756at5820	Complete	3D7_chromosome_13	2545004	2545684	-	220.2	182	https://www.orthodb.org/v10?query=12756at5820	PowCR01_110010900
12757at5820	Complete	3D7_chromosome_2	453888	454592	-	364.2	197	https://www.orthodb.org/v10?query=12757at5820	Ras-related protein Rab-5A, putative
12763at5820	Missing
12765at5820	Complete	3D7_chromosome_14	2033532	2034062	+	270.7	132	https://www.orthodb.org/v10?query=12765at5820	PowCR01_120059700
12766at5820	Complete	3D7_chromosome_14	1210680	1211186	-	304.1	134	https://www.orthodb.org/v10?query=12766at5820	Cytochrome c oxidase subunit 2, putative
12767at5820	Complete	3D7_chromosome_9	1280836	1282186	+	293.6	152	https://www.orthodb.org/v10?query=12767at5820	Profilin
12770at5820	Complete	3D7_chromosome_9	1327698	1328318	-	224.7	134	https://www.orthodb.org/v10?query=12770at5820	PowCR01_070035700
12790at5820	Complete	3D7_chromosome_9	487510	488895	+	185.7	120	https://www.orthodb.org/v10?query=12790at5820	Synaptobrevin like YKT6
12791at5820	Complete	3D7_chromosome_3	562920	564641	-	242.8	169	https://www.orthodb.org/v10?query=12791at5820	Vesicle transport v-SNARE protein, putative
12796at5820	Complete	3D7_chromosome_13	2032773	2033912	-	223.1	119	https://www.orthodb.org/v10?query=12796at5820	PowCR01_120007400
12800at5820	Complete	3D7_chromosome_14	2228063	2228548	+	281.7	125	https://www.orthodb.org/v10?query=12800at5820	Iron-sulfur cluster assembly protein
12801at5820	Complete	3D7_chromosome_13	2771649	2772578	-	293.4	150	https://www.orthodb.org/v10?query=12801at5820	Leucine-rich repeat
12802at5820	Complete	3D7_chromosome_5	517327	518268	+	249.6	157	https://www.orthodb.org/v10?query=12802at5820	EKC/KEOPS complex subunit CGI121
12820at5820	Complete	3D7_chromosome_4	925869	926912	-	244.0	148	https://www.orthodb.org/v10?query=12820at5820	A0A2P9BT93_9APIC
12827at5820	Complete	3D7_chromosome_12	608587	609048	+	262.3	134	https://www.orthodb.org/v10?query=12827at5820	PowCR01_140035000
12830at5820	Complete	3D7_chromosome_11	238832	239749	+	263.7	151	https://www.orthodb.org/v10?query=12830at5820	EF-hand domain
12836at5820	Complete	3D7_chromosome_14	1660711	1662071	+	312.5	207	https://www.orthodb.org/v10?query=12836at5820	PowCR01_120011300
12839at5820	Missing
12840at5820	Complete	3D7_chromosome_1	292388	293680	+	319.6	153	https://www.orthodb.org/v10?query=12840at5820	EF-hand domain
12841at5820	Complete	3D7_chromosome_13	1081980	1082889	-	213.8	119	https://www.orthodb.org/v10?query=12841at5820	PowCR01_120032000
12843at5820	Complete	3D7_chromosome_9	827934	828910	+	161.0	145	https://www.orthodb.org/v10?query=12843at5820	PowCR01_070022400
12844at5820	Missing
12852at5820	Complete	3D7_chromosome_12	606520	607348	-	270.9	125	https://www.orthodb.org/v10?query=12852at5820	Adrenodoxin-type ferredoxin, putative
12858at5820	Complete	3D7_chromosome_13	1628000	1628515	-	324.9	155	https://www.orthodb.org/v10?query=12858at5820	60S ribosomal protein L18a
12859at5820	Complete	3D7_chromosome_8	1066197	1067413	+	287.5	163	https://www.orthodb.org/v10?query=12859at5820	Ankyrin repeat-containing domain
12860at5820	Complete	3D7_chromosome_12	1962977	1963552	+	157.3	165	https://www.orthodb.org/v10?query=12860at5820	tRNA intron endonuclease, catalytic domain-like
12868at5820	Fragmented	3D7_chromosome_9	533869	534468	-	257.9	171	https://www.orthodb.org/v10?query=12868at5820	PowCR01_070014100
12869at5820	Missing
12892at5820	Complete	3D7_chromosome_13	2486988	2487554	+	350.6	172	https://www.orthodb.org/v10?query=12892at5820	Calcium load-activated calcium channel
12895at5820	Complete	3D7_chromosome_1	418459	419008	-	255.1	155	https://www.orthodb.org/v10?query=12895at5820	Adenylate kinase isoenzyme 6 homolog
12898at5820	Complete	3D7_chromosome_4	454108	455186	+	202.0	156	https://www.orthodb.org/v10?query=12898at5820	Peptide chain release factor 2, putative
12899at5820	Complete	3D7_chromosome_9	702566	703225	+	209.4	215	https://www.orthodb.org/v10?query=12899at5820	PowCR01_070018900
12901at5820	Missing
12906at5820	Complete	3D7_chromosome_14	2462339	2462782	+	251.4	129	https://www.orthodb.org/v10?query=12906at5820	Inner membrane complex sub-compartment protein 3
12917at5820	Complete	3D7_chromosome_8	702024	702742	-	282.0	136	https://www.orthodb.org/v10?query=12917at5820	PowCR01_050020700
12919at5820	Complete	3D7_chromosome_2	533578	534075	+	234.8	134	https://www.orthodb.org/v10?query=12919at5820	PowCR01_040012900
12922at5820	Complete	3D7_chromosome_13	1362846	1363478	-	327.9	179	https://www.orthodb.org/v10?query=12922at5820	Transmembrane protein Tmp21 homologue, putative
12936at5820	Complete	3D7_chromosome_10	148987	149677	+	274.7	154	https://www.orthodb.org/v10?query=12936at5820	Ribosome-binding factor A
12939at5820	Complete	3D7_chromosome_13	1995847	1997627	-	249.4	202	https://www.orthodb.org/v10?query=12939at5820	PowCR01_120008500
12940at5820	Missing
12942at5820	Complete	3D7_chromosome_11	1600817	1601417	+	203.6	142	https://www.orthodb.org/v10?query=12942at5820	PowCR01_090041800
12944at5820	Complete	3D7_chromosome_2	466082	466708	+	299.6	164	https://www.orthodb.org/v10?query=12944at5820	Dolichol-linked oligosaccharide biosynthesis enzyme, putative
12949at5820	Complete	3D7_chromosome_12	1939091	1939979	+	314.1	217	https://www.orthodb.org/v10?query=12949at5820	PowCR01_140065800
12951at5820	Complete	3D7_chromosome_6	260902	261792	-	291.0	132	https://www.orthodb.org/v10?query=12951at5820	Ubiquitin-conjugating enzyme E2, putative
12954at5820	Complete	3D7_chromosome_1	372923	373568	-	188.4	133	https://www.orthodb.org/v10?query=12954at5820	Tubulin-specific chaperone A
12962at5820	Complete	3D7_chromosome_4	501382	501996	-	264.0	160	https://www.orthodb.org/v10?query=12962at5820	PowCR01_030014100
12965at5820	Complete	3D7_chromosome_5	169266	170290	-	265.3	202	https://www.orthodb.org/v10?query=12965at5820	W7B5D7_PLAVN
12971at5820	Complete	3D7_chromosome_11	684255	684798	+	262.0	123	https://www.orthodb.org/v10?query=12971at5820	AP complex subunit sigma
12974at5820	Complete	3D7_chromosome_2	217292	218309	-	252.9	155	https://www.orthodb.org/v10?query=12974at5820	PowCR01_040020200
12975at5820	Complete	3D7_chromosome_10	177435	178375	+	250.9	183	https://www.orthodb.org/v10?query=12975at5820	PowCR01_080009100
12979at5820	Complete	3D7_chromosome_1	374762	375469	-	259.9	131	https://www.orthodb.org/v10?query=12979at5820	N-acetyltransferase, putative
12983at5820	Complete	3D7_chromosome_3	799815	800394	+	299.7	141	https://www.orthodb.org/v10?query=12983at5820	Ubiquitin-conjugating enzyme, putative
12989at5820	Complete	3D7_chromosome_14	596693	597607	-	301.1	171	https://www.orthodb.org/v10?query=12989at5820	Small nuclear ribonucleoprotein-associated protein B, putative
12990at5820	Complete	3D7_chromosome_14	1426934	1427503	-	267.6	157	https://www.orthodb.org/v10?query=12990at5820	ER membrane protein complex subunit 4, putative
12992at5820	Complete	3D7_chromosome_3	191926	192788	-	259.9	160	https://www.orthodb.org/v10?query=12992at5820	Phosphatidylethanolamine-binding protein
12995at5820	Complete	3D7_chromosome_10	1442715	1443710	+	257.6	161	https://www.orthodb.org/v10?query=12995at5820	PowCR01_060023900
12996at5820	Complete	3D7_chromosome_12	1811282	1812839	-	325.7	177	https://www.orthodb.org/v10?query=12996at5820	Vacuolar-sorting protein SNF7, putative
12997at5820	Complete	3D7_chromosome_10	1248522	1249175	-	182.7	197	https://www.orthodb.org/v10?query=12997at5820	28 kDa ookinete surface protein
12999at5820	Complete	3D7_chromosome_2	624480	625010	+	245.2	175	https://www.orthodb.org/v10?query=12999at5820	PowCR01_040010800
13008at5820	Missing
13009at5820	Complete	3D7_chromosome_11	641588	642798	-	255.1	151	https://www.orthodb.org/v10?query=13009at5820	PowCR01_090018300
13024at5820	Complete	3D7_chromosome_6	604339	604791	-	276.9	143	https://www.orthodb.org/v10?query=13024at5820	Ribosomal protein L19/L19e
13026at5820	Complete	3D7_chromosome_14	1161407	1162045	+	227.2	139	https://www.orthodb.org/v10?query=13026at5820	PowCR01_130027300
13037at5820	Complete	3D7_chromosome_5	1125528	1126318	-	333.7	147	https://www.orthodb.org/v10?query=13037at5820	Ubiquitin-conjugating enzyme E2 N, putative
13040at5820	Complete	3D7_chromosome_5	938835	939932	+	191.2	119	https://www.orthodb.org/v10?query=13040at5820	Iron-sulfur assembly protein, putative
13041at5820	Complete	3D7_chromosome_13	231076	231714	+	234.9	204	https://www.orthodb.org/v10?query=13041at5820	PowCR01_140007000
13049at5820	Complete	3D7_chromosome_5	940458	940989	-	261.2	117	https://www.orthodb.org/v10?query=13049at5820	Pre-mRNA-splicing factor BUD31, putative
13053at5820	Complete	3D7_chromosome_5	165537	166373	-	209.2	129	https://www.orthodb.org/v10?query=13053at5820	AN1-like zinc finger family protein
13057at5820	Complete	3D7_chromosome_14	2484627	2485829	-	281.5	162	https://www.orthodb.org/v10?query=13057at5820	Meiotic nuclear division protein 1, putative
13058at5820	Complete	3D7_chromosome_8	1158393	1159046	+	254.7	176	https://www.orthodb.org/v10?query=13058at5820	PowCR01_050008900
13070at5820	Complete	3D7_chromosome_11	567636	568325	+	151.3	145	https://www.orthodb.org/v10?query=13070at5820	PowCR01_090016500
13075at5820	Missing
13076at5820	Complete	3D7_chromosome_2	728155	729342	-	344.8	199	https://www.orthodb.org/v10?query=13076at5820	E2F-associated phosphoprotein, putative
13081at5820	Complete	3D7_chromosome_7	1298306	1299051	+	236.7	132	https://www.orthodb.org/v10?query=13081at5820	PowCR01_020017700
13087at5820	Complete	3D7_chromosome_7	145693	146439	-	242.3	185	https://www.orthodb.org/v10?query=13087at5820	PowCR01_010006400
13088at5820	Complete	3D7_chromosome_9	1175350	1176356	-	304.4	173	https://www.orthodb.org/v10?query=13088at5820	CH domain superfamily
13089at5820	Complete	3D7_chromosome_3	537022	537718	-	235.9	189	https://www.orthodb.org/v10?query=13089at5820	PowCR01_080033400
13098at5820	Complete	3D7_chromosome_12	2033236	2033658	+	234.0	124	https://www.orthodb.org/v10?query=13098at5820	rRNA-processing protein, putative
13100at5820	Complete	3D7_chromosome_1	301609	302066	+	248.5	135	https://www.orthodb.org/v10?query=13100at5820	PowCR01_020009500
13111at5820	Complete	3D7_chromosome_7	1066012	1066533	+	279.2	124	https://www.orthodb.org/v10?query=13111at5820	Mago nashi protein homologue, putative
13112at5820	Complete	3D7_chromosome_13	2325639	2326091	+	92.3	52	https://www.orthodb.org/v10?query=13112at5820	Ribosomal protein S15
13118at5820	Complete	3D7_chromosome_10	258229	259231	-	289.5	147	https://www.orthodb.org/v10?query=13118at5820	CCR4-NOT complex subunit 2/3/5, N-terminal domain superfamily
13123at5820	Complete	3D7_chromosome_11	1267711	1268307	+	292.6	159	https://www.orthodb.org/v10?query=13123at5820	Glycine cleavage system H protein
13128at5820	Complete	3D7_chromosome_11	319144	320006	-	234.2	133	https://www.orthodb.org/v10?query=13128at5820	Prefoldin, putative
13131at5820	Complete	3D7_chromosome_9	578300	579004	-	298.8	140	https://www.orthodb.org/v10?query=13131at5820	Translation elongation factor P/YeiP
13137at5820	Complete	3D7_chromosome_5	1186390	1186908	-	213.2	100	https://www.orthodb.org/v10?query=13137at5820	Thioredoxin-like protein, putative
13140at5820	Complete	3D7_chromosome_3	580091	580729	+	212.9	176	https://www.orthodb.org/v10?query=13140at5820	PowCR01_080032000
13143at5820	Complete	3D7_chromosome_3	170462	170926	-	221.6	127	https://www.orthodb.org/v10?query=13143at5820	DNA-directed RNA polymerase subunit I, putative
13150at5820	Complete	3D7_chromosome_6	505059	505656	+	253.9	145	https://www.orthodb.org/v10?query=13150at5820	Lsm12, putative
13154at5820	Complete	3D7_chromosome_9	658607	659443	-	345.4	162	https://www.orthodb.org/v10?query=13154at5820	PowCR01_070017600
13158at5820	Complete	3D7_chromosome_9	553759	555470	+	261.6	213	https://www.orthodb.org/v10?query=13158at5820	SAP domain
13164at5820	Complete	3D7_chromosome_10	1019876	1020355	-	240.6	224	https://www.orthodb.org/v10?query=13164at5820	RNA-binding domain superfamily
13165at5820	Complete	3D7_chromosome_14	143248	143922	+	240.7	145	https://www.orthodb.org/v10?query=13165at5820	DNA-directed RNA polymerase II subunit RPB4, putative
13169at5820	Complete	3D7_chromosome_13	1962448	1963425	-	313.1	175	https://www.orthodb.org/v10?query=13169at5820	Nucleoside diphosphate hydrolase, putative
13170at5820	Complete	3D7_chromosome_3	415063	415874	+	254.0	147	https://www.orthodb.org/v10?query=13170at5820	Ribosomal protein L9, N-terminal
13176at5820	Fragmented	3D7_chromosome_5	1276142	1276768	+	145.5	135	https://www.orthodb.org/v10?query=13176at5820	PowCR01_100005800
13179at5820	Complete	3D7_chromosome_13	2655530	2655976	+	261.6	128	https://www.orthodb.org/v10?query=13179at5820	Nucleoside diphosphate kinase
13184at5820	Complete	3D7_chromosome_10	1252183	1252922	-	225.5	157	https://www.orthodb.org/v10?query=13184at5820	PowCR01_060019000
13191at5820	Complete	3D7_chromosome_9	1340397	1340825	-	242.9	135	https://www.orthodb.org/v10?query=13191at5820	PowCR01_070036200
13195at5820	Complete	3D7_chromosome_7	854702	855449	-	375.2	165	https://www.orthodb.org/v10?query=13195at5820	Ribosomal protein L5
13199at5820	Complete	3D7_chromosome_9	1137781	1139035	+	188.5	149	https://www.orthodb.org/v10?query=13199at5820	PowCR01_070030100
13210at5820	Complete	3D7_chromosome_13	496311	496787	-	276.3	122	https://www.orthodb.org/v10?query=13210at5820	Cytochrome c
13212at5820	Missing
13213at5820	Complete	3D7_chromosome_5	1119204	1120175	+	331.0	180	https://www.orthodb.org/v10?query=13213at5820	Transmembrane emp24 domain-containing protein, putative
13214at5820	Complete	3D7_chromosome_4	472991	473629	-	279.1	184	https://www.orthodb.org/v10?query=13214at5820	PowCR01_030013400
13218at5820	Complete	3D7_chromosome_4	1033428	1033847	-	214.0	120	https://www.orthodb.org/v10?query=13218at5820	PowCR01_050027800
13220at5820	Complete	3D7_chromosome_3	255427	256175	+	196.7	132	https://www.orthodb.org/v10?query=13220at5820	PowCR01_080041100
13226at5820	Complete	3D7_chromosome_12	2064708	2065429	+	288.6	153	https://www.orthodb.org/v10?query=13226at5820	Transcription factor IIA, beta-barrel
13230at5820	Complete	3D7_chromosome_9	217946	218730	-	278.1	149	https://www.orthodb.org/v10?query=13230at5820	Bacterial histone-like protein
13231at5820	Fragmented	3D7_chromosome_8	818256	818708	+	180.0	131	https://www.orthodb.org/v10?query=13231at5820	Zinc finger protein, putative
13234at5820	Complete	3D7_chromosome_12	1563995	1565173	+	84.1	32	https://www.orthodb.org/v10?query=13234at5820	PowCR01_140057600
13238at5820	Missing
13239at5820	Complete	3D7_chromosome_5	107121	107979	-	113.9	177	https://www.orthodb.org/v10?query=13239at5820	A0A077XFA7_PLABA
13242at5820	Complete	3D7_chromosome_13	743607	744182	-	267.2	161	https://www.orthodb.org/v10?query=13242at5820	PowCR01_140020600
13245at5820	Complete	3D7_chromosome_14	1134964	1135674	-	269.1	190	https://www.orthodb.org/v10?query=13245at5820	Protein archease, putative
13252at5820	Complete	3D7_chromosome_4	1043927	1044546	-	291.9	136	https://www.orthodb.org/v10?query=13252at5820	AP complex subunit sigma
13254at5820	Missing
13256at5820	Complete	3D7_chromosome_14	1011086	1011568	-	278.6	143	https://www.orthodb.org/v10?query=13256at5820	Ribosomal protein L21e
13259at5820	Complete	3D7_chromosome_13	650930	651965	-	201.8	148	https://www.orthodb.org/v10?query=13259at5820	PowCR01_140018100
13263at5820	Complete	3D7_chromosome_5	1221927	1222797	+	313.8	191	https://www.orthodb.org/v10?query=13263at5820	SNARE protein, putative
13271at5820	Complete	3D7_chromosome_14	2234734	2235192	-	222.1	129	https://www.orthodb.org/v10?query=13271at5820	PowCR01_120054700
13275at5820	Complete	3D7_chromosome_11	1055520	1056028	-	303.3	148	https://www.orthodb.org/v10?query=13275at5820	Deoxyuridine 5'-triphosphate nucleotidohydrolase, putative
13278at5820	Complete	3D7_chromosome_11	535422	536069	+	274.0	155	https://www.orthodb.org/v10?query=13278at5820	Dynein light chain type 2, putative
13290at5820	Complete	3D7_chromosome_13	628019	628694	-	227.3	141	https://www.orthodb.org/v10?query=13290at5820	Ubiquitin-like protein
13297at5820	Complete	3D7_chromosome_9	507951	508451	+	238.2	134	https://www.orthodb.org/v10?query=13297at5820	PowCR01_070013500
13304at5820	Complete	3D7_chromosome_10	427907	428837	-	233.2	120	https://www.orthodb.org/v10?query=13304at5820	Inner membrane complex sub-compartment protein 1
13305at5820	Complete	3D7_chromosome_12	593966	594495	-	218.6	111	https://www.orthodb.org/v10?query=13305at5820	PowCR01_140034400
13311at5820	Complete	3D7_chromosome_12	2006737	2007606	-	187.8	111	https://www.orthodb.org/v10?query=13311at5820	CutA, putative
13318at5820	Complete	3D7_chromosome_13	1663683	1664934	-	238.8	203	https://www.orthodb.org/v10?query=13318at5820	Sporozoite protein essential for cell traversal, putative
13322at5820	Complete	3D7_chromosome_14	1362222	1363198	-	324.9	148	https://www.orthodb.org/v10?query=13322at5820	Calmodulin
13335at5820	Missing
13337at5820	Complete	3D7_chromosome_14	2438915	2439493	-	334.5	176	https://www.orthodb.org/v10?query=13337at5820	PowCR01_120049500
13338at5820	Complete	3D7_chromosome_5	602732	604023	-	266.5	190	https://www.orthodb.org/v10?query=13338at5820	W7A583_9APIC
13349at5820	Complete	3D7_chromosome_6	341327	342268	-	228.8	132	https://www.orthodb.org/v10?query=13349at5820	PowCR01_110042700
13355at5820	Complete	3D7_chromosome_1	220227	220655	+	240.6	116	https://www.orthodb.org/v10?query=13355at5820	PowCR01_020011600
13357at5820	Complete	3D7_chromosome_12	192265	193454	+	221.7	139	https://www.orthodb.org/v10?query=13357at5820	PowCR01_130010800
13360at5820	Complete	3D7_chromosome_14	2420987	2421553	+	318.2	157	https://www.orthodb.org/v10?query=13360at5820	OPA3-like protein, putative
13366at5820	Complete	3D7_chromosome_5	544759	545599	-	318.7	211	https://www.orthodb.org/v10?query=13366at5820	Orotate phosphoribosyltransferase
13367at5820	Complete	3D7_chromosome_3	281923	282333	-	237.0	109	https://www.orthodb.org/v10?query=13367at5820	PowCR01_080040500
13369at5820	Complete	3D7_chromosome_3	274004	274596	-	109.5	46	https://www.orthodb.org/v10?query=13369at5820	Ubiquitin-conjugating enzyme E2, putative
13372at5820	Complete	3D7_chromosome_7	426473	427087	+	192.7	109	https://www.orthodb.org/v10?query=13372at5820	PowCR01_010012300
13373at5820	Complete	3D7_chromosome_12	1519319	1519892	-	255.2	132	https://www.orthodb.org/v10?query=13373at5820	P25-alpha
13376at5820	Missing
13381at5820	Complete	3D7_chromosome_13	2456060	2457637	+	231.5	184	https://www.orthodb.org/v10?query=13381at5820	PowCR01_110013200
13386at5820	Complete	3D7_chromosome_3	457558	459213	+	247.7	122	https://www.orthodb.org/v10?query=13386at5820	Trafficking protein particle complex subunit 4, putative
13390at5820	Complete	3D7_chromosome_14	149218	149823	+	162.6	130	https://www.orthodb.org/v10?query=13390at5820	Secreted ookinete adhesive protein, putative
13392at5820	Missing
13395at5820	Fragmented	3D7_chromosome_6	762263	762601	-	143.5	95	https://www.orthodb.org/v10?query=13395at5820	PowCR01_110033300
13397at5820	Fragmented	3D7_chromosome_10	250976	251692	+	164.5	124	https://www.orthodb.org/v10?query=13397at5820	PowCR01_080010900
13402at5820	Complete	3D7_chromosome_9	1257776	1258797	+	377.5	238	https://www.orthodb.org/v10?query=13402at5820	PUB domain
13409at5820	Complete	3D7_chromosome_11	1466911	1467519	-	239.8	113	https://www.orthodb.org/v10?query=13409at5820	Ribosomal protein S14
13414at5820	Complete	3D7_chromosome_7	857533	858426	+	259.8	117	https://www.orthodb.org/v10?query=13414at5820	40S ribosomal protein S10, putative
13418at5820	Complete	3D7_chromosome_9	1093945	1094617	+	273.1	140	https://www.orthodb.org/v10?query=13418at5820	CS domain protein, putative
13421at5820	Complete	3D7_chromosome_5	712844	713302	-	281.1	135	https://www.orthodb.org/v10?query=13421at5820	Ribosomal protein L11, C-terminal
13425at5820	Complete	3D7_chromosome_13	2239168	2240050	+	248.2	160	https://www.orthodb.org/v10?query=13425at5820	DnaJ protein, putative
13427at5820	Complete	3D7_chromosome_13	620979	621999	-	283.2	165	https://www.orthodb.org/v10?query=13427at5820	Cop-coated vesicle membrane protein p24, putative
13430at5820	Complete	3D7_chromosome_14	1792474	1793525	+	277.3	206	https://www.orthodb.org/v10?query=13430at5820	PowCR01_120065500
13438at5820	Complete	3D7_chromosome_11	960517	961197	-	192.3	130	https://www.orthodb.org/v10?query=13438at5820	LSM domain, eukaryotic/archaea-type
13441at5820	Complete	3D7_chromosome_13	1331272	1331760	+	278.5	137	https://www.orthodb.org/v10?query=13441at5820	Trafficking protein particle complex subunit 2, putative
13442at5820	Complete	3D7_chromosome_11	1888616	1889129	+	277.3	127	https://www.orthodb.org/v10?query=13442at5820	ATP synthase, F1 complex, delta/epsilon subunit
13443at5820	Complete	3D7_chromosome_9	1181989	1183165	+	243.8	142	https://www.orthodb.org/v10?query=13443at5820	PowCR01_070031700
13450at5820	Complete	3D7_chromosome_14	1013684	1014196	-	278.9	154	https://www.orthodb.org/v10?query=13450at5820	Nascent polypeptide-associated complex subunit beta
13451at5820	Complete	3D7_chromosome_7	835055	835842	-	256.2	147	https://www.orthodb.org/v10?query=13451at5820	PowCR01_030018700
[truncated: 59,165 more chars]
