# Supplementary material for: Long-Read Sequencing and De Novo Genome Assembly Pipeline of Two Plasmodium falciparum Clones (Pf3D7, PfW2) Using Only the PromethION Sequencer from Oxford Nanopore Technologies without Whole-Genome Amplification
Source: Biology (Basel). 2024 Jan 31;13(2):89. doi: 10.3390/biology13020089 (PMC10886359; doi:10.3390/biology13020089)
Supplement: Supplementary file 1 [file biology-13-00089-s001.zip › supplementary-files/Supplementary file S4.txt]

# BUSCO version is: 5.4.6 
# The lineage dataset is: plasmodium_odb10 (Creation date: 2020-08-05, number of genomes: 23, number of BUSCOs: 3642)
# Busco id	Status	Sequence	Gene Start	Gene End	Strand	Score	Length	OrthoDB url	Description
0at5820	Missing
4at5820	Complete	PfW2_chromosome_5	461548	491577	+	4189.9	5882	https://www.orthodb.org/v10?query=4at5820	Pseudouridine synthase, catalytic domain superfamily
17at5820	Complete	PfW2_chromosome_14	2620812	2641462	+	6382.3	4321	https://www.orthodb.org/v10?query=17at5820	Dynein beta chain, putative
18at5820	Complete	PfW2_chromosome_13	1659611	1682329	-	5131.1	4952	https://www.orthodb.org/v10?query=18at5820	Vacuolar protein sorting-associated protein 13
19at5820	Complete	PfW2_chromosome_14	1766878	1789965	-	3654.6	4589	https://www.orthodb.org/v10?query=19at5820	PowCR01_120065400
24at5820	Complete	PfW2_chromosome_8	1034900	1059811	-	4414.3	6116	https://www.orthodb.org/v10?query=24at5820	E3 ubiquitin-protein ligase, putative
25at5820	Missing
27at5820	Fragmented	PfW2_chromosome_9	202019	219780	-	6898.0	3748	https://www.orthodb.org/v10?query=27at5820	Dynein heavy chain
28at5820	Complete	PfW2_chromosome_13	125475	153054	-	2815.1	4057	https://www.orthodb.org/v10?query=28at5820	PowCR01_140006500
39at5820	Fragmented	PfW2_chromosome_14	3041795	3059742	-	3709.4	3123	https://www.orthodb.org/v10?query=39at5820	Cysteine repeat modular protein 4, putative
40at5820	Complete	PfW2_chromosome_14	1345895	1368912	-	3995.0	5113	https://www.orthodb.org/v10?query=40at5820	Dynein-related AAA-type ATPase, putative
41at5820	Fragmented	PfW2_chromosome_10	912007	929005	-	6423.3	3497	https://www.orthodb.org/v10?query=41at5820	Dynein heavy chain
43at5820	Complete	PfW2_chromosome_14	300383	321959	-	5891.1	4649	https://www.orthodb.org/v10?query=43at5820	homeobox-containing protein
44at5820	Complete	PfW2_chromosome_7	652663	671904	-	5216.8	3469	https://www.orthodb.org/v10?query=44at5820	Dynein heavy chain
45at5820	Missing
48at5820	Complete	PfW2_chromosome_13	1780900	1798586	+	5271.8	3894	https://www.orthodb.org/v10?query=48at5820	Vacuolar protein sorting-associated protein 13
54at5820	Complete	PfW2_chromosome_6	1158105	1179050	+	2605.0	3944	https://www.orthodb.org/v10?query=54at5820	SET domain
56at5820	Complete	PfW2_chromosome_11	387653	406231	+	3593.4	3356	https://www.orthodb.org/v10?query=56at5820	PowCR01_090014600
59at5820	Complete	PfW2_chromosome_8	407099	421907	-	2474.7	2684	https://www.orthodb.org/v10?query=59at5820	Separase, putative
65at5820	Complete	PfW2_chromosome_12	69818	91814	+	4755.5	4024	https://www.orthodb.org/v10?query=65at5820	Dynein heavy chain
70at5820	Complete	PfW2_chromosome_10	1015116	1033911	-	2452.0	3116	https://www.orthodb.org/v10?query=70at5820	Dynein heavy chain
71at5820	Fragmented	PfW2_chromosome_12	1593622	1609888	+	3729.5	3495	https://www.orthodb.org/v10?query=71at5820	PowCR01_140059700
72at5820	Complete	PfW2_chromosome_10	821990	843587	-	2935.2	4076	https://www.orthodb.org/v10?query=72at5820	Vacuolar protein sorting-associated protein 13, C-terminal
74at5820	Complete	PfW2_chromosome_7	1065514	1081555	-	2407.0	3369	https://www.orthodb.org/v10?query=74at5820	Anaphase-promoting complex subunit 1
83at5820	Complete	PfW2_chromosome_4	663382	678396	+	2422.4	2584	https://www.orthodb.org/v10?query=83at5820	Immunoglobulin-like fold
86at5820	Complete	PfW2_chromosome_4	625744	645411	+	1450.2	3276	https://www.orthodb.org/v10?query=86at5820	PowCR01_050023700
90at5820	Missing
92at5820	Complete	PfW2_chromosome_12	310178	324332	+	2279.4	2665	https://www.orthodb.org/v10?query=92at5820	DNA polymerase phi subunit
99at5820	Fragmented	PfW2_chromosome_3	699653	713512	+	3364.4	2742	https://www.orthodb.org/v10?query=99at5820	ubiquitin-conjugating enzyme
100at5820	Missing
101at5820	Fragmented	PfW2_chromosome_5	166069	182093	-	3091.2	3116	https://www.orthodb.org/v10?query=101at5820	A0A2P9CZX7_9APIC
102at5820	Complete	PfW2_chromosome_9	1167457	1180800	+	3116.0	2682	https://www.orthodb.org/v10?query=102at5820	Regulator of chromosome condensation 1/beta-lactamase-inhibitor protein II
108at5820	Complete	PfW2_chromosome_7	982331	997205	-	1605.5	2595	https://www.orthodb.org/v10?query=108at5820	PowCR01_020013900
109at5820	Complete	PfW2_chromosome_13	312782	330696	-	2415.1	3148	https://www.orthodb.org/v10?query=109at5820	PowCR01_140011200
118at5820	Complete	PfW2_chromosome_3	780085	788416	-	2352.6	1908	https://www.orthodb.org/v10?query=118at5820	Oocyst capsule protein
121at5820	Complete	PfW2_chromosome_12	1322322	1338671	+	4073.3	3323	https://www.orthodb.org/v10?query=121at5820	Zinc finger, UBR-type
123at5820	Missing
126at5820	Complete	PfW2_chromosome_13	197107	207052	-	2704.9	2093	https://www.orthodb.org/v10?query=126at5820	protein kinase regulator activity
132at5820	Complete	PfW2_chromosome_13	1041525	1056163	+	1577.4	2468	https://www.orthodb.org/v10?query=132at5820	PowCR01_120031300
137at5820	Complete	PfW2_chromosome_12	888814	902671	-	1681.8	2372	https://www.orthodb.org/v10?query=137at5820	A0A2P9DE76_9APIC
142at5820	Fragmented	PfW2_chromosome_14	1389248	1398533	-	3917.1	1976	https://www.orthodb.org/v10?query=142at5820	Glutamate synthase, alpha subunit, C-terminal
145at5820	Complete	PfW2_chromosome_4	217662	225880	+	4514.1	1996	https://www.orthodb.org/v10?query=145at5820	Pre-mRNA-processing-splicing factor 8, putative
150at5820	Complete	PfW2_chromosome_9	460927	470599	+	2892.5	2221	https://www.orthodb.org/v10?query=150at5820	Kringle
151at5820	Missing
154at5820	Complete	PfW2_chromosome_6	1196337	1205484	-	3436.0	1994	https://www.orthodb.org/v10?query=154at5820	DNA polymerase epsilon catalytic subunit
160at5820	Complete	PfW2_chromosome_14	734240	744749	-	2714.0	2357	https://www.orthodb.org/v10?query=160at5820	Liver specific protein 1, putative
165at5820	Complete	PfW2_chromosome_14	2809203	2819522	+	2556.9	1937	https://www.orthodb.org/v10?query=165at5820	Biotin carboxylase subunit of acetyl CoA carboxylase, putative
171at5820	Complete	PfW2_chromosome_14	666568	679353	+	1978.8	2900	https://www.orthodb.org/v10?query=171at5820	NOT family protein, putative
174at5820	Complete	PfW2_chromosome_13	866631	878528	+	2631.8	2203	https://www.orthodb.org/v10?query=174at5820	PowCR01_120036100
175at5820	Complete	PfW2_chromosome_13	937385	953257	-	1436.4	3210	https://www.orthodb.org/v10?query=175at5820	hypothetical protein, conserved
177at5820	Complete	PfW2_chromosome_12	325159	335585	+	2505.5	2030	https://www.orthodb.org/v10?query=177at5820	Cysteine repeat modular protein 3
179at5820	Missing
181at5820	Missing
186at5820	Complete	PfW2_chromosome_13	2309445	2319099	+	1804.0	2079	https://www.orthodb.org/v10?query=186at5820	PowCR01_110014700
188at5820	Complete	PfW2_chromosome_13	2341684	2353055	+	4345.2	2485	https://www.orthodb.org/v10?query=188at5820	P-type ATPase, C-terminal
189at5820	Complete	PfW2_chromosome_13	2401421	2409218	+	4562.8	2373	https://www.orthodb.org/v10?query=189at5820	Armadillo
198at5820	Complete	PfW2_chromosome_11	62384	72459	+	2206.3	3924	https://www.orthodb.org/v10?query=198at5820	CCR4-NOT transcription complex subunit 1, putative
212at5820	Missing
218at5820	Missing
221at5820	Missing
224at5820	Missing
225at5820	Complete	PfW2_chromosome_13	2264548	2274342	-	2159.0	1993	https://www.orthodb.org/v10?query=225at5820	PowCR01_110015400
229at5820	Complete	PfW2_chromosome_9	868551	880915	-	1264.5	2154	https://www.orthodb.org/v10?query=229at5820	PowCR01_070024900
230at5820	Missing
240at5820	Missing
244at5820	Fragmented	PfW2_chromosome_10	284172	295692	+	2450.6	2173	https://www.orthodb.org/v10?query=244at5820	Zinc finger, PHD-type
249at5820	Complete	PfW2_chromosome_14	2118295	2128959	+	2833.1	2207	https://www.orthodb.org/v10?query=249at5820	PowCR01_120057000
250at5820	Complete	PfW2_chromosome_2	509457	521032	+	2141.1	2051	https://www.orthodb.org/v10?query=250at5820	PowCR01_040013300
252at5820	Complete	PfW2_chromosome_2	361792	369158	+	2126.9	1388	https://www.orthodb.org/v10?query=252at5820	6-cysteine protein
254at5820	Complete	PfW2_chromosome_13	811921	821948	-	2274.3	2209	https://www.orthodb.org/v10?query=254at5820	PowCR01_140023600
258at5820	Complete	PfW2_chromosome_13	2566719	2580321	-	1859.6	2139	https://www.orthodb.org/v10?query=258at5820	Erythrocyte membrane-associated antigen
267at5820	Complete	PfW2_chromosome_7	999230	1009275	-	2405.7	2272	https://www.orthodb.org/v10?query=267at5820	Ubiquitin carboxyl-terminal hydrolase, putative
270at5820	Fragmented	PfW2_chromosome_4	855570	862832	+	2493.6	1590	https://www.orthodb.org/v10?query=270at5820	Pre-mRNA-splicing helicase BRR2, putative
271at5820	Complete	PfW2_chromosome_14	467980	478029	-	1598.7	1943	https://www.orthodb.org/v10?query=271at5820	Phosphatidylinositol-4-phosphate 5-kinase, core
279at5820	Complete	PfW2_chromosome_3	680402	687225	+	3578.9	1668	https://www.orthodb.org/v10?query=279at5820	DNA-directed RNA polymerase subunit
280at5820	Complete	PfW2_chromosome_14	2999236	3010148	+	1839.5	1999	https://www.orthodb.org/v10?query=280at5820	rhoptry protein
286at5820	Complete	PfW2_chromosome_13	526551	536913	-	2272.2	2072	https://www.orthodb.org/v10?query=286at5820	Armadillo-type fold
289at5820	Missing
291at5820	Complete	PfW2_chromosome_14	2336614	2346631	+	1571.7	1961	https://www.orthodb.org/v10?query=291at5820	homeobox-containing protein
303at5820	Complete	PfW2_chromosome_14	1719346	1728295	+	2663.7	1952	https://www.orthodb.org/v10?query=303at5820	Sec7 domain
306at5820	Complete	PfW2_chromosome_7	391323	400317	-	1356.2	1785	https://www.orthodb.org/v10?query=306at5820	PowCR01_010013100
313at5820	Missing
322at5820	Fragmented	PfW2_chromosome_14	1546998	1554920	+	2523.3	1496	https://www.orthodb.org/v10?query=322at5820	DEAD/DEAH box helicase, putative
326at5820	Complete	PfW2_chromosome_4	351652	359365	-	925.5	1396	https://www.orthodb.org/v10?query=326at5820	A0A2P9CZB3_9APIC
327at5820	Complete	PfW2_chromosome_13	72297	80862	-	2260.5	1599	https://www.orthodb.org/v10?query=327at5820	PowCR01_140005200
332at5820	Missing
338at5820	Complete	PfW2_chromosome_4	746801	762574	+	2012.2	2640	https://www.orthodb.org/v10?query=338at5820	Phosphatidylinositol 4-kinase, putative
341at5820	Complete	PfW2_chromosome_7	741760	751774	+	1501.9	1583	https://www.orthodb.org/v10?query=341at5820	PowCR01_030019500
342at5820	Complete	PfW2_chromosome_8	530829	538417	+	2180.5	1460	https://www.orthodb.org/v10?query=342at5820	Proteasome activator complex subunit 4
348at5820	Complete	PfW2_chromosome_12	1945143	1954513	-	1886.7	1713	https://www.orthodb.org/v10?query=348at5820	Osmiophilic body protein
349at5820	Complete	PfW2_chromosome_13	2686465	2695134	+	1893.7	1860	https://www.orthodb.org/v10?query=349at5820	Proteasome component Ecm29
351at5820	Missing
352at5820	Missing
359at5820	Fragmented	PfW2_chromosome_13	1865494	1874686	-	1364.6	1334	https://www.orthodb.org/v10?query=359at5820	A0A077XKQ4_PLABA
363at5820	Missing
365at5820	Complete	PfW2_chromosome_12	690917	699385	+	2429.2	2239	https://www.orthodb.org/v10?query=365at5820	Formin 2
366at5820	Complete	PfW2_chromosome_13	797160	808082	-	2376.9	2520	https://www.orthodb.org/v10?query=366at5820	Serine/threonine protein kinase
367at5820	Missing
374at5820	Missing
376at5820	Complete	PfW2_chromosome_14	2312167	2321304	+	1439.4	1615	https://www.orthodb.org/v10?query=376at5820	PowCR01_120052100
377at5820	Complete	PfW2_chromosome_12	750105	757215	+	917.9	1284	https://www.orthodb.org/v10?query=377at5820	Cell cycle associated protein, putative
381at5820	Complete	PfW2_chromosome_14	2566476	2576796	+	1559.7	2420	https://www.orthodb.org/v10?query=381at5820	PowCR01_120045900
382at5820	Fragmented	PfW2_chromosome_13	1912577	1922702	-	1454.1	1485	https://www.orthodb.org/v10?query=382at5820	PowCR01_120009000
384at5820	Complete	PfW2_chromosome_13	1119582	1128126	+	1735.6	2017	https://www.orthodb.org/v10?query=384at5820	PowCR01_120029700
388at5820	Missing
395at5820	Missing
400at5820	Fragmented	PfW2_chromosome_13	2446863	2452164	+	1483.6	1062	https://www.orthodb.org/v10?query=400at5820	PowCR01_110011700
412at5820	Missing
415at5820	Complete	PfW2_chromosome_12	2013954	2021744	-	2438.1	1592	https://www.orthodb.org/v10?query=415at5820	Rhoptry neck protein 3, putative
422at5820	Complete	PfW2_chromosome_3	661423	670213	+	1422.6	1481	https://www.orthodb.org/v10?query=422at5820	ring-infected erythrocyte surface antigen
425at5820	Complete	PfW2_chromosome_5	198549	206496	+	1462.3	1385	https://www.orthodb.org/v10?query=425at5820	Trafficking protein particle complex subunit 8, putative
426at5820	Complete	PfW2_chromosome_10	142057	150668	-	2825.0	1949	https://www.orthodb.org/v10?query=426at5820	WD40/YVTN repeat-like-containing domain superfamily
437at5820	Fragmented	PfW2_chromosome_14	1124398	1131987	+	1285.6	1244	https://www.orthodb.org/v10?query=437at5820	rRNA (Adenosine-2'-O-)-methyltransferase, putative
438at5820	Missing
445at5820	Complete	PfW2_chromosome_12	1350843	1362487	+	1008.8	2126	https://www.orthodb.org/v10?query=445at5820	Bromodomain
447at5820	Fragmented	PfW2_chromosome_7	111956	121721	-	1785.4	1588	https://www.orthodb.org/v10?query=447at5820	PowCR01_010006700
449at5820	Complete	PfW2_chromosome_4	726914	734993	+	1361.4	1671	https://www.orthodb.org/v10?query=449at5820	PowCR01_050025600
451at5820	Complete	PfW2_chromosome_13	2512960	2522409	+	1290.2	1813	https://www.orthodb.org/v10?query=451at5820	PowCR01_110010100
459at5820	Complete	PfW2_chromosome_14	1317971	1325455	-	1221.7	1273	https://www.orthodb.org/v10?query=459at5820	PowCR01_130023100
467at5820	Complete	PfW2_chromosome_9	150045	158410	-	1555.1	1313	https://www.orthodb.org/v10?query=467at5820	PowCR01_070006700
470at5820	Complete	PfW2_chromosome_11	1443953	1451547	-	1240.2	1617	https://www.orthodb.org/v10?query=470at5820	Transcription factor with AP2 domain(S)
472at5820	Complete	PfW2_chromosome_11	752383	760436	+	2220.6	1465	https://www.orthodb.org/v10?query=472at5820	Immunoglobulin-like fold
478at5820	Fragmented	PfW2_chromosome_14	2233509	2238950	-	1917.5	1116	https://www.orthodb.org/v10?query=478at5820	Ferlin, putative
484at5820	Fragmented	PfW2_chromosome_14	415234	422263	+	1670.1	1228	https://www.orthodb.org/v10?query=484at5820	PowCR01_130045600
499at5820	Complete	PfW2_chromosome_12	1930086	1939900	-	1855.7	1803	https://www.orthodb.org/v10?query=499at5820	THO complex subunit 2, putative
501at5820	Complete	PfW2_chromosome_13	494303	503127	+	1394.2	2044	https://www.orthodb.org/v10?query=501at5820	PowCR01_140015700
518at5820	Missing
521at5820	Missing
522at5820	Fragmented	PfW2_chromosome_2	413961	421449	-	1934.7	1245	https://www.orthodb.org/v10?query=522at5820	PowCR01_040015600
527at5820	Complete	PfW2_chromosome_13	2676574	2681458	+	573.9	1279	https://www.orthodb.org/v10?query=527at5820	A0A2P9CCG6_9APIC
529at5820	Fragmented	PfW2_chromosome_14	2828408	2834373	+	1031.6	953	https://www.orthodb.org/v10?query=529at5820	PowCR01_120040200
533at5820	Complete	PfW2_chromosome_8	285059	290390	-	2965.8	1428	https://www.orthodb.org/v10?query=533at5820	Ferlin, putative
535at5820	Fragmented	PfW2_chromosome_14	1872350	1879843	+	1858.9	1576	https://www.orthodb.org/v10?query=535at5820	PowCR01_120063000
537at5820	Fragmented	PfW2_chromosome_3	751973	759384	+	1575.3	1262	https://www.orthodb.org/v10?query=537at5820	ABC transporter I family member 1, putative
538at5820	Missing
551at5820	Missing
553at5820	Missing
555at5820	Fragmented	PfW2_chromosome_3	727656	732814	+	1694.7	975	https://www.orthodb.org/v10?query=555at5820	P-type ATPase, putative
556at5820	Fragmented	PfW2_chromosome_12	654067	660805	-	1297.9	1079	https://www.orthodb.org/v10?query=556at5820	PowCR01_140038700
558at5820	Missing
565at5820	Complete	PfW2_chromosome_11	358090	365491	+	1227.8	2219	https://www.orthodb.org/v10?query=565at5820	asparagine-rich protein
569at5820	Fragmented	PfW2_chromosome_5	186375	195480	-	888.1	965	https://www.orthodb.org/v10?query=569at5820	A0A077XFD0_PLABA
571at5820	Missing
575at5820	Complete	PfW2_chromosome_14	1087513	1095022	+	1358.3	1398	https://www.orthodb.org/v10?query=575at5820	Protein kinase, putative
576at5820	Missing
579at5820	Fragmented	PfW2_chromosome_13	2324484	2330647	+	1768.9	1285	https://www.orthodb.org/v10?query=579at5820	PowCR01_110014500
580at5820	Complete	PfW2_chromosome_14	2275919	2282973	+	2471.8	1772	https://www.orthodb.org/v10?query=580at5820	PowCR01_120053000
585at5820	Fragmented	PfW2_chromosome_14	3061833	3066423	+	1832.6	1018	https://www.orthodb.org/v10?query=585at5820	LCCL domain-containing protein
588at5820	Complete	PfW2_chromosome_14	551237	560006	-	1351.8	1999	https://www.orthodb.org/v10?query=588at5820	Atypical protein kinase, ABC-1 family, putative
590at5820	Complete	PfW2_chromosome_3	882340	889587	-	1163.6	1325	https://www.orthodb.org/v10?query=590at5820	PowCR01_080023600
592at5820	Complete	PfW2_chromosome_6	112313	120222	-	2316.7	1505	https://www.orthodb.org/v10?query=592at5820	C2 domain
595at5820	Complete	PfW2_chromosome_5	134982	142327	+	2001.0	1323	https://www.orthodb.org/v10?query=595at5820	P-type ATPase
598at5820	Complete	PfW2_chromosome_4	451949	458222	-	1727.3	1251	https://www.orthodb.org/v10?query=598at5820	DNA polymerase
603at5820	Complete	PfW2_chromosome_7	779424	789737	+	1091.7	1263	https://www.orthodb.org/v10?query=603at5820	PowCR01_030020500
608at5820	Complete	PfW2_chromosome_9	654309	659545	-	2071.6	1282	https://www.orthodb.org/v10?query=608at5820	Merozoite organizing protein, putative
640at5820	Complete	PfW2_chromosome_12	1425112	1432898	-	1782.8	1529	https://www.orthodb.org/v10?query=640at5820	Cilia- and flagella-associated protein 61
642at5820	Complete	PfW2_chromosome_12	779226	785036	-	1772.3	1570	https://www.orthodb.org/v10?query=642at5820	Histone-lysine N-methyltransferase, H3 lysine-4 specific, putative
644at5820	Complete	PfW2_chromosome_13	548972	556500	+	1667.5	1747	https://www.orthodb.org/v10?query=644at5820	Telomerase reverse transcriptase
646at5820	Complete	PfW2_chromosome_9	187119	193693	-	1810.8	1573	https://www.orthodb.org/v10?query=646at5820	Nucleoporin NUP100/NSP100, putative
648at5820	Complete	PfW2_chromosome_5	821999	828179	-	1456.7	1241	https://www.orthodb.org/v10?query=648at5820	A0A0D9QL44_PLAFR
656at5820	Complete	PfW2_chromosome_11	1496585	1502209	+	1635.5	1137	https://www.orthodb.org/v10?query=656at5820	Myosin F, putative
659at5820	Fragmented	PfW2_chromosome_13	517327	523390	-	1013.0	853	https://www.orthodb.org/v10?query=659at5820	CLU domain
671at5820	Complete	PfW2_chromosome_11	715647	721694	-	1667.4	1405	https://www.orthodb.org/v10?query=671at5820	Petidase, M16 family, putative
674at5820	Complete	PfW2_chromosome_6	603158	611974	-	1552.2	1364	https://www.orthodb.org/v10?query=674at5820	Zinc finger, RING/FYVE/PHD-type
682at5820	Complete	PfW2_chromosome_10	552004	558814	-	467.3	1646	https://www.orthodb.org/v10?query=682at5820	PowCR01_080021200
684at5820	Missing
694at5820	Complete	PfW2_chromosome_11	1215065	1220460	+	1398.2	1206	https://www.orthodb.org/v10?query=694at5820	PowCR01_090035500
706at5820	Missing
711at5820	Missing
719at5820	Missing
723at5820	Complete	PfW2_chromosome_9	701564	707498	+	1575.4	1070	https://www.orthodb.org/v10?query=723at5820	EGF-like, conserved site
742at5820	Complete	PfW2_chromosome_7	1048187	1053654	+	2033.9	1265	https://www.orthodb.org/v10?query=742at5820	Cation transporting ATPase, putative
746at5820	Complete	PfW2_chromosome_12	1650784	1658158	-	1253.8	1280	https://www.orthodb.org/v10?query=746at5820	PowCR01_140060100
747at5820	Complete	PfW2_chromosome_2	545468	554014	-	887.9	1493	https://www.orthodb.org/v10?query=747at5820	PowCR01_040012400
755at5820	Complete	PfW2_chromosome_2	254201	263436	+	855.1	1293	https://www.orthodb.org/v10?query=755at5820	Pentafunctional AROM polypeptide, putative
756at5820	Missing
760at5820	Complete	PfW2_chromosome_12	1131821	1138196	-	1890.5	1351	https://www.orthodb.org/v10?query=760at5820	ABC transporter type 1, transmembrane domain
765at5820	Missing
766at5820	Complete	PfW2_chromosome_6	1024814	1029827	+	1468.1	1058	https://www.orthodb.org/v10?query=766at5820	Ankyrin repeat-containing domain
775at5820	Complete	PfW2_chromosome_14	1749994	1755465	-	978.1	1003	https://www.orthodb.org/v10?query=775at5820	Gamma-tubulin complex component
780at5820	Complete	PfW2_chromosome_14	2162711	2167072	-	850.7	924	https://www.orthodb.org/v10?query=780at5820	RAP protein, putative
787at5820	Complete	PfW2_chromosome_9	808751	816356	-	1462.2	1302	https://www.orthodb.org/v10?query=787at5820	PowCR01_070023300
799at5820	Fragmented	PfW2_chromosome_9	130419	135178	+	1404.4	957	https://www.orthodb.org/v10?query=799at5820	LCCL domain-containing protein
808at5820	Complete	PfW2_chromosome_6	241599	245921	+	1494.7	876	https://www.orthodb.org/v10?query=808at5820	Coatomer alpha subunit, putative
810at5820	Complete	PfW2_chromosome_12	98525	105582	-	1562.0	1204	https://www.orthodb.org/v10?query=810at5820	Domain of unknown function DUF3441
813at5820	Complete	PfW2_chromosome_11	1247576	1252282	-	2281.4	1238	https://www.orthodb.org/v10?query=813at5820	DNA-directed RNA polymerase, subunit 2, hybrid-binding domain
821at5820	Complete	PfW2_chromosome_14	2890112	2895269	-	560.8	895	https://www.orthodb.org/v10?query=821at5820	PowCR01_120038500
828at5820	Complete	PfW2_chromosome_11	621319	627652	+	1571.9	1233	https://www.orthodb.org/v10?query=828at5820	Ubiquitin-protein ligase, putative
833at5820	Complete	PfW2_chromosome_3	583753	590074	-	807.4	1098	https://www.orthodb.org/v10?query=833at5820	PowCR01_080030400
841at5820	Complete	PfW2_chromosome_6	229795	236714	-	885.7	1300	https://www.orthodb.org/v10?query=841at5820	PowCR01_110044300
842at5820	Complete	PfW2_chromosome_6	769189	776650	-	931.6	1320	https://www.orthodb.org/v10?query=842at5820	PowCR01_110031700
848at5820	Complete	PfW2_chromosome_8	301990	309576	+	695.1	1085	https://www.orthodb.org/v10?query=848at5820	A0A2P9DBJ6_PLARE
857at5820	Missing
859at5820	Complete	PfW2_chromosome_11	1523385	1529392	-	1691.6	1192	https://www.orthodb.org/v10?query=859at5820	PowCR01_090042300
865at5820	Complete	PfW2_chromosome_13	1643312	1648047	+	1489.2	980	https://www.orthodb.org/v10?query=865at5820	Zinc finger, RING-type
866at5820	Complete	PfW2_chromosome_14	1560700	1565745	+	931.9	1157	https://www.orthodb.org/v10?query=866at5820	SUN domain
870at5820	Complete	PfW2_chromosome_9	175834	183621	-	942.0	1166	https://www.orthodb.org/v10?query=870at5820	P-type ATPase
877at5820	Fragmented	PfW2_chromosome_11	1278228	1284256	+	1534.4	1066	https://www.orthodb.org/v10?query=877at5820	Condensin-2 complex subunit D3
879at5820	Fragmented	PfW2_chromosome_2	185347	190908	-	1651.0	1255	https://www.orthodb.org/v10?query=879at5820	PowCR01_040021200
882at5820	Complete	PfW2_chromosome_12	1038157	1044046	+	1980.1	1228	https://www.orthodb.org/v10?query=882at5820	Potassium channel
885at5820	Missing
890at5820	Complete	PfW2_chromosome_12	1157797	1164853	-	1602.4	1279	https://www.orthodb.org/v10?query=890at5820	Myosin D, putative
896at5820	Missing
898at5820	Missing
899at5820	Complete	PfW2_chromosome_5	834038	839305	-	1757.1	1149	https://www.orthodb.org/v10?query=899at5820	PowCR01_100015900
913at5820	Complete	PfW2_chromosome_2	644306	648457	+	2036.4	935	https://www.orthodb.org/v10?query=913at5820	DNA-directed RNA polymerase, subunit 2, hybrid-binding domain
918at5820	Complete	PfW2_chromosome_7	767204	772399	+	1244.3	968	https://www.orthodb.org/v10?query=918at5820	Phosphoinositide-binding protein, putative
921at5820	Complete	PfW2_chromosome_14	2352737	2357705	-	1270.8	899	https://www.orthodb.org/v10?query=921at5820	PowCR01_120051200
926at5820	Complete	PfW2_chromosome_13	2027961	2035113	+	2093.9	1466	https://www.orthodb.org/v10?query=926at5820	P-loop containing nucleoside triphosphate hydrolase
933at5820	Missing
935at5820	Complete	PfW2_chromosome_14	90620	96453	-	1883.0	1245	https://www.orthodb.org/v10?query=935at5820	Condensin subunit 1
940at5820	Fragmented	PfW2_chromosome_14	1237411	1242684	-	1052.6	847	https://www.orthodb.org/v10?query=940at5820	PowCR01_130024700
943at5820	Complete	PfW2_chromosome_4	601993	609038	-	1201.2	1153	https://www.orthodb.org/v10?query=943at5820	WD40-repeat-containing domain superfamily
947at5820	Complete	PfW2_chromosome_11	746754	751488	+	538.7	1147	https://www.orthodb.org/v10?query=947at5820	PowCR01_090024000
951at5820	Complete	PfW2_chromosome_14	194852	202575	+	2025.9	1618	https://www.orthodb.org/v10?query=951at5820	Transcription elongation factor Spt6
952at5820	Complete	PfW2_chromosome_13	2013617	2018382	+	803.7	910	https://www.orthodb.org/v10?query=952at5820	PowCR01_120006000
955at5820	Complete	PfW2_chromosome_11	240554	246008	-	1709.2	1186	https://www.orthodb.org/v10?query=955at5820	Mechanosensitive ion channel protein
958at5820	Missing
971at5820	Missing
974at5820	Complete	PfW2_chromosome_14	2735877	2743029	+	1400.6	1343	https://www.orthodb.org/v10?query=974at5820	WD40/YVTN repeat-like-containing domain superfamily
983at5820	Complete	PfW2_chromosome_6	197117	203754	-	1057.4	1489	https://www.orthodb.org/v10?query=983at5820	DNA repair protein RAD50, putative
984at5820	Complete	PfW2_chromosome_14	1310206	1316310	-	1022.1	1265	https://www.orthodb.org/v10?query=984at5820	A0A1B1DUB2_9APIC
987at5820	Complete	PfW2_chromosome_11	165675	171874	-	951.2	1132	https://www.orthodb.org/v10?query=987at5820	A0A0D9QIB6_PLAFR
996at5820	Missing
999at5820	Complete	PfW2_chromosome_11	1792834	1796720	-	882.0	815	https://www.orthodb.org/v10?query=999at5820	Protein kinase
1005at5820	Complete	PfW2_chromosome_12	728234	733313	-	2058.0	1113	https://www.orthodb.org/v10?query=1005at5820	P-type ATPase
1006at5820	Missing
1010at5820	Complete	PfW2_chromosome_12	1228117	1234487	-	1366.5	1348	https://www.orthodb.org/v10?query=1010at5820	Amino acid transporter, putative
1013at5820	Complete	PfW2_chromosome_14	1012304	1018396	+	1102.4	1116	https://www.orthodb.org/v10?query=1013at5820	PowCR01_130030000
1016at5820	Missing
1027at5820	Complete	PfW2_chromosome_12	1125371	1130873	+	797.2	723	https://www.orthodb.org/v10?query=1027at5820	PowCR01_140049000
1030at5820	Complete	PfW2_chromosome_5	929357	933578	+	2061.8	1141	https://www.orthodb.org/v10?query=1030at5820	ABC transporter type 1, transmembrane domain
1033at5820	Complete	PfW2_chromosome_7	291168	295931	+	650.4	1060	https://www.orthodb.org/v10?query=1033at5820	PowCR01_010010200
1034at5820	Complete	PfW2_chromosome_6	384386	390388	+	1662.9	1171	https://www.orthodb.org/v10?query=1034at5820	Tetratricopeptide repeat
1036at5820	Complete	PfW2_chromosome_12	344501	348770	-	714.3	920	https://www.orthodb.org/v10?query=1036at5820	PowCR01_130015000
1037at5820	Missing
1039at5820	Fragmented	PfW2_chromosome_14	1798494	1803117	-	1124.1	843	https://www.orthodb.org/v10?query=1039at5820	Eukaryotic initiation factor 2alpha kinase 1, putative
1041at5820	Complete	PfW2_chromosome_8	823826	828559	-	1778.2	1326	https://www.orthodb.org/v10?query=1041at5820	Snf2-related CBP activator, putative
1046at5820	Complete	PfW2_chromosome_12	1977575	1982708	+	1778.8	1283	https://www.orthodb.org/v10?query=1046at5820	Zinc finger, PARP-type
1047at5820	Complete	PfW2_chromosome_11	788052	795401	-	392.1	1053	https://www.orthodb.org/v10?query=1047at5820	SANT/Myb domain
1050at5820	Missing
1051at5820	Missing
1052at5820	Complete	PfW2_chromosome_5	1075981	1081795	+	1279.3	1130	https://www.orthodb.org/v10?query=1052at5820	Structural maintenance of chromosomes protein 6, putative
1058at5820	Complete	PfW2_chromosome_13	2657967	2663098	-	1238.2	1187	https://www.orthodb.org/v10?query=1058at5820	DNA repair endonuclease, putative
1064at5820	Missing
1067at5820	Missing
1074at5820	Complete	PfW2_chromosome_3	89147	93120	-	2013.4	960	https://www.orthodb.org/v10?query=1074at5820	Exportin-1, putative
1083at5820	Fragmented	PfW2_chromosome_13	2225536	2230690	-	883.4	792	https://www.orthodb.org/v10?query=1083at5820	Patatin-like phospholipase, putative
1085at5820	Complete	PfW2_chromosome_9	1117815	1123299	+	1593.3	1108	https://www.orthodb.org/v10?query=1085at5820	High molecular weight rhoptry protein 2
1087at5820	Complete	PfW2_chromosome_1	409853	415640	-	1356.5	1195	https://www.orthodb.org/v10?query=1087at5820	Kinesin family member 18/19
1089at5820	Fragmented	PfW2_chromosome_4	504404	508358	-	866.4	758	https://www.orthodb.org/v10?query=1089at5820	Pentatricopeptide repeat
1090at5820	Complete	PfW2_chromosome_2	567490	572254	-	1784.2	1211	https://www.orthodb.org/v10?query=1090at5820	WD40-repeat-containing domain
1097at5820	Complete	PfW2_chromosome_14	1033110	1038339	+	1769.6	1100	https://www.orthodb.org/v10?query=1097at5820	PowCR01_130029500
1098at5820	Complete	PfW2_chromosome_13	1856674	1861250	-	1552.9	1008	https://www.orthodb.org/v10?query=1098at5820	Elongation factor 2
1106at5820	Complete	PfW2_chromosome_12	439811	445138	-	909.0	957	https://www.orthodb.org/v10?query=1106at5820	Phosphatase
1108at5820	Complete	PfW2_chromosome_13	1294252	1299725	+	831.6	909	https://www.orthodb.org/v10?query=1108at5820	Ubiquitin-activating enzyme
1110at5820	Complete	PfW2_chromosome_14	1590243	1597326	-	833.7	1682	https://www.orthodb.org/v10?query=1110at5820	PowCR01_120010400
1119at5820	Complete	PfW2_chromosome_13	1970141	1974476	+	1680.8	1071	https://www.orthodb.org/v10?query=1119at5820	Glycoside hydrolase, family 35
1120at5820	Missing
1123at5820	Complete	PfW2_chromosome_3	314484	318605	-	1678.8	932	https://www.orthodb.org/v10?query=1123at5820	Splicing factor 3B subunit 1
1124at5820	Complete	PfW2_chromosome_12	882970	888500	+	2118.2	1226	https://www.orthodb.org/v10?query=1124at5820	P-type ATPase
1125at5820	Complete	PfW2_chromosome_14	775875	781908	-	723.2	1581	https://www.orthodb.org/v10?query=1125at5820	PowCR01_130037100
1127at5820	Complete	PfW2_chromosome_6	803295	807378	-	1907.2	1028	https://www.orthodb.org/v10?query=1127at5820	PowCR01_110030400
1130at5820	Missing
1133at5820	Complete	PfW2_chromosome_3	622386	626969	-	1334.4	1018	https://www.orthodb.org/v10?query=1133at5820	Cdc2-related protein kinase 4, putative
1134at5820	Missing
1137at5820	Complete	PfW2_chromosome_9	823869	828958	+	1145.7	1072	https://www.orthodb.org/v10?query=1137at5820	Tetratricopeptide repeat
1139at5820	Fragmented	PfW2_chromosome_14	3031471	3035774	+	1048.9	897	https://www.orthodb.org/v10?query=1139at5820	PowCR01_120071000
1144at5820	Fragmented	PfW2_chromosome_14	209361	212336	-	1065.1	673	https://www.orthodb.org/v10?query=1144at5820	WD40/YVTN repeat-like-containing domain superfamily
1145at5820	Complete	PfW2_chromosome_2	329107	336176	+	1479.3	1053	https://www.orthodb.org/v10?query=1145at5820	C2 domain-containing protein 5
1149at5820	Complete	PfW2_chromosome_12	340177	343837	+	653.9	816	https://www.orthodb.org/v10?query=1149at5820	Amino acid transporter, putative
1152at5820	Fragmented	PfW2_chromosome_13	1283580	1285928	-	1234.9	620	https://www.orthodb.org/v10?query=1152at5820	Aminoacyl-tRNA synthetase, class Ia
1167at5820	Complete	PfW2_chromosome_5	1229114	1234935	+	982.5	1172	https://www.orthodb.org/v10?query=1167at5820	PowCR01_100007700
1168at5820	Missing
1174at5820	Complete	PfW2_chromosome_3	556510	563414	+	595.5	979	https://www.orthodb.org/v10?query=1174at5820	A0A2P9GF51_9APIC
1177at5820	Complete	PfW2_chromosome_13	1995870	2001386	+	902.8	1110	https://www.orthodb.org/v10?query=1177at5820	GTP binding
1180at5820	Complete	PfW2_chromosome_13	1887174	1893065	+	1063.0	1103	https://www.orthodb.org/v10?query=1180at5820	E1-E2 ATPase, putative
1181at5820	Complete	PfW2_chromosome_10	477919	482514	+	1492.3	875	https://www.orthodb.org/v10?query=1181at5820	Phosphoinositide phospholipase C
1189at5820	Complete	PfW2_chromosome_9	327896	332823	+	998.7	979	https://www.orthodb.org/v10?query=1189at5820	WD40-repeat-containing domain superfamily
1194at5820	Complete	PfW2_chromosome_14	162222	167155	-	1653.2	1206	https://www.orthodb.org/v10?query=1194at5820	DNA mismatch repair protein MutS, N-terminal
1196at5820	Complete	PfW2_chromosome_8	1165351	1170265	+	1170.5	1084	https://www.orthodb.org/v10?query=1196at5820	PowCR01_050007300
1203at5820	Fragmented	PfW2_chromosome_11	989325	993404	-	721.8	606	https://www.orthodb.org/v10?query=1203at5820	6-phosphofructokinase
1205at5820	Complete	PfW2_chromosome_6	166737	170650	-	553.5	657	https://www.orthodb.org/v10?query=1205at5820	RAP protein, putative
1211at5820	Fragmented	PfW2_chromosome_6	187547	194186	-	880.5	880	https://www.orthodb.org/v10?query=1211at5820	Nucleoside diphosphate kinase, putative
1221at5820	Complete	PfW2_chromosome_14	2484902	2487908	-	1409.2	799	https://www.orthodb.org/v10?query=1221at5820	P-loop containing nucleoside triphosphate hydrolase
1222at5820	Complete	PfW2_chromosome_14	1139015	1143545	+	1441.0	936	https://www.orthodb.org/v10?query=1222at5820	Coatomer beta subunit, appendage platform domain
1229at5820	Missing
1231at5820	Complete	PfW2_chromosome_4	309383	315171	+	782.8	1078	https://www.orthodb.org/v10?query=1231at5820	PowCR01_030010600
1243at5820	Missing
1244at5820	Complete	PfW2_chromosome_6	757916	762079	-	1348.9	852	https://www.orthodb.org/v10?query=1244at5820	Acyl-CoA synthetase, putative
1254at5820	Complete	PfW2_chromosome_14	1428368	1434193	+	1177.4	1159	https://www.orthodb.org/v10?query=1254at5820	PowCR01_130020800
1258at5820	Complete	PfW2_chromosome_4	814323	820739	-	844.3	1279	https://www.orthodb.org/v10?query=1258at5820	PowCR01_050027000
1259at5820	Missing
1267at5820	Complete	PfW2_chromosome_11	1069950	1075377	-	1304.0	1156	https://www.orthodb.org/v10?query=1267at5820	Structural maintenance-chromosome 1
1275at5820	Complete	PfW2_chromosome_7	908891	919474	-	2052.9	1973	https://www.orthodb.org/v10?query=1275at5820	PowCR01_030023900
1282at5820	Complete	PfW2_chromosome_10	688149	693341	-	901.7	991	https://www.orthodb.org/v10?query=1282at5820	tRNA wybutosine-synthesizing-like superfamily
1286at5820	Fragmented	PfW2_chromosome_6	856741	859681	+	1107.3	660	https://www.orthodb.org/v10?query=1286at5820	Leucyl-tRNA synthetase
1288at5820	Complete	PfW2_chromosome_11	694442	699646	-	930.1	891	https://www.orthodb.org/v10?query=1288at5820	Tyrosine kinase-like protein
1289at5820	Complete	PfW2_chromosome_12	987090	990628	+	1334.5	729	https://www.orthodb.org/v10?query=1289at5820	Ubiquitin-activating enzyme E1
1301at5820	Complete	PfW2_chromosome_12	476800	480250	-	1761.5	873	https://www.orthodb.org/v10?query=1301at5820	P-type ATPase
1302at5820	Missing
1309at5820	Missing
1313at5820	Complete	PfW2_chromosome_11	1582284	1586784	+	1295.2	998	https://www.orthodb.org/v10?query=1313at5820	PowCR01_090043700
1314at5820	Complete	PfW2_chromosome_3	349318	353425	-	637.3	809	https://www.orthodb.org/v10?query=1314at5820	PowCR01_080036900
1318at5820	Complete	PfW2_chromosome_5	667566	671822	+	1531.5	941	https://www.orthodb.org/v10?query=1318at5820	Ubiquitin carboxyl-terminal hydrolase 2, putative
1320at5820	Fragmented	PfW2_chromosome_1	293861	298425	-	1211.6	670	https://www.orthodb.org/v10?query=1320at5820	Lipid/sterol
1322at5820	Complete	PfW2_chromosome_11	883227	887674	+	1110.8	849	https://www.orthodb.org/v10?query=1322at5820	DNA-directed RNA polymerase
1332at5820	Complete	PfW2_chromosome_11	1021846	1026683	-	690.0	701	https://www.orthodb.org/v10?query=1332at5820	PowCR01_090030500
1335at5820	Complete	PfW2_chromosome_13	1840556	1846420	-	1287.8	1309	https://www.orthodb.org/v10?query=1335at5820	A0A1K9YEH9_PLAVI
1353at5820	Fragmented	PfW2_chromosome_5	1029662	1032182	+	1397.5	693	https://www.orthodb.org/v10?query=1353at5820	Karyopherin beta, putative
1354at5820	Fragmented	PfW2_chromosome_8	855399	858352	+	1205.8	589	https://www.orthodb.org/v10?query=1354at5820	Oxoglutarate dehydrogenase (Succinyl-transferring), E1 component
1362at5820	Complete	PfW2_chromosome_7	236818	240128	+	1883.0	959	https://www.orthodb.org/v10?query=1362at5820	Importin-7, putative
1364at5820	Complete	PfW2_chromosome_12	1363744	1369942	+	1174.2	1293	https://www.orthodb.org/v10?query=1364at5820	PowCR01_140054200
1365at5820	Complete	PfW2_chromosome_7	1056795	1062153	+	986.1	1420	https://www.orthodb.org/v10?query=1365at5820	Ribonuclease H superfamily
1369at5820	Complete	PfW2_chromosome_6	123567	128701	-	979.3	982	https://www.orthodb.org/v10?query=1369at5820	Asparagine-rich protein
1374at5820	Complete	PfW2_chromosome_14	2023296	2028680	-	1206.5	1096	https://www.orthodb.org/v10?query=1374at5820	Zinc finger protein, putative
1380at5820	Complete	PfW2_chromosome_8	1073220	1076675	+	1657.7	871	https://www.orthodb.org/v10?query=1380at5820	Ubiquitin conjugation factor E4 B, putative
1382at5820	Complete	PfW2_chromosome_13	765340	769109	+	1444.4	882	https://www.orthodb.org/v10?query=1382at5820	Rhoptry protein 2, putative
1384at5820	Fragmented	PfW2_chromosome_5	449485	453887	-	669.9	599	https://www.orthodb.org/v10?query=1384at5820	MORN repeat protein, putative
1385at5820	Complete	PfW2_chromosome_2	707954	713329	-	527.6	991	https://www.orthodb.org/v10?query=1385at5820	PowCR01_040008900
1387at5820	Complete	PfW2_chromosome_12	432038	436678	+	1796.6	1012	https://www.orthodb.org/v10?query=1387at5820	Kinesin-7, putative
1391at5820	Complete	PfW2_chromosome_1	146203	151373	+	731.6	864	https://www.orthodb.org/v10?query=1391at5820	W6ZWZ2_9APIC
1394at5820	Fragmented	PfW2_chromosome_9	397800	401304	+	1784.7	930	https://www.orthodb.org/v10?query=1394at5820	ATP-dependent RNA helicase Ski2, C-terminal
1395at5820	Complete	PfW2_chromosome_8	95175	99334	+	1708.0	891	https://www.orthodb.org/v10?query=1395at5820	Glutamate dehydrogenase
1404at5820	Complete	PfW2_chromosome_6	52584	56643	+	1304.6	806	https://www.orthodb.org/v10?query=1404at5820	ATP-dependent RNA helicase, putative
1411at5820	Complete	PfW2_chromosome_2	144156	150178	-	682.2	1386	https://www.orthodb.org/v10?query=1411at5820	Repetitive organellar protein, putative
1412at5820	Complete	PfW2_chromosome_14	1613605	1617115	-	933.9	924	https://www.orthodb.org/v10?query=1412at5820	PowCR01_120010800
1413at5820	Complete	PfW2_chromosome_13	2363127	2366549	+	1552.2	848	https://www.orthodb.org/v10?query=1413at5820	Falcilysin, putative
1414at5820	Fragmented	PfW2_chromosome_9	1266368	1268933	-	873.2	480	https://www.orthodb.org/v10?query=1414at5820	Gamma-tubulin complex component, putative
1418at5820	Missing
1419at5820	Missing
1423at5820	Complete	PfW2_chromosome_10	127114	130814	-	1376.9	814	https://www.orthodb.org/v10?query=1423at5820	116kDa U5 small nuclear ribonucleoprotein component, C-terminal
1427at5820	Complete	PfW2_chromosome_13	1904664	1909418	+	952.6	831	https://www.orthodb.org/v10?query=1427at5820	Tyrosine kinase-like protein
1439at5820	Complete	PfW2_chromosome_13	2237427	2241723	+	541.3	734	https://www.orthodb.org/v10?query=1439at5820	PowCR01_110016200
1444at5820	Complete	PfW2_chromosome_5	307715	312685	+	1633.5	1054	https://www.orthodb.org/v10?query=1444at5820	Ankyrin repeat-containing domain
1450at5820	Complete	PfW2_chromosome_12	1171939	1179381	+	892.4	1463	https://www.orthodb.org/v10?query=1450at5820	Rab-GTPase-TBC domain
1452at5820	Complete	PfW2_chromosome_8	929462	932835	-	395.9	865	https://www.orthodb.org/v10?query=1452at5820	homeobox-containing protein
1454at5820	Complete	PfW2_chromosome_7	1090261	1097090	+	788.7	1232	https://www.orthodb.org/v10?query=1454at5820	Zinc finger, C3HC4 type, putative
1459at5820	Fragmented	PfW2_chromosome_13	379219	383584	+	1053.6	732	https://www.orthodb.org/v10?query=1459at5820	Vacuolar protein sorting-associated protein 18, putative
1462at5820	Complete	PfW2_chromosome_13	1033532	1039537	-	774.3	1325	https://www.orthodb.org/v10?query=1462at5820	PowCR01_120031400
1468at5820	Complete	PfW2_chromosome_9	373940	377499	+	1460.6	782	https://www.orthodb.org/v10?query=1468at5820	5'-3' exoribonuclease
1473at5820	Complete	PfW2_chromosome_14	2609708	2614033	+	1654.6	1085	https://www.orthodb.org/v10?query=1473at5820	Potassium channel
1483at5820	Complete	PfW2_chromosome_12	1749327	1753534	+	1400.1	927	https://www.orthodb.org/v10?query=1483at5820	N-alpha-acetyltransferase 15, NatA auxiliary subunit, putative
1487at5820	Complete	PfW2_chromosome_5	1090499	1095623	-	1062.3	912	https://www.orthodb.org/v10?query=1487at5820	WD40/YVTN repeat-like-containing domain superfamily
1489at5820	Complete	PfW2_chromosome_14	2157146	2160731	-	1628.9	858	https://www.orthodb.org/v10?query=1489at5820	Pyridine nucleotide transhydrogenase, putative
1490at5820	Complete	PfW2_chromosome_11	80879	85470	-	1343.8	814	https://www.orthodb.org/v10?query=1490at5820	Chromatin remodeling protein
1493at5820	Complete	PfW2_chromosome_7	867942	872555	+	645.4	859	https://www.orthodb.org/v10?query=1493at5820	A0A2P9GI45_9APIC
1494at5820	Complete	PfW2_chromosome_1	255055	259023	-	1335.0	704	https://www.orthodb.org/v10?query=1494at5820	P-type ATPase
1501at5820	Complete	PfW2_chromosome_9	1243926	1247860	-	1252.8	855	https://www.orthodb.org/v10?query=1501at5820	Armadillo-type fold
1504at5820	Complete	PfW2_chromosome_14	2578823	2583320	+	1307.9	953	https://www.orthodb.org/v10?query=1504at5820	Phosphatase, putative
1507at5820	Complete	PfW2_chromosome_9	406188	410609	-	1804.0	882	https://www.orthodb.org/v10?query=1507at5820	Ran-binding protein, putative
1513at5820	Complete	PfW2_chromosome_9	780074	784684	+	693.7	721	https://www.orthodb.org/v10?query=1513at5820	PowCR01_070022500
1518at5820	Complete	PfW2_chromosome_14	2901344	2908102	+	1498.3	1307	https://www.orthodb.org/v10?query=1518at5820	Histone deacetylase
1520at5820	Complete	PfW2_chromosome_14	1005172	1008601	-	1643.5	856	https://www.orthodb.org/v10?query=1520at5820	Phosphoenolpyruvate carboxylase
1521at5820	Complete	PfW2_chromosome_14	1729482	1733284	-	1281.0	1176	https://www.orthodb.org/v10?query=1521at5820	Serine/threonine protein kinase
1522at5820	Complete	PfW2_chromosome_11	45918	49453	+	1479.0	1030	https://www.orthodb.org/v10?query=1522at5820	SUF system FeS cluster assembly, SufBD
1526at5820	Complete	PfW2_chromosome_7	938887	943886	+	755.2	754	https://www.orthodb.org/v10?query=1526at5820	PowCR01_030024300
1529at5820	Fragmented	PfW2_chromosome_14	2184716	2188208	-	940.5	796	https://www.orthodb.org/v10?query=1529at5820	PowCR01_120055400
1533at5820	Complete	PfW2_chromosome_13	510962	516279	-	1578.9	1195	https://www.orthodb.org/v10?query=1533at5820	PowCR01_140016100
1547at5820	Complete	PfW2_chromosome_2	657260	662863	+	1517.2	1029	https://www.orthodb.org/v10?query=1547at5820	DEAD/DEAH box helicase, putative
1548at5820	Complete	PfW2_chromosome_5	1011777	1015935	-	1340.9	1141	https://www.orthodb.org/v10?query=1548at5820	PowCR01_100013200
1552at5820	Fragmented	PfW2_chromosome_14	2474924	2477952	+	1225.3	617	https://www.orthodb.org/v10?query=1552at5820	Aminoacyl-tRNA synthetase, class Ia
1563at5820	Missing
1569at5820	Complete	PfW2_chromosome_8	509414	512515	-	1226.1	883	https://www.orthodb.org/v10?query=1569at5820	PowCR01_140030400
1570at5820	Complete	PfW2_chromosome_10	357212	362061	-	1065.6	859	https://www.orthodb.org/v10?query=1570at5820	DNA2/NAM7 helicase, putative
1571at5820	Complete	PfW2_chromosome_7	241003	246442	-	1276.3	911	https://www.orthodb.org/v10?query=1571at5820	PowCR01_010008800
1580at5820	Complete	PfW2_chromosome_11	843152	848055	-	1401.6	1065	https://www.orthodb.org/v10?query=1580at5820	BEACH domain
1582at5820	Fragmented	PfW2_chromosome_11	588562	592371	+	1196.1	715	https://www.orthodb.org/v10?query=1582at5820	Insulinase, putative
1613at5820	Complete	PfW2_chromosome_4	580795	585201	-	1111.3	815	https://www.orthodb.org/v10?query=1613at5820	DNA helicase MCM9, putative
1614at5820	Fragmented	PfW2_chromosome_14	113836	118281	-	700.4	787	https://www.orthodb.org/v10?query=1614at5820	Nuclear formin-like protein
1620at5820	Complete	PfW2_chromosome_13	2058254	2064685	-	1280.4	1379	https://www.orthodb.org/v10?query=1620at5820	A0A2P9DKC3_9APIC
1624at5820	Complete	PfW2_chromosome_7	880667	886033	+	725.9	869	https://www.orthodb.org/v10?query=1624at5820	Serine/threonine protein kinase
1628at5820	Complete	PfW2_chromosome_6	822269	826947	+	1205.0	991	https://www.orthodb.org/v10?query=1628at5820	PowCR01_110029800
1632at5820	Missing
1633at5820	Complete	PfW2_chromosome_4	497487	503482	-	1879.2	1065	https://www.orthodb.org/v10?query=1633at5820	Structural maintenance of chromosomes protein
1634at5820	Complete	PfW2_chromosome_14	1243861	1250384	-	1382.0	1065	https://www.orthodb.org/v10?query=1634at5820	Leucine-rich repeat protein
1635at5820	Fragmented	PfW2_chromosome_9	141964	145962	-	831.3	668	https://www.orthodb.org/v10?query=1635at5820	AP-4 complex subunit epsilon, putative
1636at5820	Complete	PfW2_chromosome_14	2141908	2148867	+	1318.3	1194	https://www.orthodb.org/v10?query=1636at5820	PowCR01_120056400
1640at5820	Missing
1642at5820	Complete	PfW2_chromosome_13	691923	695770	+	1049.8	1103	https://www.orthodb.org/v10?query=1642at5820	PowCR01_140020900
1662at5820	Fragmented	PfW2_chromosome_14	2667938	2671699	+	1190.6	722	https://www.orthodb.org/v10?query=1662at5820	26S Proteasome non-ATPase regulatory subunit 1
1667at5820	Complete	PfW2_chromosome_13	85633	90565	+	1453.4	1055	https://www.orthodb.org/v10?query=1667at5820	DEAD/DEAH box ATP-dependent RNA helicase, putative
1668at5820	Complete	PfW2_chromosome_9	163358	168794	+	567.6	1184	https://www.orthodb.org/v10?query=1668at5820	Ubiquitin specific protease, putative
1676at5820	Complete	PfW2_chromosome_13	439835	443085	+	1349.4	729	https://www.orthodb.org/v10?query=1676at5820	Peptidase M1, alanyl aminopeptidase, C-terminal
1677at5820	Complete	PfW2_chromosome_10	737160	744546	-	1573.0	1026	https://www.orthodb.org/v10?query=1677at5820	P-type ATPase, cytoplasmic domain N
1681at5820	Complete	PfW2_chromosome_13	2213899	2217654	-	1496.5	961	https://www.orthodb.org/v10?query=1681at5820	WD40/YVTN repeat-like-containing domain superfamily
1684at5820	Complete	PfW2_chromosome_10	121237	125093	-	1419.2	791	https://www.orthodb.org/v10?query=1684at5820	Temperature dependent protein affecting M2 dsRNA replication, C-terminal
1687at5820	Complete	PfW2_chromosome_13	1232231	1237579	-	1053.3	837	https://www.orthodb.org/v10?query=1687at5820	Helicase
1688at5820	Complete	PfW2_chromosome_14	1930356	1935453	-	1390.2	931	https://www.orthodb.org/v10?query=1688at5820	PowCR01_120061300
1690at5820	Complete	PfW2_chromosome_14	2229532	2232547	+	978.9	707	https://www.orthodb.org/v10?query=1690at5820	AP-1 complex subunit gamma
1692at5820	Missing
1693at5820	Complete	PfW2_chromosome_10	1315132	1320319	+	1187.0	875	https://www.orthodb.org/v10?query=1693at5820	Armadillo-type fold
1697at5820	Complete	PfW2_chromosome_12	1790129	1793983	-	512.6	696	https://www.orthodb.org/v10?query=1697at5820	PowCR01_140064000
1702at5820	Missing
1708at5820	Complete	PfW2_chromosome_13	879552	884546	-	1144.8	895	https://www.orthodb.org/v10?query=1708at5820	Translation initiation factor EIF-2B subunit related
1709at5820	Missing
1711at5820	Complete	PfW2_chromosome_3	78656	82648	+	1089.3	808	https://www.orthodb.org/v10?query=1711at5820	ABC transporter B family member 4, putative
1714at5820	Complete	PfW2_chromosome_1	220759	224509	-	1211.7	815	https://www.orthodb.org/v10?query=1714at5820	PowCR01_020011100
1717at5820	Complete	PfW2_chromosome_13	600885	605050	+	1692.4	1041	https://www.orthodb.org/v10?query=1717at5820	Exportin-1, putative
1721at5820	Complete	PfW2_chromosome_2	451764	455117	+	1131.0	868	https://www.orthodb.org/v10?query=1721at5820	PowCR01_040014800
1726at5820	Complete	PfW2_chromosome_6	372355	378353	+	988.6	1047	https://www.orthodb.org/v10?query=1726at5820	PowCR01_110041200
1727at5820	Fragmented	PfW2_chromosome_6	361453	365950	+	968.4	656	https://www.orthodb.org/v10?query=1727at5820	A0A0L0CVU1_PLAFA
1728at5820	Complete	PfW2_chromosome_11	1233245	1238003	+	1060.7	1173	https://www.orthodb.org/v10?query=1728at5820	GPI inositol-deacylase
1734at5820	Complete	PfW2_chromosome_12	980379	984390	-	1311.7	938	https://www.orthodb.org/v10?query=1734at5820	Vacuole morphology and inheritance protein 14
1750at5820	Complete	PfW2_chromosome_9	230660	234494	+	1424.6	883	https://www.orthodb.org/v10?query=1750at5820	WD40/YVTN repeat-like-containing domain superfamily
1752at5820	Complete	PfW2_chromosome_8	729946	737483	-	1349.9	972	https://www.orthodb.org/v10?query=1752at5820	Rhoptry neck protein 5
1764at5820	Complete	PfW2_chromosome_6	1043493	1046615	+	1696.0	921	https://www.orthodb.org/v10?query=1764at5820	Transportin, putative
1767at5820	Complete	PfW2_chromosome_14	937371	942038	+	836.8	882	https://www.orthodb.org/v10?query=1767at5820	Vacuolar protein sorting-associated protein 3, putative
1768at5820	Complete	PfW2_chromosome_7	199809	204392	+	634.0	956	https://www.orthodb.org/v10?query=1768at5820	PowCR01_010008000
1771at5820	Fragmented	PfW2_chromosome_5	524411	527614	-	809.2	686	https://www.orthodb.org/v10?query=1771at5820	A0A2P9D233_9APIC
1774at5820	Complete	PfW2_chromosome_9	471676	474462	-	796.3	641	https://www.orthodb.org/v10?query=1774at5820	PowCR01_070013700
1790at5820	Complete	PfW2_chromosome_11	832315	836105	+	1307.2	1067	https://www.orthodb.org/v10?query=1790at5820	Structural maintenance of chromosomes protein 5, putative
1791at5820	Complete	PfW2_chromosome_2	240938	245468	-	1082.4	975	https://www.orthodb.org/v10?query=1791at5820	DNA repair endonuclease, putative
1800at5820	Complete	PfW2_chromosome_12	671117	674832	-	1494.4	801	https://www.orthodb.org/v10?query=1800at5820	P-loop containing nucleoside triphosphate hydrolase
1802at5820	Complete	PfW2_chromosome_7	1168641	1172600	+	896.4	1093	https://www.orthodb.org/v10?query=1802at5820	Transcription factor with AP2 domain(S)
1806at5820	Missing
1807at5820	Complete	PfW2_chromosome_14	2479223	2483135	-	800.6	716	https://www.orthodb.org/v10?query=1807at5820	A0A2P9DST7_9APIC
1811at5820	Complete	PfW2_chromosome_3	99694	103736	-	626.0	681	https://www.orthodb.org/v10?query=1811at5820	Polyribonucleotide 5'-hydroxyl-kinase Clp1, P-loop domain
1821at5820	Complete	PfW2_chromosome_14	2071593	2074732	+	407.5	654	https://www.orthodb.org/v10?query=1821at5820	Sirtuin family
1822at5820	Fragmented	PfW2_chromosome_14	1144989	1148452	+	947.3	591	https://www.orthodb.org/v10?query=1822at5820	ATP-dependent DNA helicase, putative
1826at5820	Fragmented	PfW2_chromosome_12	904307	909222	-	903.4	767	https://www.orthodb.org/v10?query=1826at5820	PowCR01_140043500
1827at5820	Complete	PfW2_chromosome_6	726685	733932	-	1360.7	1242	https://www.orthodb.org/v10?query=1827at5820	CLEC16A/TT9
1828at5820	Complete	PfW2_chromosome_13	409133	412220	-	1236.7	710	https://www.orthodb.org/v10?query=1828at5820	Tetratricopeptide repeat
1836at5820	Complete	PfW2_chromosome_14	2328456	2332706	+	1175.0	1222	https://www.orthodb.org/v10?query=1836at5820	Large ribosomal subunit nuclear export factor, putative
1841at5820	Fragmented	PfW2_chromosome_14	1925418	1927955	-	806.9	552	https://www.orthodb.org/v10?query=1841at5820	WD40 repeat
1842at5820	Fragmented	PfW2_chromosome_13	1719596	1723315	-	603.9	627	https://www.orthodb.org/v10?query=1842at5820	PowCR01_120014100
1849at5820	Complete	PfW2_chromosome_8	116431	119281	-	1463.7	733	https://www.orthodb.org/v10?query=1849at5820	WD40-repeat-containing domain
1861at5820	Complete	PfW2_chromosome_11	1201664	1205567	+	1048.7	730	https://www.orthodb.org/v10?query=1861at5820	PowCR01_090035200
1864at5820	Complete	PfW2_chromosome_4	337562	340513	+	1509.5	844	https://www.orthodb.org/v10?query=1864at5820	Sporozoite invasion-associated protein 1, putative
1867at5820	Complete	PfW2_chromosome_3	909924	912848	-	1085.9	786	https://www.orthodb.org/v10?query=1867at5820	Rh5 interacting protein
1876at5820	Complete	PfW2_chromosome_5	1267997	1273315	-	905.4	945	https://www.orthodb.org/v10?query=1876at5820	PowCR01_100006700
1877at5820	Complete	PfW2_chromosome_11	1093866	1098992	-	705.0	915	https://www.orthodb.org/v10?query=1877at5820	PowCR01_090032700
1880at5820	Missing
1881at5820	Missing
1887at5820	Complete	PfW2_chromosome_14	958644	962351	+	1047.3	796	https://www.orthodb.org/v10?query=1887at5820	DEAD/DEAH box helicase, putative
1888at5820	Complete	PfW2_chromosome_14	1815996	1819387	-	1142.5	672	https://www.orthodb.org/v10?query=1888at5820	Histidine--tRNA ligase, putative
1889at5820	Complete	PfW2_chromosome_8	356686	361891	+	668.7	939	https://www.orthodb.org/v10?query=1889at5820	AP-3 complex subunit delta, putative
1902at5820	Complete	PfW2_chromosome_1	196662	200709	+	492.2	638	https://www.orthodb.org/v10?query=1902at5820	PowCR01_020011900
1905at5820	Complete	PfW2_chromosome_12	953613	959154	-	1487.8	1209	https://www.orthodb.org/v10?query=1905at5820	PowCR01_140044900
1907at5820	Complete	PfW2_chromosome_8	976573	980111	+	1205.5	809	https://www.orthodb.org/v10?query=1907at5820	PowCR01_050012000
1917at5820	Complete	PfW2_chromosome_13	2113212	2115780	+	1502.0	694	https://www.orthodb.org/v10?query=1917at5820	DNA helicase
1919at5820	Missing
1920at5820	Complete	PfW2_chromosome_8	252602	255798	-	1189.1	986	https://www.orthodb.org/v10?query=1920at5820	W7AMR4_9APIC
1924at5820	Complete	PfW2_chromosome_13	648758	651770	+	1538.4	728	https://www.orthodb.org/v10?query=1924at5820	Mini-chromosome maintenance, conserved site
1929at5820	Complete	PfW2_chromosome_13	333373	340408	-	873.3	837	https://www.orthodb.org/v10?query=1929at5820	PowCR01_140011400
1942at5820	Complete	PfW2_chromosome_8	123466	127694	-	754.6	724	https://www.orthodb.org/v10?query=1942at5820	Inositol 5-phosphatase, putative
1943at5820	Fragmented	PfW2_chromosome_6	415018	418688	-	906.3	585	https://www.orthodb.org/v10?query=1943at5820	Transcription elongation factor SPT5
1945at5820	Fragmented	PfW2_chromosome_13	2282718	2285270	+	1236.0	662	https://www.orthodb.org/v10?query=1945at5820	Exosome complex exonuclease RRP44, putative
1964at5820	Missing
1966at5820	Missing
1968at5820	Complete	PfW2_chromosome_14	906571	911953	+	1351.7	790	https://www.orthodb.org/v10?query=1968at5820	Serine/threonine-protein phosphatase
1972at5820	Complete	PfW2_chromosome_9	243906	246935	-	1685.9	818	https://www.orthodb.org/v10?query=1972at5820	Coatomer subunit beta'
1976at5820	Complete	PfW2_chromosome_4	703653	709403	+	1119.7	1041	https://www.orthodb.org/v10?query=1976at5820	Regulator of chromosome condensation, putative
1979at5820	Missing
1981at5820	Fragmented	PfW2_chromosome_14	1911182	1916682	+	987.0	1108	https://www.orthodb.org/v10?query=1981at5820	Calponin homology domain-containing protein, putative
1986at5820	Complete	PfW2_chromosome_14	725576	728314	+	1899.8	869	https://www.orthodb.org/v10?query=1986at5820	DNA helicase
1990at5820	Fragmented	PfW2_chromosome_11	1412790	1417488	-	1091.8	1176	https://www.orthodb.org/v10?query=1990at5820	PowCR01_090040500
1993at5820	Missing
1996at5820	Missing
1997at5820	Complete	PfW2_chromosome_9	427078	430167	-	800.9	870	https://www.orthodb.org/v10?query=1997at5820	PurM-like, C-terminal domain
1998at5820	Fragmented	PfW2_chromosome_12	447383	450197	-	702.6	468	https://www.orthodb.org/v10?query=1998at5820	Mini-chromosome maintenance, conserved site
2002at5820	Complete	PfW2_chromosome_14	2086073	2089223	+	1639.6	759	https://www.orthodb.org/v10?query=2002at5820	Sortilin
2009at5820	Missing
2015at5820	Complete	PfW2_chromosome_9	1283310	1286363	+	1231.4	706	https://www.orthodb.org/v10?query=2015at5820	ATP-dependent helicase, C-terminal
2018at5820	Complete	PfW2_chromosome_11	1667787	1670982	-	1449.7	800	https://www.orthodb.org/v10?query=2018at5820	Coatomer subunit gamma
2022at5820	Complete	PfW2_chromosome_12	490885	495932	+	1371.6	1016	https://www.orthodb.org/v10?query=2022at5820	WD40-repeat-containing domain
2023at5820	Complete	PfW2_chromosome_6	1179709	1183335	-	933.6	597	https://www.orthodb.org/v10?query=2023at5820	Cullin homology domain
2029at5820	Complete	PfW2_chromosome_2	752904	759990	+	767.3	928	https://www.orthodb.org/v10?query=2029at5820	PowCR01_040007500
2031at5820	Complete	PfW2_chromosome_10	784462	788880	+	1210.9	786	https://www.orthodb.org/v10?query=2031at5820	RNA cytidine acetyltransferase
2040at5820	Fragmented	PfW2_chromosome_14	2367485	2370964	+	687.8	686	https://www.orthodb.org/v10?query=2040at5820	Zinc finger C2H2-type
2056at5820	Complete	PfW2_chromosome_5	620364	625724	+	683.6	702	https://www.orthodb.org/v10?query=2056at5820	OST-HTH/LOTUS domain
2057at5820	Complete	PfW2_chromosome_9	288268	292455	-	912.6	743	https://www.orthodb.org/v10?query=2057at5820	PowCR01_070009400
2059at5820	Missing
2062at5820	Missing
2063at5820	Complete	PfW2_chromosome_8	786936	791558	-	890.7	777	https://www.orthodb.org/v10?query=2063at5820	Cleavage and polyadenylation specificity factor subunit 2
2068at5820	Complete	PfW2_chromosome_3	900404	904956	+	558.9	1138	https://www.orthodb.org/v10?query=2068at5820	PowCR01_080023300
2069at5820	Complete	PfW2_chromosome_3	409210	413126	+	681.0	774	https://www.orthodb.org/v10?query=2069at5820	Aminoacyl-tRNA synthetase, class Ia
2070at5820	Missing
2073at5820	Fragmented	PfW2_chromosome_10	1328329	1330206	+	1092.5	559	https://www.orthodb.org/v10?query=2073at5820	Methionine--tRNA ligase
2080at5820	Complete	PfW2_chromosome_14	1492654	1495041	-	1380.8	699	https://www.orthodb.org/v10?query=2080at5820	Succinyl-CoA ligase, putative
2092at5820	Complete	PfW2_chromosome_9	1154239	1158552	-	1056.8	911	https://www.orthodb.org/v10?query=2092at5820	Diacylglycerol kinase
2094at5820	Complete	PfW2_chromosome_8	521989	526139	+	893.5	778	https://www.orthodb.org/v10?query=2094at5820	RNA-binding domain, S1
2097at5820	Complete	PfW2_chromosome_14	2053934	2056163	+	1575.2	668	https://www.orthodb.org/v10?query=2097at5820	Elongation factor 2
2102at5820	Complete	PfW2_chromosome_13	2423522	2429108	+	1386.6	1256	https://www.orthodb.org/v10?query=2102at5820	Calpain
2103at5820	Fragmented	PfW2_chromosome_14	1475234	1476730	-	1041.3	446	https://www.orthodb.org/v10?query=2103at5820	Ribonucleoside-diphosphate reductase
2106at5820	Missing
2109at5820	Fragmented	PfW2_chromosome_8	61395	65053	+	507.5	638	https://www.orthodb.org/v10?query=2109at5820	Sentrin-specific protease 2, putative
2110at5820	Fragmented	PfW2_chromosome_5	1121053	1124590	+	697.2	579	https://www.orthodb.org/v10?query=2110at5820	PowCR01_100010400
2119at5820	Missing
2123at5820	Missing
2126at5820	Complete	PfW2_chromosome_8	934979	938513	-	836.2	677	https://www.orthodb.org/v10?query=2126at5820	Serine/threonine protein kinase
2133at5820	Complete	PfW2_chromosome_8	642257	644885	+	462.7	311	https://www.orthodb.org/v10?query=2133at5820	Importin beta, putative
2136at5820	Complete	PfW2_chromosome_1	394016	400111	+	1104.8	844	https://www.orthodb.org/v10?query=2136at5820	Phosphatidylinositol-4-phosphate 5-kinase
2147at5820	Complete	PfW2_chromosome_14	870952	875424	+	1136.3	931	https://www.orthodb.org/v10?query=2147at5820	Nrap protein
2151at5820	Complete	PfW2_chromosome_13	577089	580293	-	958.5	824	https://www.orthodb.org/v10?query=2151at5820	PowCR01_140017800
2156at5820	Complete	PfW2_chromosome_4	376120	379435	-	897.4	550	https://www.orthodb.org/v10?query=2156at5820	Replication factor A1
2157at5820	Complete	PfW2_chromosome_11	1116531	1121054	-	1467.0	1179	https://www.orthodb.org/v10?query=2157at5820	Oxysterol-binding protein
2162at5820	Complete	PfW2_chromosome_14	1020087	1023578	+	1202.0	865	https://www.orthodb.org/v10?query=2162at5820	Trigger factor
2167at5820	Missing
2168at5820	Fragmented	PfW2_chromosome_6	666898	670584	+	946.5	695	https://www.orthodb.org/v10?query=2168at5820	AP-2 complex subunit alpha, putative
2170at5820	Complete	PfW2_chromosome_13	1388800	1392291	-	587.1	607	https://www.orthodb.org/v10?query=2170at5820	PowCR01_120022900
2174at5820	Complete	PfW2_chromosome_9	977753	982716	+	622.6	688	https://www.orthodb.org/v10?query=2174at5820	PowCR01_070027700
2176at5820	Missing
2178at5820	Fragmented	PfW2_chromosome_11	909975	913659	-	784.6	556	https://www.orthodb.org/v10?query=2178at5820	Ubiquitin-like modifier-activating enzyme Atg7
2181at5820	Complete	PfW2_chromosome_11	504579	508238	-	789.6	978	https://www.orthodb.org/v10?query=2181at5820	Serine esterase, putative
2183at5820	Complete	PfW2_chromosome_13	2378314	2381388	+	1700.1	761	https://www.orthodb.org/v10?query=2183at5820	Gelsolin-like domain
2187at5820	Fragmented	PfW2_chromosome_10	1136475	1140072	+	607.6	548	https://www.orthodb.org/v10?query=2187at5820	PowCR01_060016900
2189at5820	Complete	PfW2_chromosome_11	686835	691777	-	878.9	1135	https://www.orthodb.org/v10?query=2189at5820	Liver stage antigen
2198at5820	Complete	PfW2_chromosome_6	618732	623894	-	468.8	907	https://www.orthodb.org/v10?query=2198at5820	PPM-type phosphatase domain
2203at5820	Complete	PfW2_chromosome_2	427857	431682	+	986.6	878	https://www.orthodb.org/v10?query=2203at5820	PowCR01_040015300
2206at5820	Complete	PfW2_chromosome_8	1107453	1112622	-	711.8	1142	https://www.orthodb.org/v10?query=2206at5820	Nucleic acid-binding, OB-fold
2207at5820	Complete	PfW2_chromosome_7	273604	279352	-	830.8	1068	https://www.orthodb.org/v10?query=2207at5820	PowCR01_010009900
2209at5820	Complete	PfW2_chromosome_13	1586757	1589479	+	1251.5	629	https://www.orthodb.org/v10?query=2209at5820	Aconitate hydratase
2216at5820	Complete	PfW2_chromosome_12	1784812	1788391	+	862.0	817	https://www.orthodb.org/v10?query=2216at5820	Kinesin-13, putative
2218at5820	Complete	PfW2_chromosome_7	177514	181319	+	717.9	837	https://www.orthodb.org/v10?query=2218at5820	Phosphopantetheine adenylyltransferase, putative
2220at5820	Complete	PfW2_chromosome_13	963385	967571	+	329.2	689	https://www.orthodb.org/v10?query=2220at5820	Q8IE71_PLAF7
2224at5820	Complete	PfW2_chromosome_14	378661	391863	-	1829.8	2402	https://www.orthodb.org/v10?query=2224at5820	WD40 repeat
2233at5820	Complete	PfW2_chromosome_7	136354	139276	-	1068.9	804	https://www.orthodb.org/v10?query=2233at5820	tRNA m5C-methyltransferase, putative
2235at5820	Complete	PfW2_chromosome_7	67928	71790	-	747.6	790	https://www.orthodb.org/v10?query=2235at5820	PowCR01_010005900
2237at5820	Complete	PfW2_chromosome_14	2649202	2651961	+	1666.9	749	https://www.orthodb.org/v10?query=2237at5820	Serine/threonine-protein phosphatase
2238at5820	Complete	PfW2_chromosome_11	318285	321576	+	1074.4	630	https://www.orthodb.org/v10?query=2238at5820	Vacuolar protein sorting-associated protein 35
2244at5820	Complete	PfW2_chromosome_10	1427607	1431330	-	815.3	711	https://www.orthodb.org/v10?query=2244at5820	PowCR01_060024600
2246at5820	Complete	PfW2_chromosome_10	439247	443274	+	959.2	788	https://www.orthodb.org/v10?query=2246at5820	NLI interacting factor-like phosphatase, putative
2247at5820	Fragmented	PfW2_chromosome_5	1156042	1159031	-	1204.4	597	https://www.orthodb.org/v10?query=2247at5820	DNA replication licensing factor MCM3, putative
2248at5820	Complete	PfW2_chromosome_7	304612	308378	+	757.6	668	https://www.orthodb.org/v10?query=2248at5820	RAP protein, putative
2259at5820	Fragmented	PfW2_chromosome_14	1457417	1460567	-	1211.7	594	https://www.orthodb.org/v10?query=2259at5820	cGMP-dependent protein kinase
2263at5820	Complete	PfW2_chromosome_6	962712	967062	-	1010.1	902	https://www.orthodb.org/v10?query=2263at5820	DNA polymerase 1, putative
2267at5820	Complete	PfW2_chromosome_14	1983669	1987525	-	969.6	954	https://www.orthodb.org/v10?query=2267at5820	Crossover junction endonuclease MUS81, putative
2272at5820	Complete	PfW2_chromosome_7	183108	186100	-	696.5	740	https://www.orthodb.org/v10?query=2272at5820	protein phosphatase C2 domain-containing protein
2273at5820	Complete	PfW2_chromosome_13	459096	462092	+	1136.1	796	https://www.orthodb.org/v10?query=2273at5820	Translation initiation factor IF-2, putative
2274at5820	Complete	PfW2_chromosome_9	631522	638727	+	557.9	1344	https://www.orthodb.org/v10?query=2274at5820	W7AL41_PLAVN
2285at5820	Missing
2291at5820	Fragmented	PfW2_chromosome_2	237207	240475	+	1301.0	654	https://www.orthodb.org/v10?query=2291at5820	26S proteasome regulatory subunit RPN1, putative
2299at5820	Complete	PfW2_chromosome_11	1310635	1314009	+	1033.5	685	https://www.orthodb.org/v10?query=2299at5820	Tudor staphylococcal nuclease, putative
2302at5820	Complete	PfW2_chromosome_14	2030613	2036512	-	1016.4	914	https://www.orthodb.org/v10?query=2302at5820	PowCR01_120059000
2315at5820	Complete	PfW2_chromosome_14	2848646	2852356	-	956.9	683	https://www.orthodb.org/v10?query=2315at5820	chloroquine resistance marker protein
2319at5820	Complete	PfW2_chromosome_8	487190	490700	+	972.5	820	https://www.orthodb.org/v10?query=2319at5820	ER membrane protein complex subunit 1
2329at5820	Missing
2334at5820	Complete	PfW2_chromosome_14	2090766	2093438	-	966.6	708	https://www.orthodb.org/v10?query=2334at5820	Ribosome biogenesis protein TSR1, putative
2335at5820	Missing
2337at5820	Fragmented	PfW2_chromosome_13	1602873	1605685	+	1070.2	523	https://www.orthodb.org/v10?query=2337at5820	Myosin A
2346at5820	Complete	PfW2_chromosome_9	1134245	1137594	-	1008.0	865	https://www.orthodb.org/v10?query=2346at5820	PowCR01_070031900
2364at5820	Fragmented	PfW2_chromosome_1	271049	274040	+	603.7	482	https://www.orthodb.org/v10?query=2364at5820	Small ribosomal subunit assembling AARP2 protein
2365at5820	Complete	PfW2_chromosome_9	1028343	1032731	+	1337.0	1137	https://www.orthodb.org/v10?query=2365at5820	PowCR01_070028400
2366at5820	Complete	PfW2_chromosome_13	2459800	2462686	+	625.2	605	https://www.orthodb.org/v10?query=2366at5820	PowCR01_110011500
2368at5820	Complete	PfW2_chromosome_10	776715	783409	+	653.8	1017	https://www.orthodb.org/v10?query=2368at5820	PowCR01_060008700
2371at5820	Complete	PfW2_chromosome_4	144145	147895	+	625.8	767	https://www.orthodb.org/v10?query=2371at5820	Histone-lysine N-methyltransferase SETD8
2373at5820	Complete	PfW2_chromosome_10	1437539	1440070	+	1292.7	606	https://www.orthodb.org/v10?query=2373at5820	DNA repair helicase RAD25, putative
2374at5820	Fragmented	PfW2_chromosome_14	2078582	2080860	-	1016.0	564	https://www.orthodb.org/v10?query=2374at5820	LCCL domain-containing protein
2376at5820	Complete	PfW2_chromosome_8	814771	821590	-	1120.2	995	https://www.orthodb.org/v10?query=2376at5820	PowCR01_050016200
2377at5820	Complete	PfW2_chromosome_5	861151	866504	+	631.7	1262	https://www.orthodb.org/v10?query=2377at5820	PowCR01_100015100
2378at5820	Complete	PfW2_chromosome_1	125160	130183	-	1186.6	1296	https://www.orthodb.org/v10?query=2378at5820	Vacuolar protein sorting-associated protein 51, putative
2381at5820	Complete	PfW2_chromosome_13	2507133	2510587	-	1550.1	838	https://www.orthodb.org/v10?query=2381at5820	Pre-mRNA-splicing factor ATP-dependent RNA helicase PRP16, putative
2382at5820	Missing
2386at5820	Complete	PfW2_chromosome_2	721611	727668	-	739.7	1083	https://www.orthodb.org/v10?query=2386at5820	PowCR01_040008500
2392at5820	Fragmented	PfW2_chromosome_13	2209195	2211908	+	876.5	500	https://www.orthodb.org/v10?query=2392at5820	DNA helicase, putative
2397at5820	Complete	PfW2_chromosome_12	1074118	1076848	-	1022.8	568	https://www.orthodb.org/v10?query=2397at5820	Radical SAM
2399at5820	Complete	PfW2_chromosome_4	301894	307585	-	1135.1	844	https://www.orthodb.org/v10?query=2399at5820	PowCR01_030010500
2401at5820	Complete	PfW2_chromosome_13	162091	164996	-	1487.0	694	https://www.orthodb.org/v10?query=2401at5820	DNA ligase
2408at5820	Complete	PfW2_chromosome_6	1049887	1052871	-	981.3	509	https://www.orthodb.org/v10?query=2408at5820	Acetyl-CoA synthetase, putative
2411at5820	Complete	PfW2_chromosome_11	181150	186393	+	803.0	785	https://www.orthodb.org/v10?query=2411at5820	Protein kinase, putative
2414at5820	Complete	PfW2_chromosome_12	1312999	1316295	+	1265.1	912	https://www.orthodb.org/v10?query=2414at5820	Pentatricopeptide repeat
2415at5820	Complete	PfW2_chromosome_10	1260960	1265852	-	922.7	1121	https://www.orthodb.org/v10?query=2415at5820	RNA polymerase II-associated protein 1, C-terminal
2419at5820	Complete	PfW2_chromosome_9	918083	921602	+	1037.8	510	https://www.orthodb.org/v10?query=2419at5820	Patatin-like phospholipase, putative
2424at5820	Complete	PfW2_chromosome_5	1243692	1248509	+	943.3	1098	https://www.orthodb.org/v10?query=2424at5820	PowCR01_100007300
2427at5820	Complete	PfW2_chromosome_8	310443	313559	-	1455.7	725	https://www.orthodb.org/v10?query=2427at5820	V-type proton ATPase subunit a
2430at5820	Complete	PfW2_chromosome_12	1238677	1241891	-	1429.1	749	https://www.orthodb.org/v10?query=2430at5820	Pre-mRNA-splicing factor ATP-dependent RNA helicase PRP2, putative
2431at5820	Complete	PfW2_chromosome_3	106727	111281	+	833.1	870	https://www.orthodb.org/v10?query=2431at5820	HAD superfamily protein, putative
2436at5820	Complete	PfW2_chromosome_14	2544239	2548977	-	1389.1	757	https://www.orthodb.org/v10?query=2436at5820	EF-hand domain
2437at5820	Complete	PfW2_chromosome_13	540649	544136	+	899.7	871	https://www.orthodb.org/v10?query=2437at5820	PowCR01_140016600
2440at5820	Complete	PfW2_chromosome_12	548932	553220	+	1110.2	967	https://www.orthodb.org/v10?query=2440at5820	GPI ethanolamine phosphate transferase 3, putative
2441at5820	Missing
2444at5820	Complete	PfW2_chromosome_13	1306410	1309430	-	782.2	787	https://www.orthodb.org/v10?query=2444at5820	WD40/YVTN repeat-like-containing domain superfamily
2454at5820	Complete	PfW2_chromosome_12	1433526	1437139	-	1120.9	778	https://www.orthodb.org/v10?query=2454at5820	Pre-mRNA-splicing factor SYF1, putative
2458at5820	Complete	PfW2_chromosome_12	1045257	1048734	+	551.7	668	https://www.orthodb.org/v10?query=2458at5820	PowCR01_140047300
2459at5820	Missing
2472at5820	Complete	PfW2_chromosome_7	350396	353913	+	708.0	646	https://www.orthodb.org/v10?query=2472at5820	Hemimethylated DNA-binding domain
2479at5820	Complete	PfW2_chromosome_9	790233	793041	+	822.5	760	https://www.orthodb.org/v10?query=2479at5820	PowCR01_070022700
2481at5820	Missing
2482at5820	Complete	PfW2_chromosome_8	615821	618464	-	929.7	607	https://www.orthodb.org/v10?query=2482at5820	ATPase, putative
2484at5820	Complete	PfW2_chromosome_7	372074	375291	-	559.0	577	https://www.orthodb.org/v10?query=2484at5820	Ribonucleases P/MRP protein subunit POP1
2486at5820	Missing
2488at5820	Missing
2489at5820	Complete	PfW2_chromosome_14	1762831	1764555	+	1264.1	557	https://www.orthodb.org/v10?query=2489at5820	Heat shock protein 90, putative
2490at5820	Fragmented	PfW2_chromosome_11	905823	908334	-	659.3	366	https://www.orthodb.org/v10?query=2490at5820	Threonine--tRNA ligase
2503at5820	Missing
2504at5820	Complete	PfW2_chromosome_13	1428462	1431655	+	896.6	653	https://www.orthodb.org/v10?query=2504at5820	1-deoxy-D-xylulose 5-phosphate synthase
2505at5820	Complete	PfW2_chromosome_11	377637	381444	+	1126.6	835	https://www.orthodb.org/v10?query=2505at5820	PowCR01_090014300
2514at5820	Missing
2515at5820	Fragmented	PfW2_chromosome_11	822704	825272	-	536.2	448	https://www.orthodb.org/v10?query=2515at5820	PowCR01_090025000
2516at5820	Complete	PfW2_chromosome_10	527667	530475	+	554.0	741	https://www.orthodb.org/v10?query=2516at5820	PowCR01_080020800
2518at5820	Complete	PfW2_chromosome_8	448012	450817	+	832.1	769	https://www.orthodb.org/v10?query=2518at5820	ABC1 family, putative
2521at5820	Missing
2524at5820	Complete	PfW2_chromosome_5	1188425	1192029	-	1077.3	554	https://www.orthodb.org/v10?query=2524at5820	AP complex subunit beta
2526at5820	Missing
2533at5820	Fragmented	PfW2_chromosome_5	1058784	1060796	+	926.6	513	https://www.orthodb.org/v10?query=2533at5820	tRNA-YW synthesizing protein, putative
2535at5820	Complete	PfW2_chromosome_14	1451390	1454930	+	323.8	516	https://www.orthodb.org/v10?query=2535at5820	PowCR01_130020500
2540at5820	Complete	PfW2_chromosome_13	1421960	1424976	-	1188.4	767	https://www.orthodb.org/v10?query=2540at5820	Endopeptidase, putative
2545at5820	Missing
2547at5820	Complete	PfW2_chromosome_13	2162982	2165799	+	970.9	705	https://www.orthodb.org/v10?query=2547at5820	Phosphatase 2A regulatory subunit-related protein, putative
2549at5820	Missing
2553at5820	Complete	PfW2_chromosome_1	264181	268216	+	207.8	725	https://www.orthodb.org/v10?query=2553at5820	PowCR01_020010200
2557at5820	Complete	PfW2_chromosome_3	852753	857678	+	891.0	920	https://www.orthodb.org/v10?query=2557at5820	Cyclic amine resistance locus protein
2560at5820	Fragmented	PfW2_chromosome_14	2172118	2174841	-	1040.0	580	https://www.orthodb.org/v10?query=2560at5820	Glucose-6-phosphate dehydrogenase-6-phosphogluconolactonase
2563at5820	Complete	PfW2_chromosome_13	825807	830170	-	1406.5	867	https://www.orthodb.org/v10?query=2563at5820	Phosphodiesterase
2565at5820	Complete	PfW2_chromosome_13	2696573	2700119	+	1268.1	816	https://www.orthodb.org/v10?query=2565at5820	MIF4G-like domain superfamily
2573at5820	Complete	PfW2_chromosome_8	280506	284884	+	1051.9	695	https://www.orthodb.org/v10?query=2573at5820	C-mannosyltransferase, putative
2584at5820	Complete	PfW2_chromosome_11	1150601	1154884	+	664.0	983	https://www.orthodb.org/v10?query=2584at5820	Amino acid transporter, putative
2585at5820	Missing
2594at5820	Missing
2595at5820	Missing
2608at5820	Fragmented	PfW2_chromosome_14	1600207	1602300	-	763.3	621	https://www.orthodb.org/v10?query=2608at5820	PowCR01_120010500
2610at5820	Complete	PfW2_chromosome_14	575394	578096	-	822.0	577	https://www.orthodb.org/v10?query=2610at5820	ATP-dependent protease, putative
2617at5820	Complete	PfW2_chromosome_7	208649	211090	-	1643.6	737	https://www.orthodb.org/v10?query=2617at5820	DNA replication licensing factor MCM7
2619at5820	Complete	PfW2_chromosome_9	482154	484596	+	1077.5	578	https://www.orthodb.org/v10?query=2619at5820	Translation factor GUF1 homolog, mitochondrial
2624at5820	Complete	PfW2_chromosome_7	977439	981228	+	1402.5	1044	https://www.orthodb.org/v10?query=2624at5820	DNA mismatch repair protein PMS1, putative
2625at5820	Complete	PfW2_chromosome_6	470641	477162	-	1372.9	1263	https://www.orthodb.org/v10?query=2625at5820	Leucine-rich repeat protein
2637at5820	Complete	PfW2_chromosome_8	646983	650568	+	978.4	875	https://www.orthodb.org/v10?query=2637at5820	FAD-dependent monooxygenase, putative
2641at5820	Complete	PfW2_chromosome_10	661660	664747	-	615.0	571	https://www.orthodb.org/v10?query=2641at5820	PowCR01_060006000
2645at5820	Missing
2651at5820	Complete	PfW2_chromosome_6	61348	64484	-	1420.5	696	https://www.orthodb.org/v10?query=2651at5820	Elongation factor G
2655at5820	Fragmented	PfW2_chromosome_7	266048	268660	+	982.5	552	https://www.orthodb.org/v10?query=2655at5820	DNA mismatch repair protein MSH2, putative
2667at5820	Missing
2668at5820	Complete	PfW2_chromosome_2	462984	466678	+	562.1	835	https://www.orthodb.org/v10?query=2668at5820	GAF domain-related protein, putative
2670at5820	Complete	PfW2_chromosome_8	772186	776491	-	1014.5	693	https://www.orthodb.org/v10?query=2670at5820	DNA helicase, putative
2673at5820	Complete	PfW2_chromosome_4	436956	440900	-	785.0	634	https://www.orthodb.org/v10?query=2673at5820	DEAD box ATP-dependent RNA helicase, putative
2674at5820	Complete	PfW2_chromosome_14	514014	519261	-	241.0	771	https://www.orthodb.org/v10?query=2674at5820	A0A1J1HF21_PLARL
2678at5820	Complete	PfW2_chromosome_7	605674	608244	+	620.7	584	https://www.orthodb.org/v10?query=2678at5820	PowCR01_030016300
2691at5820	Complete	PfW2_chromosome_8	480874	483619	+	1203.3	715	https://www.orthodb.org/v10?query=2691at5820	Cullin-1, putative
2702at5820	Complete	PfW2_chromosome_11	227456	232405	-	740.3	1203	https://www.orthodb.org/v10?query=2702at5820	Transcription factor with AP2 domain(S)
2703at5820	Complete	PfW2_chromosome_4	551794	555914	+	774.2	609	https://www.orthodb.org/v10?query=2703at5820	Cdc2-related protein kinase 3, putative
2713at5820	Complete	PfW2_chromosome_11	279238	283577	-	776.5	973	https://www.orthodb.org/v10?query=2713at5820	PowCR01_090011100
2716at5820	Complete	PfW2_chromosome_13	1197722	1201157	+	798.3	711	https://www.orthodb.org/v10?query=2716at5820	Q8IE28_PLAF7
2722at5820	Complete	PfW2_chromosome_5	1312525	1315353	-	710.3	783	https://www.orthodb.org/v10?query=2722at5820	PowCR01_100005700
2728at5820	Complete	PfW2_chromosome_13	1760062	1763175	+	789.0	588	https://www.orthodb.org/v10?query=2728at5820	PowCR01_120013100
2730at5820	Complete	PfW2_chromosome_8	905194	909804	+	584.5	886	https://www.orthodb.org/v10?query=2730at5820	Phosphorylated CTD interacting factor 1, WW domain
2732at5820	Missing
2733at5820	Complete	PfW2_chromosome_3	877806	882074	+	697.9	766	https://www.orthodb.org/v10?query=2733at5820	PowCR01_080023700
2747at5820	Complete	PfW2_chromosome_9	1033528	1036021	+	1123.3	707	https://www.orthodb.org/v10?query=2747at5820	Glutamine-dependent NAD(+) synthetase, putative
2749at5820	Fragmented	PfW2_chromosome_2	603807	607581	+	627.9	481	https://www.orthodb.org/v10?query=2749at5820	PowCR01_040011200
2750at5820	Complete	PfW2_chromosome_5	565409	569654	-	759.9	648	https://www.orthodb.org/v10?query=2750at5820	Helicase
2755at5820	Complete	PfW2_chromosome_10	506462	510604	+	1278.2	1184	https://www.orthodb.org/v10?query=2755at5820	PowCR01_080020500
2761at5820	Complete	PfW2_chromosome_12	213295	216543	-	1159.1	627	https://www.orthodb.org/v10?query=2761at5820	transmembrane and coiled-coil domains 4
2762at5820	Complete	PfW2_chromosome_11	678764	681023	-	344.0	676	https://www.orthodb.org/v10?query=2762at5820	PowCR01_090022200
2771at5820	Complete	PfW2_chromosome_9	841857	846067	+	501.8	867	https://www.orthodb.org/v10?query=2771at5820	Ubiquitin-like protein, putative
2773at5820	Missing
2776at5820	Complete	PfW2_chromosome_5	534075	542575	+	1351.4	1485	https://www.orthodb.org/v10?query=2776at5820	WD40/YVTN repeat-like-containing domain superfamily
2786at5820	Complete	PfW2_chromosome_9	1008619	1014007	+	860.2	694	https://www.orthodb.org/v10?query=2786at5820	Protein kinase, putative
2788at5820	Complete	PfW2_chromosome_5	708715	711247	-	850.9	551	https://www.orthodb.org/v10?query=2788at5820	UTP--glucose-1-phosphate uridylyltransferase, putative
2793at5820	Complete	PfW2_chromosome_2	668633	672794	+	429.7	558	https://www.orthodb.org/v10?query=2793at5820	PowCR01_040009800
2794at5820	Complete	PfW2_chromosome_11	1079873	1084061	+	925.5	914	https://www.orthodb.org/v10?query=2794at5820	Mitochondrial rpoD, putative
2800at5820	Complete	PfW2_chromosome_13	751695	754263	-	917.7	646	https://www.orthodb.org/v10?query=2800at5820	Protein phosphatase PP2A regulatory subunit A, putative
2802at5820	Complete	PfW2_chromosome_13	957398	961822	-	1049.4	760	https://www.orthodb.org/v10?query=2802at5820	ATP-dependent helicase activity
2806at5820	Complete	PfW2_chromosome_13	177460	181262	+	843.1	843	https://www.orthodb.org/v10?query=2806at5820	PowCR01_140007300
2813at5820	Complete	PfW2_chromosome_12	1400337	1403133	-	1197.6	624	https://www.orthodb.org/v10?query=2813at5820	Vacuolar-type H+ pumping pyrophosphatase
2814at5820	Complete	PfW2_chromosome_5	69761	72512	+	705.0	444	https://www.orthodb.org/v10?query=2814at5820	Protein HIRA
2816at5820	Fragmented	PfW2_chromosome_12	608929	611963	+	856.4	574	https://www.orthodb.org/v10?query=2816at5820	Perforin-like protein 2
2819at5820	Complete	PfW2_chromosome_14	1524285	1526514	-	930.1	528	https://www.orthodb.org/v10?query=2819at5820	Cleavage and polyadenylation specificity factor subunit 3, putative
2821at5820	Complete	PfW2_chromosome_12	469447	472222	+	907.4	420	https://www.orthodb.org/v10?query=2821at5820	DNA replication licensing factor MCM5, putative
2822at5820	Fragmented	PfW2_chromosome_2	394907	399066	-	986.5	658	https://www.orthodb.org/v10?query=2822at5820	Sodium:neurotransmitter symporter
2824at5820	Complete	PfW2_chromosome_10	182815	186111	+	842.9	713	https://www.orthodb.org/v10?query=2824at5820	Digestive organ expansion factor, predicted
2825at5820	Complete	PfW2_chromosome_11	924355	927903	+	936.1	819	https://www.orthodb.org/v10?query=2825at5820	PowCR01_090028100
2829at5820	Complete	PfW2_chromosome_13	737784	741992	+	1013.1	807	https://www.orthodb.org/v10?query=2829at5820	PowCR01_140022000
2831at5820	Fragmented	PfW2_chromosome_5	446075	448847	+	1038.3	613	https://www.orthodb.org/v10?query=2831at5820	Stearoyl-CoA desaturase (Delta-9 desaturase)
2837at5820	Complete	PfW2_chromosome_12	1582241	1584937	+	1453.6	742	https://www.orthodb.org/v10?query=2837at5820	DNA topoisomerase 2
2838at5820	Missing
2844at5820	Missing
2847at5820	Complete	PfW2_chromosome_7	365561	369179	-	519.0	686	https://www.orthodb.org/v10?query=2847at5820	Cg7 protein
2849at5820	Fragmented	PfW2_chromosome_7	191633	194150	-	519.7	556	https://www.orthodb.org/v10?query=2849at5820	Methyltransferase, putative
2856at5820	Complete	PfW2_chromosome_5	842284	846155	-	792.1	771	https://www.orthodb.org/v10?query=2856at5820	PowCR01_100015700
2866at5820	Complete	PfW2_chromosome_12	420270	423420	-	391.3	571	https://www.orthodb.org/v10?query=2866at5820	PowCR01_130017200
2871at5820	Complete	PfW2_chromosome_6	614257	618097	-	1082.8	794	https://www.orthodb.org/v10?query=2871at5820	PowCR01_110035400
2874at5820	Complete	PfW2_chromosome_3	450916	454400	-	656.2	734	https://www.orthodb.org/v10?query=2874at5820	TPR domain containing protein
2875at5820	Complete	PfW2_chromosome_6	66967	71590	-	928.2	1215	https://www.orthodb.org/v10?query=2875at5820	SAC3/GANP/THP3
2879at5820	Fragmented	PfW2_chromosome_7	355730	363825	-	1570.3	1472	https://www.orthodb.org/v10?query=2879at5820	Cg2 protein
2880at5820	Complete	PfW2_chromosome_3	96286	98634	-	1405.3	695	https://www.orthodb.org/v10?query=2880at5820	Vesicle-fusing ATPase
2883at5820	Complete	PfW2_chromosome_12	536570	538797	-	1350.0	633	https://www.orthodb.org/v10?query=2883at5820	Prolyl-tRNA synthetase
2885at5820	Complete	PfW2_chromosome_1	419540	423020	-	765.8	636	https://www.orthodb.org/v10?query=2885at5820	Replication factor c protein, putative
2886at5820	Missing
2890at5820	Missing
2891at5820	Complete	PfW2_chromosome_6	737367	740648	+	933.8	755	https://www.orthodb.org/v10?query=2891at5820	PowCR01_110032300
2893at5820	Missing
2898at5820	Complete	PfW2_chromosome_10	1453861	1456356	-	599.7	542	https://www.orthodb.org/v10?query=2898at5820	GDP dissociation inhibitor, putative
2904at5820	Complete	PfW2_chromosome_5	854475	856888	+	1109.4	670	https://www.orthodb.org/v10?query=2904at5820	ATP-dependent RNA helicase DDX1, putative
2905at5820	Fragmented	PfW2_chromosome_11	568521	570975	-	815.8	443	https://www.orthodb.org/v10?query=2905at5820	DNA mismatch repair protein MLH, putative
2907at5820	Complete	PfW2_chromosome_12	224347	228047	-	1457.0	768	https://www.orthodb.org/v10?query=2907at5820	Eukaryotic translation initiation factor 3 subunit C
2909at5820	Fragmented	PfW2_chromosome_4	395041	396730	-	577.3	331	https://www.orthodb.org/v10?query=2909at5820	PPM-type phosphatase domain
2927at5820	Missing
2928at5820	Fragmented	PfW2_chromosome_3	688378	692228	-	676.5	519	https://www.orthodb.org/v10?query=2928at5820	PowCR01_080028200
2934at5820	Complete	PfW2_chromosome_9	751224	754662	-	295.7	589	https://www.orthodb.org/v10?query=2934at5820	TLD domain-containing protein
2939at5820	Complete	PfW2_chromosome_10	988805	992314	-	539.8	722	https://www.orthodb.org/v10?query=2939at5820	PowCR01_060012900
2940at5820	Complete	PfW2_chromosome_13	628276	631019	+	777.4	572	https://www.orthodb.org/v10?query=2940at5820	Choline-phosphate cytidylyltransferase
2942at5820	Complete	PfW2_chromosome_8	273386	276898	-	790.0	744	https://www.orthodb.org/v10?query=2942at5820	AAA family ATPase, putative
2944at5820	Complete	PfW2_chromosome_2	469603	473399	+	548.9	433	https://www.orthodb.org/v10?query=2944at5820	Tyrosine kinase-like protein, putative
2947at5820	Complete	PfW2_chromosome_14	2601932	2605099	+	894.4	648	https://www.orthodb.org/v10?query=2947at5820	tRNA 3'-trailer sequence RNase, putative
2950at5820	Complete	PfW2_chromosome_12	1801743	1806229	-	913.2	827	https://www.orthodb.org/v10?query=2950at5820	Kinesin motor domain
2955at5820	Complete	PfW2_chromosome_12	1259232	1261448	+	557.1	496	https://www.orthodb.org/v10?query=2955at5820	PowCR01_140052000
2956at5820	Fragmented	PfW2_chromosome_11	1061702	1065651	+	712.4	552	https://www.orthodb.org/v10?query=2956at5820	COG complex component, COG2
2959at5820	Missing
2964at5820	Complete	PfW2_chromosome_12	944688	948852	-	344.8	779	https://www.orthodb.org/v10?query=2964at5820	PowCR01_140044600
2971at5820	Complete	PfW2_chromosome_12	825510	827945	-	1279.5	615	https://www.orthodb.org/v10?query=2971at5820	Endoplasmin, putative
2974at5820	Missing
2975at5820	Fragmented	PfW2_chromosome_6	717900	721058	-	834.3	547	https://www.orthodb.org/v10?query=2975at5820	A0A077TLD4_PLACH
2985at5820	Complete	PfW2_chromosome_12	1283193	1287439	+	949.0	638	https://www.orthodb.org/v10?query=2985at5820	PowCR01_140052800
2987at5820	Complete	PfW2_chromosome_14	187973	192029	-	550.5	794	https://www.orthodb.org/v10?query=2987at5820	Tubby-like, C-terminal
2988at5820	Complete	PfW2_chromosome_12	1104709	1108335	+	1044.1	660	https://www.orthodb.org/v10?query=2988at5820	PowCR01_140048700
2989at5820	Complete	PfW2_chromosome_12	1292226	1294630	-	1016.7	526	https://www.orthodb.org/v10?query=2989at5820	Elongation factor G, mitochondrial
2992at5820	Fragmented	PfW2_chromosome_5	637119	640439	+	716.1	451	https://www.orthodb.org/v10?query=2992at5820	RAP protein, putative
2997at5820	Fragmented	PfW2_chromosome_12	1744043	1747166	-	846.6	517	https://www.orthodb.org/v10?query=2997at5820	tRNA uridine 5-carboxymethylaminomethyl modification enzyme
2998at5820	Complete	PfW2_chromosome_14	2913170	2917324	+	801.4	791	https://www.orthodb.org/v10?query=2998at5820	M1-family alanyl aminopeptidase, putative
3000at5820	Complete	PfW2_chromosome_9	892499	894776	+	1186.6	605	https://www.orthodb.org/v10?query=3000at5820	Perforin-like protein 3
3006at5820	Missing
3009at5820	Complete	PfW2_chromosome_8	240425	243527	-	570.7	910	https://www.orthodb.org/v10?query=3009at5820	PowCR01_010017900
3022at5820	Missing
3024at5820	Complete	PfW2_chromosome_14	1842914	1846835	-	729.3	777	https://www.orthodb.org/v10?query=3024at5820	PowCR01_120063700
3029at5820	Complete	PfW2_chromosome_2	649042	651720	-	1342.8	679	https://www.orthodb.org/v10?query=3029at5820	Origin recognition complex subunit 5
3030at5820	Complete	PfW2_chromosome_14	2384598	2386978	+	810.5	526	https://www.orthodb.org/v10?query=3030at5820	GTP-binding protein, putative
3031at5820	Fragmented	PfW2_chromosome_14	1944656	1946819	-	838.8	483	https://www.orthodb.org/v10?query=3031at5820	Ubiquitin-protein ligase, putative
3032at5820	Fragmented	PfW2_chromosome_11	177188	180252	-	961.9	637	https://www.orthodb.org/v10?query=3032at5820	Dna2/nam7 helicase family member, putative
3044at5820	Complete	PfW2_chromosome_5	997191	1000794	+	764.0	740	https://www.orthodb.org/v10?query=3044at5820	PowCR01_100013700
3047at5820	Complete	PfW2_chromosome_13	1316993	1320726	+	831.8	754	https://www.orthodb.org/v10?query=3047at5820	PowCR01_120024900
3052at5820	Complete	PfW2_chromosome_14	2839575	2842820	+	946.3	678	https://www.orthodb.org/v10?query=3052at5820	Phosphodiesterase
3053at5820	Complete	PfW2_chromosome_10	1443205	1448313	-	1063.5	752	https://www.orthodb.org/v10?query=3053at5820	Dynein intermediate chain, putative
3054at5820	Fragmented	PfW2_chromosome_7	338682	340189	+	756.4	429	https://www.orthodb.org/v10?query=3054at5820	Heat shock protein 110, putative
3057at5820	Complete	PfW2_chromosome_11	1166272	1169361	+	384.4	655	https://www.orthodb.org/v10?query=3057at5820	PowCR01_090034400
3060at5820	Complete	PfW2_chromosome_5	124072	127386	-	1219.1	679	https://www.orthodb.org/v10?query=3060at5820	Myosin B
3062at5820	Complete	PfW2_chromosome_9	623782	627220	+	1010.4	741	https://www.orthodb.org/v10?query=3062at5820	PowCR01_070018200
3065at5820	Complete	PfW2_chromosome_14	131801	137181	-	968.9	715	https://www.orthodb.org/v10?query=3065at5820	Adenylyl cyclase alpha
3072at5820	Complete	PfW2_chromosome_7	932654	936658	-	830.5	824	https://www.orthodb.org/v10?query=3072at5820	Exonuclease I
3077at5820	Fragmented	PfW2_chromosome_10	1000011	1002462	+	827.6	477	https://www.orthodb.org/v10?query=3077at5820	Glutamine-fructose-6-phosphate transaminase (Isomerizing)
3079at5820	Fragmented	PfW2_chromosome_7	150112	152162	+	244.0	380	https://www.orthodb.org/v10?query=3079at5820	WD40-repeat-containing domain
3084at5820	Complete	PfW2_chromosome_14	1673888	1676298	-	495.6	638	https://www.orthodb.org/v10?query=3084at5820	GTP-binding protein, putative
3089at5820	Complete	PfW2_chromosome_8	166717	169971	+	442.0	509	https://www.orthodb.org/v10?query=3089at5820	AAA family ATPase, putative
3093at5820	Complete	PfW2_chromosome_2	202465	205507	-	591.1	678	https://www.orthodb.org/v10?query=3093at5820	5'-3' exonuclease, putative
3095at5820	Complete	PfW2_chromosome_12	1959079	1963090	+	1055.3	690	https://www.orthodb.org/v10?query=3095at5820	Calcium-dependent channel, 7TM region, putative phosphate
3105at5820	Complete	PfW2_chromosome_13	1899715	1901917	-	1101.1	571	https://www.orthodb.org/v10?query=3105at5820	Glutamyl-tRNA synthetase
3108at5820	Complete	PfW2_chromosome_12	1554882	1557357	-	884.6	568	https://www.orthodb.org/v10?query=3108at5820	HD/PDEase domain
3111at5820	Complete	PfW2_chromosome_3	618556	620969	+	836.3	594	https://www.orthodb.org/v10?query=3111at5820	6-cysteine protein
3113at5820	Fragmented	PfW2_chromosome_13	1498712	1500961	-	629.2	432	https://www.orthodb.org/v10?query=3113at5820	Protein kinase
3114at5820	Complete	PfW2_chromosome_8	429347	433578	-	470.1	843	https://www.orthodb.org/v10?query=3114at5820	PowCR01_140032200
3141at5820	Complete	PfW2_chromosome_4	493551	496612	-	866.0	583	https://www.orthodb.org/v10?query=3141at5820	Ubiquitin carboxyl-terminal hydrolase
3149at5820	Complete	PfW2_chromosome_9	195962	198340	-	592.2	673	https://www.orthodb.org/v10?query=3149at5820	Mitochondrial carrier protein, putative
3150at5820	Missing
3154at5820	Complete	PfW2_chromosome_11	712511	714936	+	1035.9	631	https://www.orthodb.org/v10?query=3154at5820	Protein GCN20
3166at5820	Complete	PfW2_chromosome_10	496767	499956	-	1022.9	751	https://www.orthodb.org/v10?query=3166at5820	Translation initiation factor eIF-2B subunit delta, putative
3171at5820	Complete	PfW2_chromosome_5	420752	423247	-	845.1	484	https://www.orthodb.org/v10?query=3171at5820	Topoisomerase I
3172at5820	Complete	PfW2_chromosome_14	2555131	2557722	+	489.0	580	https://www.orthodb.org/v10?query=3172at5820	PowCR01_120046200
3175at5820	Missing
3177at5820	Missing
3192at5820	Complete	PfW2_chromosome_6	634614	639614	+	471.7	743	https://www.orthodb.org/v10?query=3192at5820	PowCR01_110034700
3193at5820	Complete	PfW2_chromosome_11	1773367	1775820	-	777.2	624	https://www.orthodb.org/v10?query=3193at5820	Farnesyltransferase beta subunit
3194at5820	Complete	PfW2_chromosome_13	1251395	1253526	-	1050.2	589	https://www.orthodb.org/v10?query=3194at5820	Glutamine--tRNA ligase, putative
3196at5820	Complete	PfW2_chromosome_9	987644	991902	+	720.4	791	https://www.orthodb.org/v10?query=3196at5820	Serine/threonine protein kinase
3200at5820	Complete	PfW2_chromosome_10	745626	749001	+	710.6	708	https://www.orthodb.org/v10?query=3200at5820	Pleckstrin homology domain
3205at5820	Missing
3208at5820	Complete	PfW2_chromosome_5	107951	110700	+	934.0	702	https://www.orthodb.org/v10?query=3208at5820	P-loop containing nucleoside triphosphate hydrolase
3211at5820	Complete	PfW2_chromosome_10	1398613	1403708	-	926.2	1209	https://www.orthodb.org/v10?query=3211at5820	PowCR01_060024100
3212at5820	Missing
3220at5820	Fragmented	PfW2_chromosome_12	807723	809868	+	743.4	415	https://www.orthodb.org/v10?query=3220at5820	FbpA domain protein, putative
3221at5820	Complete	PfW2_chromosome_7	720878	723436	+	564.1	554	https://www.orthodb.org/v10?query=3221at5820	Actin-related protein, putative
3243at5820	Complete	PfW2_chromosome_8	351768	355839	+	809.8	868	https://www.orthodb.org/v10?query=3243at5820	PowCR01_010015200
3245at5820	Complete	PfW2_chromosome_7	724217	729503	-	630.3	617	https://www.orthodb.org/v10?query=3245at5820	PowCR01_030019000
3254at5820	Missing
3255at5820	Complete	PfW2_chromosome_1	239203	241968	-	932.9	690	https://www.orthodb.org/v10?query=3255at5820	Cyclin-dependent kinases regulatory subunit
3256at5820	Complete	PfW2_chromosome_4	680578	683837	-	1082.8	729	https://www.orthodb.org/v10?query=3256at5820	PowCR01_050024300
3262at5820	Complete	PfW2_chromosome_7	874968	878854	-	674.3	753	https://www.orthodb.org/v10?query=3262at5820	RNA-binding domain superfamily
3263at5820	Complete	PfW2_chromosome_13	267413	270213	+	603.9	575	https://www.orthodb.org/v10?query=3263at5820	U3 small nucleolar RNA-associated protein 6
3266at5820	Complete	PfW2_chromosome_5	1238706	1241786	-	904.3	755	https://www.orthodb.org/v10?query=3266at5820	PowCR01_100007400
3268at5820	Complete	PfW2_chromosome_14	1971943	1975972	+	569.3	920	https://www.orthodb.org/v10?query=3268at5820	PowCR01_120060400
3276at5820	Complete	PfW2_chromosome_6	302293	305374	+	518.9	669	https://www.orthodb.org/v10?query=3276at5820	PowCR01_110042600
3278at5820	Complete	PfW2_chromosome_6	1125713	1130214	+	834.0	772	https://www.orthodb.org/v10?query=3278at5820	RAP protein, putative
3282at5820	Complete	PfW2_chromosome_10	904415	906882	+	1000.0	507	https://www.orthodb.org/v10?query=3282at5820	4-hydroxy-3-methylbut-2-en-1-yl diphosphate synthase
3283at5820	Complete	PfW2_chromosome_13	1088222	1091077	+	900.9	621	https://www.orthodb.org/v10?query=3283at5820	PowCR01_120030400
3285at5820	Complete	PfW2_chromosome_6	896581	898951	-	622.8	551	https://www.orthodb.org/v10?query=3285at5820	ATP dependent DEAD-box helicase, putative
3287at5820	Complete	PfW2_chromosome_5	715895	717948	+	1088.6	537	https://www.orthodb.org/v10?query=3287at5820	Eukaryotic translation initiation factor 3 subunit B
3289at5820	Complete	PfW2_chromosome_13	1324245	1327188	-	1140.2	646	https://www.orthodb.org/v10?query=3289at5820	PowCR01_120024700
3290at5820	Complete	PfW2_chromosome_8	506161	508548	+	664.2	555	https://www.orthodb.org/v10?query=3290at5820	Histone-arginine methyltransferase CARM1, putative
3293at5820	Fragmented	PfW2_chromosome_14	817564	820166	+	529.6	335	https://www.orthodb.org/v10?query=3293at5820	Glycyl-tRNA synthetase
3302at5820	Fragmented	PfW2_chromosome_7	569538	571115	+	642.9	338	https://www.orthodb.org/v10?query=3302at5820	GTP-binding protein
3304at5820	Missing
3306at5820	Complete	PfW2_chromosome_10	1008464	1014064	-	874.9	970	https://www.orthodb.org/v10?query=3306at5820	PowCR01_060013400
3314at5820	Missing
3320at5820	Missing
3325at5820	Fragmented	PfW2_chromosome_13	920670	923458	-	389.8	440	https://www.orthodb.org/v10?query=3325at5820	Vacuolar protein sorting-associated protein 52, putative
3333at5820	Complete	PfW2_chromosome_10	1330740	1333741	-	812.6	693	https://www.orthodb.org/v10?query=3333at5820	Pseudouridine synthase, TruD
3339at5820	Fragmented	PfW2_chromosome_10	346194	349367	-	711.2	692	https://www.orthodb.org/v10?query=3339at5820	PowCR01_080016000
3346at5820	Complete	PfW2_chromosome_12	631716	634245	-	982.5	792	https://www.orthodb.org/v10?query=3346at5820	PowCR01_140037900
3350at5820	Missing
3352at5820	Missing
3355at5820	Fragmented	PfW2_chromosome_10	1289702	1291258	-	750.1	492	https://www.orthodb.org/v10?query=3355at5820	Myb2 transcription factor, putative
3358at5820	Missing
3359at5820	Missing
3360at5820	Missing
3369at5820	Complete	PfW2_chromosome_10	547549	551442	-	734.1	638	https://www.orthodb.org/v10?query=3369at5820	PowCR01_080021100
3370at5820	Missing
3371at5820	Complete	PfW2_chromosome_14	2995888	2998549	+	790.7	550	https://www.orthodb.org/v10?query=3371at5820	DNA repair metallo-beta-lactamase protein
3374at5820	Fragmented	PfW2_chromosome_13	2086318	2087976	-	843.2	484	https://www.orthodb.org/v10?query=3374at5820	Inositol-polyphosphate 5-phosphatase, putative
3379at5820	Fragmented	PfW2_chromosome_13	95465	97261	+	841.3	460	https://www.orthodb.org/v10?query=3379at5820	PowCR01_140005600
3381at5820	Complete	PfW2_chromosome_12	1754424	1756835	-	831.9	644	https://www.orthodb.org/v10?query=3381at5820	Transcription factor Tfb2, putative
3383at5820	Missing
3396at5820	Complete	PfW2_chromosome_14	754980	757319	-	1149.7	612	https://www.orthodb.org/v10?query=3396at5820	DEAD/DEAH box ATP-dependent RNA helicase, putative
3399at5820	Complete	PfW2_chromosome_13	2152187	2154616	-	648.3	509	https://www.orthodb.org/v10?query=3399at5820	PowCR01_110017600
3403at5820	Complete	PfW2_chromosome_13	1697801	1700590	+	1235.4	707	https://www.orthodb.org/v10?query=3403at5820	Heat shock protein 110, putative
3405at5820	Complete	PfW2_chromosome_10	304526	307599	+	431.7	497	https://www.orthodb.org/v10?query=3405at5820	PowCR01_080013600
3411at5820	Complete	PfW2_chromosome_13	1175635	1178802	+	1071.8	560	https://www.orthodb.org/v10?query=3411at5820	AMP deaminase, putative
3415at5820	Complete	PfW2_chromosome_8	1001055	1003444	-	548.3	617	https://www.orthodb.org/v10?query=3415at5820	PowCR01_050011300
3420at5820	Complete	PfW2_chromosome_14	485992	489540	+	1051.7	719	https://www.orthodb.org/v10?query=3420at5820	AAA family ATPase, putative
3428at5820	Complete	PfW2_chromosome_3	414692	417507	-	891.0	592	https://www.orthodb.org/v10?query=3428at5820	Phosphatidylinositol 3-and 4-kinase, putative
3431at5820	Fragmented	PfW2_chromosome_13	1653709	1654872	-	841.0	365	https://www.orthodb.org/v10?query=3431at5820	Kelch protein K13, putative
3437at5820	Complete	PfW2_chromosome_14	458551	460893	+	837.9	665	https://www.orthodb.org/v10?query=3437at5820	PowCR01_130044400
3438at5820	Fragmented	PfW2_chromosome_13	2471350	2473752	-	700.6	475	https://www.orthodb.org/v10?query=3438at5820	WD40-repeat-containing domain
3440at5820	Complete	PfW2_chromosome_8	997652	1000618	+	616.5	880	https://www.orthodb.org/v10?query=3440at5820	A0A081IB45_PLAVN
3444at5820	Complete	PfW2_chromosome_11	810186	813032	+	560.3	534	https://www.orthodb.org/v10?query=3444at5820	Leucine-rich repeat protein
3450at5820	Fragmented	PfW2_chromosome_9	533509	536450	+	511.7	490	https://www.orthodb.org/v10?query=3450at5820	PowCR01_070015800
3455at5820	Fragmented	PfW2_chromosome_14	353353	355332	-	824.7	495	https://www.orthodb.org/v10?query=3455at5820	PowCR01_130047000
3459at5820	Complete	PfW2_chromosome_12	1588687	1590906	+	1258.0	702	https://www.orthodb.org/v10?query=3459at5820	ATPase, AAA-type, conserved site
3471at5820	Complete	PfW2_chromosome_6	1215638	1218900	+	1229.5	725	https://www.orthodb.org/v10?query=3471at5820	PowCR01_110020800
3472at5820	Complete	PfW2_chromosome_13	1688473	1690649	+	826.7	558	https://www.orthodb.org/v10?query=3472at5820	Aminomethyltransferase, putative
3473at5820	Missing
3487at5820	Fragmented	PfW2_chromosome_9	221385	224253	-	807.9	527	https://www.orthodb.org/v10?query=3487at5820	High molecular weight rhoptry protein 3, putative
3489at5820	Complete	PfW2_chromosome_14	1742099	1744711	-	1023.5	734	https://www.orthodb.org/v10?query=3489at5820	WD40 repeat
3490at5820	Complete	PfW2_chromosome_5	555485	558339	+	514.3	417	https://www.orthodb.org/v10?query=3490at5820	6-cysteine protein
3491at5820	Complete	PfW2_chromosome_12	802620	804680	+	669.1	583	https://www.orthodb.org/v10?query=3491at5820	PowCR01_140041400
3492at5820	Missing
3500at5820	Fragmented	PfW2_chromosome_10	897136	899440	+	856.8	614	https://www.orthodb.org/v10?query=3500at5820	Kelch protein, putative
3504at5820	Complete	PfW2_chromosome_12	59789	63280	-	1039.4	645	https://www.orthodb.org/v10?query=3504at5820	ATP-dependent RNA helicase, putative
3505at5820	Fragmented	PfW2_chromosome_12	624067	627404	+	779.4	588	https://www.orthodb.org/v10?query=3505at5820	Multiple RNA-binding domain-containing protein 1, putative
3507at5820	Missing
3511at5820	Missing
3514at5820	Complete	PfW2_chromosome_7	323995	327043	+	1366.2	627	https://www.orthodb.org/v10?query=3514at5820	Heat shock protein 90
3522at5820	Missing
3523at5820	Complete	PfW2_chromosome_9	889607	891946	+	1137.7	662	https://www.orthodb.org/v10?query=3523at5820	Flavodoxin-like protein
3524at5820	Complete	PfW2_chromosome_6	574395	578166	+	904.0	750	https://www.orthodb.org/v10?query=3524at5820	Transmembrane protein TqsA-like
3532at5820	Fragmented	PfW2_chromosome_9	1191713	1193396	-	605.0	428	https://www.orthodb.org/v10?query=3532at5820	Elongation factor Tu, putative
3533at5820	Complete	PfW2_chromosome_11	89163	92557	-	669.3	575	https://www.orthodb.org/v10?query=3533at5820	PowCR01_090006300
3536at5820	Missing
3545at5820	Complete	PfW2_chromosome_9	926282	928794	+	606.1	589	https://www.orthodb.org/v10?query=3545at5820	PowCR01_070026300
3547at5820	Fragmented	PfW2_chromosome_11	1197638	1200224	+	874.5	509	https://www.orthodb.org/v10?query=3547at5820	RNA (Uracil-5-)methyltransferase, putative
3550at5820	Complete	PfW2_chromosome_8	395127	399093	-	695.9	987	https://www.orthodb.org/v10?query=3550at5820	Asparagine-rich antigen Pfa55-14
3552at5820	Complete	PfW2_chromosome_5	1279972	1283103	+	668.3	491	https://www.orthodb.org/v10?query=3552at5820	A0A2P9D7H6_PLARE
3553at5820	Complete	PfW2_chromosome_9	938056	942293	-	1011.9	727	https://www.orthodb.org/v10?query=3553at5820	PowCR01_070026600
3555at5820	Complete	PfW2_chromosome_12	94368	97220	-	645.0	620	https://www.orthodb.org/v10?query=3555at5820	Trimethylguanosine synthase, putative
3557at5820	Missing
3562at5820	Complete	PfW2_chromosome_13	2650332	2652197	+	768.5	574	https://www.orthodb.org/v10?query=3562at5820	PowCR01_110005900
3569at5820	Complete	PfW2_chromosome_13	1883008	1885693	-	1010.9	579	https://www.orthodb.org/v10?query=3569at5820	WD40-repeat-containing domain
3570at5820	Complete	PfW2_chromosome_5	615008	618178	-	959.9	634	https://www.orthodb.org/v10?query=3570at5820	Amino acid transporter, putative
3572at5820	Complete	PfW2_chromosome_14	157686	161791	+	881.7	745	https://www.orthodb.org/v10?query=3572at5820	PowCR01_130051200
3576at5820	Missing
3582at5820	Complete	PfW2_chromosome_13	2065891	2069393	+	779.8	993	https://www.orthodb.org/v10?query=3582at5820	Zinc finger, RanBP2-type
3584at5820	Fragmented	PfW2_chromosome_9	310645	313302	+	871.4	614	https://www.orthodb.org/v10?query=3584at5820	Translation initiation factor SUI1, putative
3597at5820	Complete	PfW2_chromosome_9	542693	545409	-	536.5	556	https://www.orthodb.org/v10?query=3597at5820	Arginyl-tRNA synthetase
3599at5820	Complete	PfW2_chromosome_9	854339	857512	+	894.2	732	https://www.orthodb.org/v10?query=3599at5820	Para-aminobenzoic acid synthetase
3600at5820	Complete	PfW2_chromosome_11	344847	347438	+	597.5	263	https://www.orthodb.org/v10?query=3600at5820	Endonuclease/exonuclease/phosphatase family protein, putative
3602at5820	Missing
3605at5820	Complete	PfW2_chromosome_13	233880	236349	+	634.4	640	https://www.orthodb.org/v10?query=3605at5820	SAM dependent methyltransferase, putative
3614at5820	Missing
3617at5820	Complete	PfW2_chromosome_7	1039829	1042881	+	803.5	758	https://www.orthodb.org/v10?query=3617at5820	PowCR01_020015100
3627at5820	Complete	PfW2_chromosome_7	311234	314213	+	903.3	607	https://www.orthodb.org/v10?query=3627at5820	CAP Gly-rich domain
3630at5820	Missing
3633at5820	Complete	PfW2_chromosome_12	1008282	1011939	-	1080.9	673	https://www.orthodb.org/v10?query=3633at5820	PowCR01_140046400
3636at5820	Missing
3643at5820	Complete	PfW2_chromosome_10	327520	330261	+	702.4	598	https://www.orthodb.org/v10?query=3643at5820	Small subunit rRNA synthesis-associated protein, putative
3644at5820	Complete	PfW2_chromosome_14	596827	600547	-	794.1	759	https://www.orthodb.org/v10?query=3644at5820	PowCR01_130041000
3648at5820	Complete	PfW2_chromosome_12	922922	925785	+	1040.8	741	https://www.orthodb.org/v10?query=3648at5820	BRO1 domain
3649at5820	Complete	PfW2_chromosome_3	537778	541102	+	582.7	729	https://www.orthodb.org/v10?query=3649at5820	PowCR01_080031800
3659at5820	Missing
3663at5820	Complete	PfW2_chromosome_6	296667	299717	+	684.3	741	https://www.orthodb.org/v10?query=3663at5820	A0A0D9QPF5_PLAFR
3668at5820	Missing
3669at5820	Complete	PfW2_chromosome_14	83986	86822	+	697.0	687	https://www.orthodb.org/v10?query=3669at5820	PowCR01_130053600
3673at5820	Complete	PfW2_chromosome_10	511594	514350	+	1211.4	655	https://www.orthodb.org/v10?query=3673at5820	Male gamete fusion factor HAP2, putative
3676at5820	Missing
3678at5820	Complete	PfW2_chromosome_12	1761154	1765098	+	969.4	964	https://www.orthodb.org/v10?query=3678at5820	RNA-binding domain superfamily
3680at5820	Fragmented	PfW2_chromosome_12	1184812	1186814	+	439.4	440	https://www.orthodb.org/v10?query=3680at5820	Vacuolar transporter chaperone, putative
3688at5820	Complete	PfW2_chromosome_12	1083082	1085328	+	430.0	537	https://www.orthodb.org/v10?query=3688at5820	PowCR01_140048200
3689at5820	Complete	PfW2_chromosome_14	2291296	2293433	-	1192.6	617	https://www.orthodb.org/v10?query=3689at5820	V-type H(+)-translocating pyrophosphatase, putative
3691at5820	Missing
3692at5820	Complete	PfW2_chromosome_5	1274064	1277646	+	879.3	825	https://www.orthodb.org/v10?query=3692at5820	PowCR01_100006600
3696at5820	Missing
3701at5820	Complete	PfW2_chromosome_11	741994	744838	+	772.1	562	https://www.orthodb.org/v10?query=3701at5820	PowCR01_090023900
3704at5820	Missing
3706at5820	Missing
3707at5820	Complete	PfW2_chromosome_4	341520	344932	-	1199.5	651	https://www.orthodb.org/v10?query=3707at5820	Perforin-like protein 1
3712at5820	Fragmented	PfW2_chromosome_14	2597436	2599118	+	453.1	377	https://www.orthodb.org/v10?query=3712at5820	Conserved oligomeric Golgi complex subunit 6
3713at5820	Fragmented	PfW2_chromosome_6	411802	413814	+	975.4	483	https://www.orthodb.org/v10?query=3713at5820	Transketolase
3717at5820	Complete	PfW2_chromosome_7	436988	439919	+	1001.1	806	https://www.orthodb.org/v10?query=3717at5820	PowCR01_010014400
3722at5820	Complete	PfW2_chromosome_12	515825	518788	-	761.2	669	https://www.orthodb.org/v10?query=3722at5820	Bromodomain
3736at5820	Complete	PfW2_chromosome_14	375451	377646	+	800.0	454	https://www.orthodb.org/v10?query=3736at5820	CTP synthase
3740at5820	Fragmented	PfW2_chromosome_13	732100	734490	-	794.5	519	https://www.orthodb.org/v10?query=3740at5820	tRNA (Guanine26-N2/guanine27-N2)-dimethyltransferase
3749at5820	Complete	PfW2_chromosome_4	405815	407955	-	490.5	480	https://www.orthodb.org/v10?query=3749at5820	Ribosome biogenesis GTPase A, putative
3751at5820	Complete	PfW2_chromosome_11	139057	140979	-	781.6	544	https://www.orthodb.org/v10?query=3751at5820	Translocon component PTEX88, putative
3757at5820	Complete	PfW2_chromosome_10	169802	173745	+	669.3	743	https://www.orthodb.org/v10?query=3757at5820	PowCR01_080009700
3758at5820	Complete	PfW2_chromosome_10	97087	100896	+	717.1	1056	https://www.orthodb.org/v10?query=3758at5820	PowCR01_080008200
3763at5820	Complete	PfW2_chromosome_12	569278	572367	+	847.1	634	https://www.orthodb.org/v10?query=3763at5820	PowCR01_140035400
3771at5820	Complete	PfW2_chromosome_13	1814201	1816321	+	1145.8	569	https://www.orthodb.org/v10?query=3771at5820	DNA topoisomerase
3772at5820	Missing
3773at5820	Missing
3774at5820	Complete	PfW2_chromosome_8	881096	884093	-	1082.9	585	https://www.orthodb.org/v10?query=3774at5820	ATP-dependent RNA helicase prh1, putative
3779at5820	Complete	PfW2_chromosome_12	1087568	1090881	+	846.8	739	https://www.orthodb.org/v10?query=3779at5820	NIMA related kinase 1, putative
3783at5820	Fragmented	PfW2_chromosome_5	149808	151180	+	798.2	374	https://www.orthodb.org/v10?query=3783at5820	ATP-dependent helicase, putative
3789at5820	Complete	PfW2_chromosome_9	685288	687608	+	1151.3	536	https://www.orthodb.org/v10?query=3789at5820	Heat shock protein 70
3790at5820	Complete	PfW2_chromosome_12	1166402	1171080	-	847.7	592	https://www.orthodb.org/v10?query=3790at5820	Dynein regulatory complex subunit 7
3791at5820	Missing
3793at5820	Missing
3797at5820	Missing
3802at5820	Complete	PfW2_chromosome_13	1986227	1990527	+	1021.5	1067	https://www.orthodb.org/v10?query=3802at5820	Inner membrane complex protein 1f, putative
3803at5820	Complete	PfW2_chromosome_11	73951	76119	-	752.9	465	https://www.orthodb.org/v10?query=3803at5820	Phenylalanyl-tRNA synthetase, beta subunit
3804at5820	Complete	PfW2_chromosome_6	1132500	1134119	-	971.2	476	https://www.orthodb.org/v10?query=3804at5820	Nicotinate phosphoribosyltransferase
3809at5820	Fragmented	PfW2_chromosome_2	292347	294343	-	842.3	441	https://www.orthodb.org/v10?query=3809at5820	Peptidase C1A
3819at5820	Complete	PfW2_chromosome_13	157011	160389	-	672.7	662	https://www.orthodb.org/v10?query=3819at5820	Condensin complex subunit 2, putative
3822at5820	Missing
3824at5820	Missing
3825at5820	Complete	PfW2_chromosome_9	835842	839034	+	1085.3	610	https://www.orthodb.org/v10?query=3825at5820	WD40-repeat-containing domain
3828at5820	Complete	PfW2_chromosome_5	1262813	1267465	+	1016.5	985	https://www.orthodb.org/v10?query=3828at5820	A0A1J1GZW5_PLAGA
3833at5820	Complete	PfW2_chromosome_8	338194	340963	-	301.2	630	https://www.orthodb.org/v10?query=3833at5820	C0H4S8_PLAF7
3834at5820	Complete	PfW2_chromosome_12	1092748	1096433	+	489.2	647	https://www.orthodb.org/v10?query=3834at5820	Ubiquitin-conjugating enzyme
3835at5820	Complete	PfW2_chromosome_10	1304112	1305530	-	728.5	422	https://www.orthodb.org/v10?query=3835at5820	Sec1-like protein
3836at5820	Complete	PfW2_chromosome_13	2640833	2642671	-	1315.1	587	https://www.orthodb.org/v10?query=3836at5820	ABC transporter E family member 1, putative
3843at5820	Complete	PfW2_chromosome_4	429758	433490	-	500.0	516	https://www.orthodb.org/v10?query=3843at5820	tRNA(Ile)-lysidine/2-thiocytidine synthase, N-terminal
3851at5820	Missing
3852at5820	Complete	PfW2_chromosome_13	833379	836542	+	1099.6	651	https://www.orthodb.org/v10?query=3852at5820	Phosphodiesterase
3857at5820	Fragmented	PfW2_chromosome_13	545451	546995	+	781.6	470	https://www.orthodb.org/v10?query=3857at5820	PowCR01_140016700
3859at5820	Complete	PfW2_chromosome_12	181435	184599	-	743.7	784	https://www.orthodb.org/v10?query=3859at5820	PowCR01_130011900
3863at5820	Complete	PfW2_chromosome_4	272124	276084	+	671.6	628	https://www.orthodb.org/v10?query=3863at5820	PowCR01_030009500
3864at5820	Fragmented	PfW2_chromosome_6	600531	602647	+	882.4	448	https://www.orthodb.org/v10?query=3864at5820	Cdc2-related protein kinase 5, putative
3876at5820	Complete	PfW2_chromosome_6	546269	549121	-	506.6	657	https://www.orthodb.org/v10?query=3876at5820	Immunoglobulin E-set
3878at5820	Complete	PfW2_chromosome_12	123794	126634	-	490.8	454	https://www.orthodb.org/v10?query=3878at5820	PowCR01_130010100
3881at5820	Complete	PfW2_chromosome_4	587869	592038	+	1314.6	844	https://www.orthodb.org/v10?query=3881at5820	Histone acetyltransferase, putative
3884at5820	Complete	PfW2_chromosome_9	1308409	1311692	-	740.5	475	https://www.orthodb.org/v10?query=3884at5820	Sec1-like protein
3885at5820	Complete	PfW2_chromosome_5	818012	820925	-	578.1	589	https://www.orthodb.org/v10?query=3885at5820	Cell division control protein 73, C-terminal
3890at5820	Missing
3894at5820	Complete	PfW2_chromosome_10	769276	771454	+	750.2	593	https://www.orthodb.org/v10?query=3894at5820	Cytoplasmic dynein intermediate chain, putative
3905at5820	Complete	PfW2_chromosome_13	1418787	1420962	-	1115.3	555	https://www.orthodb.org/v10?query=3905at5820	Tryptophan--tRNA ligase
3909at5820	Complete	PfW2_chromosome_12	1265701	1268543	-	1087.3	503	https://www.orthodb.org/v10?query=3909at5820	Chaperonin CPN60, mitochondrial
3911at5820	Missing
3912at5820	Complete	PfW2_chromosome_2	381875	384202	-	907.4	517	https://www.orthodb.org/v10?query=3912at5820	Phospholipase A2, putative
3923at5820	Complete	PfW2_chromosome_11	932258	937538	-	487.3	644	https://www.orthodb.org/v10?query=3923at5820	Autophagy-related protein 23, putative
3925at5820	Fragmented	PfW2_chromosome_4	131694	134324	-	910.1	469	https://www.orthodb.org/v10?query=3925at5820	Pre-mRNA-splicing factor CLF1, putative
3926at5820	Fragmented	PfW2_chromosome_13	389641	392209	+	704.3	634	https://www.orthodb.org/v10?query=3926at5820	PowCR01_140012900
3934at5820	Complete	PfW2_chromosome_2	181334	183577	+	365.3	412	https://www.orthodb.org/v10?query=3934at5820	Condensin-2 complex subunit H2
3935at5820	Complete	PfW2_chromosome_12	685858	687464	-	456.2	361	https://www.orthodb.org/v10?query=3935at5820	WD40/YVTN repeat-like-containing domain superfamily
3940at5820	Missing
3950at5820	Complete	PfW2_chromosome_12	541483	544962	-	989.9	733	https://www.orthodb.org/v10?query=3950at5820	PowCR01_140034300
3953at5820	Missing
3954at5820	Complete	PfW2_chromosome_6	92974	96274	-	654.4	703	https://www.orthodb.org/v10?query=3954at5820	Zinc finger, RING-type
3958at5820	Complete	PfW2_chromosome_11	582849	585518	-	1159.4	625	https://www.orthodb.org/v10?query=3958at5820	Heat shock protein 90, putative
3964at5820	Complete	PfW2_chromosome_14	2789240	2791673	-	591.2	572	https://www.orthodb.org/v10?query=3964at5820	guanylyl cyclase
3968at5820	Fragmented	PfW2_chromosome_13	1692888	1694687	+	581.7	431	https://www.orthodb.org/v10?query=3968at5820	Krox-like protein, putative
3972at5820	Complete	PfW2_chromosome_11	1208479	1210467	+	1336.3	590	https://www.orthodb.org/v10?query=3972at5820	Heat shock protein 70
3973at5820	Complete	PfW2_chromosome_6	209989	213089	-	353.6	895	https://www.orthodb.org/v10?query=3973at5820	PowCR01_110044700
3977at5820	Complete	PfW2_chromosome_5	412328	414566	+	944.1	509	https://www.orthodb.org/v10?query=3977at5820	Peptidyl-prolyl cis-trans isomerase
3983at5820	Complete	PfW2_chromosome_11	665716	668005	+	813.7	508	https://www.orthodb.org/v10?query=3983at5820	tRNA nucleotidyltransferase, putative
3985at5820	Missing
3986at5820	Complete	PfW2_chromosome_12	414900	417324	-	625.9	453	https://www.orthodb.org/v10?query=3986at5820	General transcription factor 3C polypeptide 5, putative
3991at5820	Complete	PfW2_chromosome_14	1462524	1466085	-	867.1	684	https://www.orthodb.org/v10?query=3991at5820	PowCR01_130020200
3994at5820	Fragmented	PfW2_chromosome_8	784227	785627	+	1040.2	452	https://www.orthodb.org/v10?query=3994at5820	Heat shock protein 70
3995at5820	Complete	PfW2_chromosome_13	279479	281364	-	973.9	521	https://www.orthodb.org/v10?query=3995at5820	DNA-directed RNA polymerase alpha chain, putative
3996at5820	Complete	PfW2_chromosome_13	637905	640357	-	600.9	628	https://www.orthodb.org/v10?query=3996at5820	PowCR01_140019500
3997at5820	Complete	PfW2_chromosome_8	794838	796855	+	735.8	505	https://www.orthodb.org/v10?query=3997at5820	Perforin-like protein 5
4007at5820	Complete	PfW2_chromosome_6	429910	432137	-	479.2	401	https://www.orthodb.org/v10?query=4007at5820	SWIB/MDM2 domain
4009at5820	Complete	PfW2_chromosome_4	414394	417346	-	916.9	767	https://www.orthodb.org/v10?query=4009at5820	PowCR01_030013800
4013at5820	Complete	PfW2_chromosome_14	177043	180603	-	1035.7	632	https://www.orthodb.org/v10?query=4013at5820	Ribosome biogenesis protein BOP1 homolog
4019at5820	Complete	PfW2_chromosome_14	681626	685081	+	723.4	910	https://www.orthodb.org/v10?query=4019at5820	Cysteine protease
4028at5820	Complete	PfW2_chromosome_14	2939648	2943314	+	416.2	719	https://www.orthodb.org/v10?query=4028at5820	CKK domain
4030at5820	Missing
4031at5820	Missing
4032at5820	Missing
4039at5820	Missing
4059at5820	Complete	PfW2_chromosome_13	2430716	2432976	+	605.3	552	https://www.orthodb.org/v10?query=4059at5820	Exonuclease, putative
4067at5820	Complete	PfW2_chromosome_7	286906	288600	+	918.6	448	https://www.orthodb.org/v10?query=4067at5820	AAA family ATPase, putative
4072at5820	Complete	PfW2_chromosome_11	1691568	1694189	+	952.2	576	https://www.orthodb.org/v10?query=4072at5820	ABC transporter type 1, transmembrane domain
4079at5820	Complete	PfW2_chromosome_8	468604	471351	+	1138.4	731	https://www.orthodb.org/v10?query=4079at5820	ATP-dependent RNA helicase DBP1, putative
4083at5820	Complete	PfW2_chromosome_3	672044	673810	+	749.2	448	https://www.orthodb.org/v10?query=4083at5820	PowCR01_080028600
4084at5820	Missing
4085at5820	Complete	PfW2_chromosome_1	245834	248469	-	728.4	471	https://www.orthodb.org/v10?query=4085at5820	PowCR01_020010700
4091at5820	Complete	PfW2_chromosome_4	364920	368177	-	856.7	618	https://www.orthodb.org/v10?query=4091at5820	PowCR01_030012200
4095at5820	Missing
4096at5820	Missing
4098at5820	Complete	PfW2_chromosome_10	939482	941442	+	807.4	473	https://www.orthodb.org/v10?query=4098at5820	PowCR01_060011700
4109at5820	Missing
4115at5820	Complete	PfW2_chromosome_14	2690179	2692881	+	695.8	591	https://www.orthodb.org/v10?query=4115at5820	PowCR01_120043400
4120at5820	Fragmented	PfW2_chromosome_6	253417	255712	+	939.4	500	https://www.orthodb.org/v10?query=4120at5820	Translation initiation factor aIF-2
4121at5820	Complete	PfW2_chromosome_12	930179	932802	+	1232.3	687	https://www.orthodb.org/v10?query=4121at5820	Polyadenylate-binding protein
4127at5820	Complete	PfW2_chromosome_8	876086	878877	+	732.5	415	https://www.orthodb.org/v10?query=4127at5820	Protein kinase 1
4134at5820	Missing
4140at5820	Complete	PfW2_chromosome_12	1119710	1124458	-	777.7	607	https://www.orthodb.org/v10?query=4140at5820	PowCR01_140048900
4146at5820	Complete	PfW2_chromosome_10	1419384	1422716	+	843.7	598	https://www.orthodb.org/v10?query=4146at5820	PowCR01_060024400
4147at5820	Complete	PfW2_chromosome_14	884400	887962	+	849.6	794	https://www.orthodb.org/v10?query=4147at5820	glutamic acid-rich protein
4153at5820	Missing
4155at5820	Complete	PfW2_chromosome_2	560011	563569	-	542.6	606	https://www.orthodb.org/v10?query=4155at5820	PowCR01_040012100
4157at5820	Missing
4162at5820	Complete	PfW2_chromosome_13	1491567	1492913	-	804.0	427	https://www.orthodb.org/v10?query=4162at5820	PowCR01_120019900
4176at5820	Missing
4182at5820	Complete	PfW2_chromosome_9	1057372	1059337	+	905.7	496	https://www.orthodb.org/v10?query=4182at5820	Fe-S hydro-lyase, tartrate dehydratase beta-type, catalytic domain
4185at5820	Fragmented	PfW2_chromosome_11	521559	523997	-	789.3	455	https://www.orthodb.org/v10?query=4185at5820	Oligosacharyl transferase STT3 subunit
4186at5820	Missing
4188at5820	Fragmented	PfW2_chromosome_11	367786	370499	-	438.3	351	https://www.orthodb.org/v10?query=4188at5820	PowCR01_090013900
4189at5820	Complete	PfW2_chromosome_8	68203	71104	-	633.2	502	https://www.orthodb.org/v10?query=4189at5820	Mannose-6-phosphate isomerase, putative
4191at5820	Complete	PfW2_chromosome_14	2504724	2509458	-	730.3	626	https://www.orthodb.org/v10?query=4191at5820	CH domain superfamily
4195at5820	Missing
4198at5820	Fragmented	PfW2_chromosome_6	976075	977316	+	838.2	393	https://www.orthodb.org/v10?query=4198at5820	Poly(A) polymerase PAP, putative
4203at5820	Complete	PfW2_chromosome_14	1412152	1416542	-	697.6	783	https://www.orthodb.org/v10?query=4203at5820	Ataxin-2 like protein, putative
4204at5820	Complete	PfW2_chromosome_8	676786	680743	-	386.6	621	https://www.orthodb.org/v10?query=4204at5820	PowCR01_050019800
4214at5820	Complete	PfW2_chromosome_10	753670	756646	-	614.4	749	https://www.orthodb.org/v10?query=4214at5820	tRNA methyltransferase, putative
4216at5820	Complete	PfW2_chromosome_5	436022	439389	+	883.7	574	https://www.orthodb.org/v10?query=4216at5820	WD40-repeat-containing domain
4223at5820	Missing
4228at5820	Complete	PfW2_chromosome_12	499200	500948	-	1109.9	536	https://www.orthodb.org/v10?query=4228at5820	Glycerol-3-phosphate 1-O-acyltransferase, putative
4229at5820	Missing
4230at5820	Missing
4233at5820	Missing
4236at5820	Complete	PfW2_chromosome_13	1433968	1436502	+	828.9	587	https://www.orthodb.org/v10?query=4236at5820	Exoribonuclease, putative
4241at5820	Missing
4246at5820	Fragmented	PfW2_chromosome_13	2615096	2618234	+	831.9	627	https://www.orthodb.org/v10?query=4246at5820	PowCR01_110007000
4261at5820	Missing
4262at5820	Complete	PfW2_chromosome_13	2582923	2586330	-	582.8	882	https://www.orthodb.org/v10?query=4262at5820	Rhoptry protein
4272at5820	Complete	PfW2_chromosome_8	636334	639255	+	727.3	630	https://www.orthodb.org/v10?query=4272at5820	RAP protein, putative
4274at5820	Complete	PfW2_chromosome_14	2868541	2871446	+	1067.9	519	https://www.orthodb.org/v10?query=4274at5820	Sulfate transporter
4282at5820	Fragmented	PfW2_chromosome_13	1528496	1531231	+	677.9	466	https://www.orthodb.org/v10?query=4282at5820	ABC transporter B family member 5, putative
4288at5820	Fragmented	PfW2_chromosome_4	618090	619523	+	829.1	402	https://www.orthodb.org/v10?query=4288at5820	Bifunctional dihydrofolate reductase-thymidylate synthase
4291at5820	Complete	PfW2_chromosome_10	384325	387104	-	640.5	679	https://www.orthodb.org/v10?query=4291at5820	PowCR01_080017400
4293at5820	Missing
4306at5820	Fragmented	PfW2_chromosome_8	319969	323980	-	754.4	606	https://www.orthodb.org/v10?query=4306at5820	RNA helicase, putative
4307at5820	Complete	PfW2_chromosome_3	234878	236823	+	1092.5	549	https://www.orthodb.org/v10?query=4307at5820	Glycerol-3-phosphate dehydrogenase
4311at5820	Complete	PfW2_chromosome_12	1778446	1781390	+	631.6	528	https://www.orthodb.org/v10?query=4311at5820	PowCR01_140063700
4318at5820	Complete	PfW2_chromosome_5	64925	67171	-	552.6	428	https://www.orthodb.org/v10?query=4318at5820	Anaphase promoting complex subunit, putative
4332at5820	Missing
4334at5820	Missing
4335at5820	Missing
4340at5820	Complete	PfW2_chromosome_7	446937	448206	+	718.8	401	https://www.orthodb.org/v10?query=4340at5820	Regulator of chromosome condensation, putative
4344at5820	Complete	PfW2_chromosome_13	2492671	2495146	+	1187.6	650	https://www.orthodb.org/v10?query=4344at5820	PowCR01_110010500
4347at5820	Complete	PfW2_chromosome_11	161231	164024	-	995.9	577	https://www.orthodb.org/v10?query=4347at5820	Exonuclease, putative
4348at5820	Complete	PfW2_chromosome_7	316859	319743	-	632.2	572	https://www.orthodb.org/v10?query=4348at5820	PowCR01_010011000
4360at5820	Complete	PfW2_chromosome_7	1024738	1027733	-	849.2	663	https://www.orthodb.org/v10?query=4360at5820	PowCR01_020014600
4365at5820	Complete	PfW2_chromosome_9	907096	908697	-	1114.5	501	https://www.orthodb.org/v10?query=4365at5820	Thioredoxin reductase 2
4367at5820	Complete	PfW2_chromosome_6	488572	490626	+	1037.3	561	https://www.orthodb.org/v10?query=4367at5820	Nucleolar GTP-binding protein 1
4370at5820	Complete	PfW2_chromosome_13	1571557	1573561	+	550.8	405	https://www.orthodb.org/v10?query=4370at5820	Mannosyltransferase
4372at5820	Complete	PfW2_chromosome_14	607076	608769	-	998.9	500	https://www.orthodb.org/v10?query=4372at5820	Pyridoxal phosphate-dependent transferase
4376at5820	Complete	PfW2_chromosome_3	135313	138305	-	721.8	647	https://www.orthodb.org/v10?query=4376at5820	Inner membrane complex protein
4377at5820	Fragmented	PfW2_chromosome_7	946122	947624	-	628.1	434	https://www.orthodb.org/v10?query=4377at5820	WD40/YVTN repeat-like-containing domain superfamily
4379at5820	Complete	PfW2_chromosome_7	1032047	1034046	-	374.4	383	https://www.orthodb.org/v10?query=4379at5820	DNA (Cytosine-5)-methyltransferase
4392at5820	Complete	PfW2_chromosome_11	1066434	1069543	+	505.5	504	https://www.orthodb.org/v10?query=4392at5820	tRNA:m(4)X modification enzyme Trm13
4394at5820	Complete	PfW2_chromosome_11	1723608	1726636	-	762.7	630	https://www.orthodb.org/v10?query=4394at5820	Kinesin-like protein
4400at5820	Complete	PfW2_chromosome_10	1106655	1109987	+	734.7	509	https://www.orthodb.org/v10?query=4400at5820	Methyltransferase, putative
4407at5820	Complete	PfW2_chromosome_9	674090	676132	+	1007.2	602	https://www.orthodb.org/v10?query=4407at5820	PowCR01_070019500
4413at5820	Complete	PfW2_chromosome_14	1199274	1202154	+	713.4	507	https://www.orthodb.org/v10?query=4413at5820	Large ribosomal subunit associated GTPase, putative
4422at5820	Complete	PfW2_chromosome_13	707000	709223	-	458.0	408	https://www.orthodb.org/v10?query=4422at5820	PowCR01_140021300
4427at5820	Complete	PfW2_chromosome_12	745071	746919	+	802.1	485	https://www.orthodb.org/v10?query=4427at5820	WD40-repeat-containing domain
4429at5820	Fragmented	PfW2_chromosome_14	1827069	1829739	-	470.7	345	https://www.orthodb.org/v10?query=4429at5820	Serine/threonine kinase-1
4432at5820	Complete	PfW2_chromosome_6	786086	787929	-	698.1	551	https://www.orthodb.org/v10?query=4432at5820	PowCR01_110031200
4434at5820	Complete	PfW2_chromosome_11	827939	830056	+	810.6	515	https://www.orthodb.org/v10?query=4434at5820	RAP protein, putative
4437at5820	Complete	PfW2_chromosome_8	801890	803777	+	699.9	408	https://www.orthodb.org/v10?query=4437at5820	Perforin-like protein 4
4438at5820	Complete	PfW2_chromosome_13	711258	713058	-	988.9	473	https://www.orthodb.org/v10?query=4438at5820	Translocation protein SEC63
4442at5820	Fragmented	PfW2_chromosome_7	797619	800201	+	845.3	476	https://www.orthodb.org/v10?query=4442at5820	RNA helicase
4444at5820	Complete	PfW2_chromosome_11	1699088	1701276	-	476.8	450	https://www.orthodb.org/v10?query=4444at5820	Winged helix-like DNA-binding domain superfamily
4445at5820	Complete	PfW2_chromosome_14	1425130	1426734	+	965.7	504	https://www.orthodb.org/v10?query=4445at5820	Glucose-6-phosphate isomerase
4448at5820	Complete	PfW2_chromosome_5	495426	497389	-	729.1	433	https://www.orthodb.org/v10?query=4448at5820	Inositol-3-phosphate synthase
4449at5820	Missing
4450at5820	Complete	PfW2_chromosome_4	348355	351181	+	616.2	467	https://www.orthodb.org/v10?query=4450at5820	tRNA N6-adenosine threonylcarbamoyltransferase, putative
4451at5820	Complete	PfW2_chromosome_10	1285986	1288106	+	810.8	577	https://www.orthodb.org/v10?query=4451at5820	WD40-repeat-containing domain
4454at5820	Complete	PfW2_chromosome_10	83984	86524	+	723.5	650	https://www.orthodb.org/v10?query=4454at5820	PowCR01_080007900
4457at5820	Fragmented	PfW2_chromosome_10	578060	580036	-	928.5	416	https://www.orthodb.org/v10?query=4457at5820	GroEL-like apical domain superfamily
4465at5820	Missing
4468at5820	Complete	PfW2_chromosome_14	830968	832952	+	639.0	461	https://www.orthodb.org/v10?query=4468at5820	Surface protein P113, putative
4469at5820	Fragmented	PfW2_chromosome_9	296821	299302	+	839.8	523	https://www.orthodb.org/v10?query=4469at5820	Rab-GTPase-TBC domain
4483at5820	Fragmented	PfW2_chromosome_1	168990	171428	+	617.0	544	https://www.orthodb.org/v10?query=4483at5820	PowCR01_020012400
4487at5820	Complete	PfW2_chromosome_12	1370176	1372342	-	1085.3	551	https://www.orthodb.org/v10?query=4487at5820	DNA polymerase epsilon subunit b, putative
4492at5820	Complete	PfW2_chromosome_13	507615	510100	-	775.0	587	https://www.orthodb.org/v10?query=4492at5820	DEAD box helicase, putative
4493at5820	Missing
4494at5820	Fragmented	PfW2_chromosome_7	758733	760616	+	693.1	363	https://www.orthodb.org/v10?query=4494at5820	Rieske 
4495at5820	Complete	PfW2_chromosome_6	550040	552730	-	631.1	506	https://www.orthodb.org/v10?query=4495at5820	Cytosolic Fe-S cluster assembly factor NAR1, putative
4501at5820	Complete	PfW2_chromosome_8	862296	867302	-	603.0	1123	https://www.orthodb.org/v10?query=4501at5820	PowCR01_050015100
4503at5820	Fragmented	PfW2_chromosome_9	858803	864030	+	648.6	350	https://www.orthodb.org/v10?query=4503at5820	glutamine synthetase
4511at5820	Missing
4513at5820	Complete	PfW2_chromosome_7	74317	76540	-	693.7	555	https://www.orthodb.org/v10?query=4513at5820	PowCR01_010006100
4519at5820	Complete	PfW2_chromosome_3	917744	919990	+	746.7	517	https://www.orthodb.org/v10?query=4519at5820	PowCR01_080022800
4524at5820	Complete	PfW2_chromosome_6	272752	274922	-	748.0	524	https://www.orthodb.org/v10?query=4524at5820	Spindle assembly abnormal protein 6, putative
4530at5820	Complete	PfW2_chromosome_11	1049559	1052381	-	716.5	593	https://www.orthodb.org/v10?query=4530at5820	Alpha-D-phosphohexomutase, C-terminal
4534at5820	Complete	PfW2_chromosome_3	594816	597790	-	512.4	474	https://www.orthodb.org/v10?query=4534at5820	PowCR01_080030200
4540at5820	Missing
4549at5820	Complete	PfW2_chromosome_12	1826669	1830460	+	855.1	839	https://www.orthodb.org/v10?query=4549at5820	Clathrin adaptor, appendage, Ig-like subdomain superfamily
4553at5820	Fragmented	PfW2_chromosome_12	530177	531678	+	734.7	404	https://www.orthodb.org/v10?query=4553at5820	Integral membrane protein GPR180, putative
4554at5820	Complete	PfW2_chromosome_11	49838	53121	-	775.7	494	https://www.orthodb.org/v10?query=4554at5820	CPW-WPC domain
4559at5820	Complete	PfW2_chromosome_8	859197	861233	-	716.1	535	https://www.orthodb.org/v10?query=4559at5820	A0A2P9DC02_PLARE
4561at5820	Missing
4564at5820	Fragmented	PfW2_chromosome_11	1462928	1465086	-	726.9	368	https://www.orthodb.org/v10?query=4564at5820	AAA family ATPase, putative
4567at5820	Complete	PfW2_chromosome_8	965011	966972	+	928.8	508	https://www.orthodb.org/v10?query=4567at5820	DnaJ protein, putative
4571at5820	Complete	PfW2_chromosome_14	2560693	2563547	+	680.1	676	https://www.orthodb.org/v10?query=4571at5820	PowCR01_120046000
4573at5820	Complete	PfW2_chromosome_9	519670	521973	-	688.7	539	https://www.orthodb.org/v10?query=4573at5820	PowCR01_070015300
4574at5820	Complete	PfW2_chromosome_13	1590093	1592397	-	476.1	514	https://www.orthodb.org/v10?query=4574at5820	PowCR01_120016500
4575at5820	Complete	PfW2_chromosome_14	2922535	2925108	+	1051.2	605	https://www.orthodb.org/v10?query=4575at5820	DNA-directed RNA polymerase, alpha subunit, putative
4578at5820	Complete	PfW2_chromosome_9	445496	446911	-	882.3	429	https://www.orthodb.org/v10?query=4578at5820	DNA primase large subunit
4592at5820	Complete	PfW2_chromosome_7	862514	865475	+	464.4	406	https://www.orthodb.org/v10?query=4592at5820	Metallo-hydrolase/oxidoreductase, putative
4605at5820	Fragmented	PfW2_chromosome_3	333626	335743	+	621.6	304	https://www.orthodb.org/v10?query=4605at5820	N2227-like
4606at5820	Missing
4608at5820	Complete	PfW2_chromosome_11	1405639	1408083	+	837.4	765	https://www.orthodb.org/v10?query=4608at5820	Protein phosphatase
4609at5820	Complete	PfW2_chromosome_9	594930	597088	-	690.2	489	https://www.orthodb.org/v10?query=4609at5820	A0A1J1H363_PLARL
4619at5820	Complete	PfW2_chromosome_12	677135	679851	-	869.2	514	https://www.orthodb.org/v10?query=4619at5820	Arginyl-tRNA synthetase
4626at5820	Complete	PfW2_chromosome_8	697297	701465	+	580.0	445	https://www.orthodb.org/v10?query=4626at5820	tRNA modification GTPase
4629at5820	Complete	PfW2_chromosome_14	2285145	2287196	-	1119.6	595	https://www.orthodb.org/v10?query=4629at5820	PowCR01_120052800
4630at5820	Complete	PfW2_chromosome_10	893033	894479	-	861.3	406	https://www.orthodb.org/v10?query=4630at5820	Citrate synthase
4634at5820	Complete	PfW2_chromosome_12	1205023	1207822	+	669.7	546	https://www.orthodb.org/v10?query=4634at5820	Serine/threonine protein kinase RIO1, putative
4638at5820	Fragmented	PfW2_chromosome_14	993129	994208	-	551.3	315	https://www.orthodb.org/v10?query=4638at5820	WD40-repeat-containing domain
4651at5820	Complete	PfW2_chromosome_2	663241	666783	-	264.5	664	https://www.orthodb.org/v10?query=4651at5820	PowCR01_040010000
4671at5820	Complete	PfW2_chromosome_4	315723	317496	-	859.3	453	https://www.orthodb.org/v10?query=4671at5820	AAA family ATPase, putative
4681at5820	Complete	PfW2_chromosome_3	830964	833379	+	814.0	535	https://www.orthodb.org/v10?query=4681at5820	ATP-dependent RNA helicase, putative
4688at5820	Fragmented	PfW2_chromosome_6	177359	179028	+	478.6	283	https://www.orthodb.org/v10?query=4688at5820	K Homology domain, type 1
4689at5820	Complete	PfW2_chromosome_5	514217	517039	-	780.1	744	https://www.orthodb.org/v10?query=4689at5820	A0A1L0AAS4_PLAVI
4693at5820	Complete	PfW2_chromosome_11	1622495	1625233	-	401.9	552	https://www.orthodb.org/v10?query=4693at5820	Regulator of chromosome condensation 1/beta-lactamase-inhibitor protein II
4696at5820	Complete	PfW2_chromosome_11	1137552	1139464	-	341.4	155	https://www.orthodb.org/v10?query=4696at5820	T-complex protein 1 subunit alpha
4700at5820	Missing
4704at5820	Missing
4710at5820	Complete	PfW2_chromosome_10	992893	996972	-	1002.9	836	https://www.orthodb.org/v10?query=4710at5820	Formin 2, putative
4713at5820	Missing
4716at5820	Complete	PfW2_chromosome_2	230039	231730	+	927.3	473	https://www.orthodb.org/v10?query=4716at5820	W7AES1_PLAVN
4730at5820	Missing
4733at5820	Fragmented	PfW2_chromosome_13	1487827	1490053	-	692.3	448	https://www.orthodb.org/v10?query=4733at5820	PowCR01_120020000
4738at5820	Fragmented	PfW2_chromosome_12	1150938	1152251	+	690.6	359	https://www.orthodb.org/v10?query=4738at5820	T-complex protein 1 subunit gamma
4740at5820	Complete	PfW2_chromosome_4	100804	102678	-	730.5	447	https://www.orthodb.org/v10?query=4740at5820	Regulator of chromosome condensation, putative
4744at5820	Complete	PfW2_chromosome_12	1033762	1035788	-	854.6	556	https://www.orthodb.org/v10?query=4744at5820	ATP-dependent RNA helicase
4750at5820	Complete	PfW2_chromosome_14	2381444	2383667	+	947.4	447	https://www.orthodb.org/v10?query=4750at5820	ATP-dependent RNA helicase DBP5, putative
4767at5820	Missing
4771at5820	Missing
4774at5820	Missing
4775at5820	Missing
4779at5820	Complete	PfW2_chromosome_10	330577	332369	-	785.3	473	https://www.orthodb.org/v10?query=4779at5820	PowCR01_080015500
4781at5820	Complete	PfW2_chromosome_13	2479946	2482309	+	720.6	408	https://www.orthodb.org/v10?query=4781at5820	Indole-3-glycerol phosphate synthase
4786at5820	Missing
4787at5820	Fragmented	PfW2_chromosome_13	888346	890524	+	492.2	347	https://www.orthodb.org/v10?query=4787at5820	Palmitoyltransferase
4788at5820	Missing
4791at5820	Fragmented	PfW2_chromosome_2	705911	707472	+	756.7	385	https://www.orthodb.org/v10?query=4791at5820	ATP synthase subunit alpha
4796at5820	Complete	PfW2_chromosome_3	242408	243950	-	874.2	420	https://www.orthodb.org/v10?query=4796at5820	T-complex protein 1 subunit beta
4799at5820	Complete	PfW2_chromosome_13	273607	275014	+	758.0	376	https://www.orthodb.org/v10?query=4799at5820	DEAD box helicase, putative
4806at5820	Missing
4815at5820	Complete	PfW2_chromosome_10	1005000	1007748	-	508.4	510	https://www.orthodb.org/v10?query=4815at5820	PowCR01_060013300
4822at5820	Missing
4823at5820	Complete	PfW2_chromosome_9	390240	393332	+	918.6	1029	https://www.orthodb.org/v10?query=4823at5820	FHA domain protein, putative
4834at5820	Missing
4838at5820	Complete	PfW2_chromosome_9	440519	442124	+	630.4	366	https://www.orthodb.org/v10?query=4838at5820	Actin-like protein, putative
4840at5820	Complete	PfW2_chromosome_13	291272	293349	-	659.1	451	https://www.orthodb.org/v10?query=4840at5820	Tripartite motif protein, putative
4841at5820	Complete	PfW2_chromosome_4	185277	188183	-	717.1	679	https://www.orthodb.org/v10?query=4841at5820	Dipeptidyl aminopeptidase 3, putative
4844at5820	Complete	PfW2_chromosome_13	1455669	1457834	+	779.6	489	https://www.orthodb.org/v10?query=4844at5820	PowCR01_120020900
4853at5820	Complete	PfW2_chromosome_11	1705019	1706644	-	805.2	436	https://www.orthodb.org/v10?query=4853at5820	WD40-repeat-containing domain
4856at5820	Missing
4857at5820	Missing
4860at5820	Complete	PfW2_chromosome_5	1020980	1022858	+	802.8	502	https://www.orthodb.org/v10?query=4860at5820	Transporter, putative
4861at5820	Complete	PfW2_chromosome_10	351499	354046	+	904.6	577	https://www.orthodb.org/v10?query=4861at5820	PowCR01_080016200
4864at5820	Fragmented	PfW2_chromosome_14	2533187	2534197	+	588.2	300	https://www.orthodb.org/v10?query=4864at5820	DNA polymerase alpha subunit B
4874at5820	Fragmented	PfW2_chromosome_6	816519	818171	+	559.9	363	https://www.orthodb.org/v10?query=4874at5820	Inner membrane complex protein 1j, putative
4879at5820	Complete	PfW2_chromosome_3	400305	402128	+	365.1	573	https://www.orthodb.org/v10?query=4879at5820	PowCR01_080035800
4882at5820	Missing
4889at5820	Complete	PfW2_chromosome_3	143982	145554	-	935.2	451	https://www.orthodb.org/v10?query=4889at5820	EF-hand domain
4891at5820	Complete	PfW2_chromosome_1	119776	121653	-	1035.9	517	https://www.orthodb.org/v10?query=4891at5820	Aspartate--tRNA ligase
4892at5820	Fragmented	PfW2_chromosome_3	273017	275081	+	564.2	342	https://www.orthodb.org/v10?query=4892at5820	PDZ domain
4894at5820	Missing
4896at5820	Fragmented	PfW2_chromosome_6	467578	468864	-	822.4	399	https://www.orthodb.org/v10?query=4896at5820	Eukaryotic translation initiation factor 3 subunit L
4899at5820	Complete	PfW2_chromosome_12	488296	490306	-	399.3	331	https://www.orthodb.org/v10?query=4899at5820	PowCR01_140032700
4909at5820	Complete	PfW2_chromosome_12	616193	618865	+	712.4	608	https://www.orthodb.org/v10?query=4909at5820	DNA-binding chaperone, putative
4915at5820	Missing
4916at5820	Complete	PfW2_chromosome_12	171758	174001	-	880.0	477	https://www.orthodb.org/v10?query=4916at5820	O-phosphoseryl-tRNA(Sec) selenium transferase
4924at5820	Missing
4925at5820	Complete	PfW2_chromosome_13	1458546	1460249	-	962.0	481	https://www.orthodb.org/v10?query=4925at5820	EF-hand domain
4929at5820	Complete	PfW2_chromosome_11	471765	475265	+	1076.6	550	https://www.orthodb.org/v10?query=4929at5820	SET domain protein, putative
4930at5820	Complete	PfW2_chromosome_13	726043	728059	+	643.2	513	https://www.orthodb.org/v10?query=4930at5820	MINDY deubiquitinase
4931at5820	Complete	PfW2_chromosome_12	1765725	1768145	-	517.4	733	https://www.orthodb.org/v10?query=4931at5820	PowCR01_140063300
4933at5820	Complete	PfW2_chromosome_7	641390	642848	-	762.4	404	https://www.orthodb.org/v10?query=4933at5820	Serine--tRNA ligase, putative
4935at5820	Complete	PfW2_chromosome_13	1684992	1686933	+	898.2	579	https://www.orthodb.org/v10?query=4935at5820	WD40-repeat-containing domain
4937at5820	Complete	PfW2_chromosome_13	2116813	2119859	-	797.9	603	https://www.orthodb.org/v10?query=4937at5820	RAP protein, putative
4941at5820	Complete	PfW2_chromosome_13	2220040	2221798	+	1073.8	493	https://www.orthodb.org/v10?query=4941at5820	T-complex protein 1 subunit delta
4951at5820	Missing
4953at5820	Complete	PfW2_chromosome_4	576217	578731	+	752.8	465	https://www.orthodb.org/v10?query=4953at5820	Glutamyl-tRNA(Gln) amidotransferase subunit A
4956at5820	Missing
4959at5820	Complete	PfW2_chromosome_1	212634	214256	-	980.0	459	https://www.orthodb.org/v10?query=4959at5820	RAP domain
4960at5820	Complete	PfW2_chromosome_10	466753	468634	-	638.1	504	https://www.orthodb.org/v10?query=4960at5820	PowCR01_080019700
4965at5820	Complete	PfW2_chromosome_6	317011	318328	+	831.3	402	https://www.orthodb.org/v10?query=4965at5820	T-complex protein 1 subunit zeta
4970at5820	Fragmented	PfW2_chromosome_12	1473517	1475789	+	759.1	427	https://www.orthodb.org/v10?query=4970at5820	SUMO-activating enzyme subunit 2, putative
4974at5820	Complete	PfW2_chromosome_10	443979	445916	+	586.1	592	https://www.orthodb.org/v10?query=4974at5820	PowCR01_080019200
4978at5820	Complete	PfW2_chromosome_6	225156	227223	-	828.3	483	https://www.orthodb.org/v10?query=4978at5820	Polypyrimidine tract binding protein, putative
4983at5820	Complete	PfW2_chromosome_3	462986	464666	+	591.3	395	https://www.orthodb.org/v10?query=4983at5820	Transporter, putative
4984at5820	Complete	PfW2_chromosome_6	800314	802858	+	752.0	587	https://www.orthodb.org/v10?query=4984at5820	PowCR01_110030500
5003at5820	Complete	PfW2_chromosome_14	149111	151753	+	700.8	555	https://www.orthodb.org/v10?query=5003at5820	PowCR01_130051500
5004at5820	Complete	PfW2_chromosome_6	830975	832651	-	535.7	460	https://www.orthodb.org/v10?query=5004at5820	Signal recognition particle subunit SRP68, putative
5013at5820	Complete	PfW2_chromosome_4	248089	250042	-	518.8	220	https://www.orthodb.org/v10?query=5013at5820	ATPase, F1/V1/A1 complex, alpha/beta subunit, N-terminal domain
5024at5820	Complete	PfW2_chromosome_5	803730	806299	+	682.3	535	https://www.orthodb.org/v10?query=5024at5820	PPM-type phosphatase domain
5026at5820	Complete	PfW2_chromosome_11	1314942	1317210	-	607.0	625	https://www.orthodb.org/v10?query=5026at5820	Signal recognition particle subunit SRP72, putative
5029at5820	Complete	PfW2_chromosome_3	437039	442762	+	713.9	392	https://www.orthodb.org/v10?query=5029at5820	PowCR01_080034900
5031at5820	Missing
5032at5820	Complete	PfW2_chromosome_9	605353	607340	+	378.8	433	https://www.orthodb.org/v10?query=5032at5820	PowCR01_070017500
5034at5820	Complete	PfW2_chromosome_6	840882	843305	-	955.6	492	https://www.orthodb.org/v10?query=5034at5820	Methylthiotransferase, N-terminal
5036at5820	Complete	PfW2_chromosome_7	632573	634376	+	938.3	431	https://www.orthodb.org/v10?query=5036at5820	EF-hand domain
5037at5820	Complete	PfW2_chromosome_13	1495430	1497960	-	587.4	382	https://www.orthodb.org/v10?query=5037at5820	CPW-WPC family protein
5049at5820	Missing
5059at5820	Complete	PfW2_chromosome_13	2199612	2201703	+	535.9	340	https://www.orthodb.org/v10?query=5059at5820	Glutamate--tRNA ligase
5061at5820	Complete	PfW2_chromosome_14	2804542	2806402	-	471.4	596	https://www.orthodb.org/v10?query=5061at5820	PowCR01_120040800
5062at5820	Complete	PfW2_chromosome_10	415064	418481	+	555.8	506	https://www.orthodb.org/v10?query=5062at5820	Zinc finger, RING-type
5071at5820	Missing
5083at5820	Complete	PfW2_chromosome_14	997063	999016	-	954.2	533	https://www.orthodb.org/v10?query=5083at5820	ABC transporter G family member 2, putative
5085at5820	Complete	PfW2_chromosome_11	450576	453691	+	978.9	623	https://www.orthodb.org/v10?query=5085at5820	Serine/threonine-protein kinase PRP4K, putative
5089at5820	Complete	PfW2_chromosome_8	185560	188729	+	580.3	407	https://www.orthodb.org/v10?query=5089at5820	Cactin homolog, putative
5094at5820	Complete	PfW2_chromosome_11	817728	819351	+	930.9	423	https://www.orthodb.org/v10?query=5094at5820	Translation elongation factor EF-1, subunit alpha, putative
5100at5820	Complete	PfW2_chromosome_11	1009077	1011409	+	658.3	451	https://www.orthodb.org/v10?query=5100at5820	PowCR01_090030100
5104at5820	Fragmented	PfW2_chromosome_7	618828	621163	+	425.6	417	https://www.orthodb.org/v10?query=5104at5820	CRAL-TRIO lipid binding domain
5106at5820	Missing
5114at5820	Missing
5116at5820	Fragmented	PfW2_chromosome_9	963529	965262	-	451.6	271	https://www.orthodb.org/v10?query=5116at5820	Proline--tRNA ligase, putative
5119at5820	Complete	PfW2_chromosome_12	1681857	1684198	-	843.0	558	https://www.orthodb.org/v10?query=5119at5820	DEAD/DEAH box ATP-dependent RNA helicase, putative
5121at5820	Fragmented	PfW2_chromosome_11	703271	704641	+	677.7	358	https://www.orthodb.org/v10?query=5121at5820	WD40-repeat-containing domain
5123at5820	Complete	PfW2_chromosome_9	1160409	1162964	-	549.2	405	https://www.orthodb.org/v10?query=5123at5820	Peptidyl-prolyl cis-trans isomerase
5126at5820	Missing
5127at5820	Complete	PfW2_chromosome_10	1244754	1247353	+	507.3	403	https://www.orthodb.org/v10?query=5127at5820	PowCR01_060020200
5128at5820	Complete	PfW2_chromosome_13	211282	213558	+	626.2	594	https://www.orthodb.org/v10?query=5128at5820	Rhodanese-like domain
5136at5820	Complete	PfW2_chromosome_14	2520842	2523258	-	574.1	532	https://www.orthodb.org/v10?query=5136at5820	PowCR01_120047400
5141at5820	Complete	PfW2_chromosome_14	1980981	1982534	+	665.8	496	https://www.orthodb.org/v10?query=5141at5820	Transcription factor IIIb subunit, putative
5150at5820	Complete	PfW2_chromosome_14	72890	75824	-	840.5	510	https://www.orthodb.org/v10?query=5150at5820	RNA recognition motif domain
5170at5820	Complete	PfW2_chromosome_6	845090	848172	+	1065.7	640	https://www.orthodb.org/v10?query=5170at5820	Vacuolar transporter chaperone, putative
5171at5820	Complete	PfW2_chromosome_12	1868901	1871798	+	679.0	466	https://www.orthodb.org/v10?query=5171at5820	Cysteine peptidase, cysteine active site
5174at5820	Complete	PfW2_chromosome_14	63853	65823	-	1121.4	584	https://www.orthodb.org/v10?query=5174at5820	26S proteasome regulatory subunit RPN6
5175at5820	Fragmented	PfW2_chromosome_11	1258108	1259800	+	516.1	387	https://www.orthodb.org/v10?query=5175at5820	PowCR01_090036300
5176at5820	Complete	PfW2_chromosome_14	2458184	2460519	-	599.5	427	https://www.orthodb.org/v10?query=5176at5820	Splicing factor 3B subunit 2
5178at5820	Complete	PfW2_chromosome_14	461878	464472	-	452.6	412	https://www.orthodb.org/v10?query=5178at5820	PowCR01_130044300
5183at5820	Missing
5191at5820	Fragmented	PfW2_chromosome_6	90177	91376	-	553.3	271	https://www.orthodb.org/v10?query=5191at5820	Dihydroorotate dehydrogenase (quinone), mitochondrial
5194at5820	Fragmented	PfW2_chromosome_14	533195	534634	+	545.0	385	https://www.orthodb.org/v10?query=5194at5820	Zinc finger, CCHC-type
5195at5820	Complete	PfW2_chromosome_13	1765900	1768245	-	491.0	469	https://www.orthodb.org/v10?query=5195at5820	Dynactin subunit 2, putative
5197at5820	Fragmented	PfW2_chromosome_8	193301	194988	+	483.3	346	https://www.orthodb.org/v10?query=5197at5820	Methionine aminopeptidase 1c, putative
5208at5820	Missing
5210at5820	Complete	PfW2_chromosome_3	357419	359533	+	908.7	439	https://www.orthodb.org/v10?query=5210at5820	EF-hand domain
5213at5820	Complete	PfW2_chromosome_8	835085	837065	-	771.9	582	https://www.orthodb.org/v10?query=5213at5820	CDP-diacylglycerol--glycerol-3-phosphate 3-phosphatidyltransferase
5218at5820	Complete	PfW2_chromosome_13	419796	421043	-	649.0	368	https://www.orthodb.org/v10?query=5218at5820	Alternative splicing regulator, putative
5219at5820	Fragmented	PfW2_chromosome_12	663094	664398	+	568.9	344	https://www.orthodb.org/v10?query=5219at5820	AP-2 complex subunit mu, putative
5224at5820	Missing
5227at5820	Complete	PfW2_chromosome_6	1226813	1228714	-	892.8	408	https://www.orthodb.org/v10?query=5227at5820	RNA helicase
5238at5820	Missing
5250at5820	Fragmented	PfW2_chromosome_14	1824691	1826392	+	607.2	356	https://www.orthodb.org/v10?query=5250at5820	Mitochondrial ribosomal protein S29, putative
5251at5820	Complete	PfW2_chromosome_13	1933272	1934974	-	782.4	379	https://www.orthodb.org/v10?query=5251at5820	Lysine--tRNA ligase
5256at5820	Complete	PfW2_chromosome_6	1014541	1016879	+	974.4	458	https://www.orthodb.org/v10?query=5256at5820	Pyruvate kinase
5257at5820	Missing
5268at5820	Complete	PfW2_chromosome_9	561346	563363	-	744.3	491	https://www.orthodb.org/v10?query=5268at5820	tRNA (guanine(37)-N1)-methyltransferase
5277at5820	Complete	PfW2_chromosome_10	812802	815623	+	877.9	490	https://www.orthodb.org/v10?query=5277at5820	Transmembrane 9 superfamily member
5281at5820	Complete	PfW2_chromosome_12	991046	993162	-	548.3	468	https://www.orthodb.org/v10?query=5281at5820	PowCR01_140045800
5283at5820	Missing
5289at5820	Complete	PfW2_chromosome_12	256881	259061	+	887.1	615	https://www.orthodb.org/v10?query=5289at5820	PowCR01_130013300
5292at5820	Complete	PfW2_chromosome_10	462159	465326	+	340.7	483	https://www.orthodb.org/v10?query=5292at5820	PowCR01_080019600
5293at5820	Missing
5297at5820	Complete	PfW2_chromosome_13	1095668	1097343	+	550.4	383	https://www.orthodb.org/v10?query=5297at5820	Ribose-phosphate pyrophosphokinase
5299at5820	Complete	PfW2_chromosome_12	793321	796753	-	668.0	494	https://www.orthodb.org/v10?query=5299at5820	EF-hand domain pair
5306at5820	Complete	PfW2_chromosome_3	776651	778255	+	1094.6	509	https://www.orthodb.org/v10?query=5306at5820	T-complex protein 1 subunit epsilon
5309at5820	Missing
5316at5820	Complete	PfW2_chromosome_8	620452	622677	-	852.7	455	https://www.orthodb.org/v10?query=5316at5820	Phospholipase DDHD1, putative
5319at5820	Fragmented	PfW2_chromosome_14	1484161	1485474	+	400.6	396	https://www.orthodb.org/v10?query=5319at5820	Pantothenate kinase, putative
5321at5820	Complete	PfW2_chromosome_13	1484995	1486701	+	660.7	468	https://www.orthodb.org/v10?query=5321at5820	PowCR01_120020100
5323at5820	Fragmented	PfW2_chromosome_12	1888706	1890442	+	349.9	342	https://www.orthodb.org/v10?query=5323at5820	PowCR01_140067400
5332at5820	Fragmented	PfW2_chromosome_14	1857316	1859130	-	702.6	377	https://www.orthodb.org/v10?query=5332at5820	M17 leucyl aminopeptidase
5333at5820	Complete	PfW2_chromosome_12	1692950	1694855	+	711.1	438	https://www.orthodb.org/v10?query=5333at5820	Queuine tRNA-ribosyltransferase, putative
5338at5820	Complete	PfW2_chromosome_10	1233452	1235141	-	374.0	264	https://www.orthodb.org/v10?query=5338at5820	Ribosome maturation factor RimM, putative
5340at5820	Complete	PfW2_chromosome_12	814260	816824	-	635.6	479	https://www.orthodb.org/v10?query=5340at5820	PowCR01_140041800
5341at5820	Complete	PfW2_chromosome_11	541510	545569	-	1002.2	872	https://www.orthodb.org/v10?query=5341at5820	MFS transporter superfamily
5343at5820	Missing
5345at5820	Complete	PfW2_chromosome_8	426488	428551	-	702.5	378	https://www.orthodb.org/v10?query=5345at5820	RuvB-like helicase
5353at5820	Missing
5368at5820	Complete	PfW2_chromosome_9	719759	721153	-	771.0	376	https://www.orthodb.org/v10?query=5368at5820	tRNA-dihydrouridine synthase A
5372at5820	Missing
5373at5820	Complete	PfW2_chromosome_13	1981831	1983285	+	868.1	430	https://www.orthodb.org/v10?query=5373at5820	Glycerol kinase
5378at5820	Missing
5380at5820	Complete	PfW2_chromosome_11	1190860	1194456	+	632.6	416	https://www.orthodb.org/v10?query=5380at5820	YbiA-like superfamily
5385at5820	Complete	PfW2_chromosome_6	917438	918859	+	920.0	424	https://www.orthodb.org/v10?query=5385at5820	Phosphotransferase
5386at5820	Missing
5387at5820	Missing
5399at5820	Complete	PfW2_chromosome_10	789383	792489	+	711.2	512	https://www.orthodb.org/v10?query=5399at5820	Dihydrolipoamide acetyltransferase component of pyruvate dehydrogenase complex
5401at5820	Complete	PfW2_chromosome_5	857687	860219	+	855.5	495	https://www.orthodb.org/v10?query=5401at5820	Nucleotide binding protein, putative
5405at5820	Complete	PfW2_chromosome_6	554309	557329	-	988.7	712	https://www.orthodb.org/v10?query=5405at5820	Major facilitator superfamily
5407at5820	Complete	PfW2_chromosome_11	895993	898539	-	746.5	424	https://www.orthodb.org/v10?query=5407at5820	Kelch protein, putative
5408at5820	Fragmented	PfW2_chromosome_5	1258584	1259612	-	741.6	339	https://www.orthodb.org/v10?query=5408at5820	Phosphoenolpyruvate/phosphate translocator, putative
5411at5820	Fragmented	PfW2_chromosome_13	795414	796585	+	196.6	305	https://www.orthodb.org/v10?query=5411at5820	PowCR01_140023400
5414at5820	Complete	PfW2_chromosome_6	874100	875680	-	687.2	423	https://www.orthodb.org/v10?query=5414at5820	Chorismate synthase
5416at5820	Missing
5417at5820	Complete	PfW2_chromosome_13	851739	853964	+	731.0	442	https://www.orthodb.org/v10?query=5417at5820	Adenosine-diphosphatase, putative
5418at5820	Missing
5426at5820	Complete	PfW2_chromosome_14	1340493	1342182	+	959.6	490	https://www.orthodb.org/v10?query=5426at5820	Tetratricopeptide repeat
5432at5820	Complete	PfW2_chromosome_5	131286	133412	-	670.2	442	https://www.orthodb.org/v10?query=5432at5820	W7AA58_9APIC
5435at5820	Missing
5439at5820	Complete	PfW2_chromosome_7	1029102	1030755	-	728.4	335	https://www.orthodb.org/v10?query=5439at5820	Cysteine desulfurase
5442at5820	Complete	PfW2_chromosome_13	2106768	2108606	-	651.3	426	https://www.orthodb.org/v10?query=5442at5820	Metacaspase 1
5446at5820	Complete	PfW2_chromosome_12	1844275	1846612	-	725.3	509	https://www.orthodb.org/v10?query=5446at5820	Rac-beta serine/threonine protein kinase, putative
5447at5820	Complete	PfW2_chromosome_9	173545	174982	+	714.0	360	https://www.orthodb.org/v10?query=5447at5820	Replication protein A1, small
5451at5820	Missing
5460at5820	Missing
5462at5820	Fragmented	PfW2_chromosome_13	932259	933677	+	587.6	323	https://www.orthodb.org/v10?query=5462at5820	PowCR01_120034000
5465at5820	Missing
5474at5820	Complete	PfW2_chromosome_8	992122	995386	+	579.1	513	https://www.orthodb.org/v10?query=5474at5820	Lipase maturation factor, putative
5481at5820	Complete	PfW2_chromosome_9	1230069	1231646	-	731.5	417	https://www.orthodb.org/v10?query=5481at5820	Aspartyl aminopeptidase
5488at5820	Complete	PfW2_chromosome_14	1530881	1533954	+	730.7	384	https://www.orthodb.org/v10?query=5488at5820	DNA primase
5489at5820	Complete	PfW2_chromosome_10	575147	576880	-	690.6	474	https://www.orthodb.org/v10?query=5489at5820	caffeine-induced death protein 1
5490at5820	Complete	PfW2_chromosome_11	374569	376222	-	751.7	424	https://www.orthodb.org/v10?query=5490at5820	DNA helicase, putative
5491at5820	Missing
5492at5820	Complete	PfW2_chromosome_8	1131939	1135206	-	483.3	516	https://www.orthodb.org/v10?query=5492at5820	PowCR01_050008200
5494at5820	Fragmented	PfW2_chromosome_14	793675	794445	-	442.0	231	https://www.orthodb.org/v10?query=5494at5820	Glutathione reductase
5496at5820	Missing
5497at5820	Complete	PfW2_chromosome_13	2246254	2248109	+	798.0	452	https://www.orthodb.org/v10?query=5497at5820	Zinc finger protein, putative
5500at5820	Complete	PfW2_chromosome_5	393242	396493	+	537.6	514	https://www.orthodb.org/v10?query=5500at5820	W7AMV6_PLAVN
5501at5820	Complete	PfW2_chromosome_13	645165	647078	+	904.3	534	https://www.orthodb.org/v10?query=5501at5820	Zinc finger, RING/FYVE/PHD-type
5504at5820	Complete	PfW2_chromosome_4	362851	364296	+	829.1	410	https://www.orthodb.org/v10?query=5504at5820	WD40-repeat-containing domain
5505at5820	Complete	PfW2_chromosome_13	1171977	1173332	-	701.6	353	https://www.orthodb.org/v10?query=5505at5820	WD40-repeat-containing domain
5506at5820	Missing
5512at5820	Complete	PfW2_chromosome_13	2549265	2551835	+	674.1	409	https://www.orthodb.org/v10?query=5512at5820	DNA topoisomerase VI, b subunit, putative
5517at5820	Missing
5518at5820	Complete	PfW2_chromosome_12	1648400	1649921	-	859.6	410	https://www.orthodb.org/v10?query=5518at5820	WD40-repeat-containing domain
5519at5820	Missing
5526at5820	Complete	PfW2_chromosome_12	1549012	1550487	-	886.5	419	https://www.orthodb.org/v10?query=5526at5820	Protein kinase 2, putative
5529at5820	Fragmented	PfW2_chromosome_11	599651	601096	-	580.9	284	https://www.orthodb.org/v10?query=5529at5820	Histone acetyltransferase
5531at5820	Missing
5537at5820	Complete	PfW2_chromosome_14	1169859	1172280	+	435.8	488	https://www.orthodb.org/v10?query=5537at5820	Autophagy protein 5
5538at5820	Complete	PfW2_chromosome_14	103493	107104	+	715.8	518	https://www.orthodb.org/v10?query=5538at5820	PowCR01_130053100
5548at5820	Fragmented	PfW2_chromosome_5	207912	209084	+	564.6	329	https://www.orthodb.org/v10?query=5548at5820	Actin-like protein, putative
5553at5820	Fragmented	PfW2_chromosome_12	1022114	1023560	+	740.2	431	https://www.orthodb.org/v10?query=5553at5820	WD40-repeat-containing domain
5555at5820	Complete	PfW2_chromosome_14	447347	449051	+	577.1	444	https://www.orthodb.org/v10?query=5555at5820	GTP-binding protein OBG, C-terminal
5559at5820	Fragmented	PfW2_chromosome_12	821574	822665	-	600.0	329	https://www.orthodb.org/v10?query=5559at5820	PowCR01_140042000
5562at5820	Fragmented	PfW2_chromosome_8	901123	902286	+	706.2	316	https://www.orthodb.org/v10?query=5562at5820	Mitochondrial ribosomal protein L4, putative
5565at5820	Missing
5577at5820	Fragmented	PfW2_chromosome_11	55201	56394	+	632.8	337	https://www.orthodb.org/v10?query=5577at5820	Actin-like protein, putative
5578at5820	Complete	PfW2_chromosome_13	997994	1000412	+	694.2	507	https://www.orthodb.org/v10?query=5578at5820	PUA-like superfamily
5583at5820	Missing
5584at5820	Complete	PfW2_chromosome_6	652026	653586	+	926.2	423	https://www.orthodb.org/v10?query=5584at5820	Malate
5588at5820	Complete	PfW2_chromosome_6	926569	928384	-	574.4	487	https://www.orthodb.org/v10?query=5588at5820	PowCR01_110027300
5596at5820	Missing
5597at5820	Complete	PfW2_chromosome_14	1503076	1504846	-	772.1	484	https://www.orthodb.org/v10?query=5597at5820	Eukaryotic translation initiation factor 2A
5598at5820	Missing
5609at5820	Complete	PfW2_chromosome_5	807477	809564	-	801.9	500	https://www.orthodb.org/v10?query=5609at5820	A0A1J1H696_PLARL
5611at5820	Complete	PfW2_chromosome_11	223711	225606	+	779.4	549	https://www.orthodb.org/v10?query=5611at5820	Pescadillo homolog
5612at5820	Missing
5613at5820	Complete	PfW2_chromosome_11	733055	737672	-	499.7	393	https://www.orthodb.org/v10?query=5613at5820	GPI transamidase component GPI16, putative
5614at5820	Fragmented	PfW2_chromosome_5	1004981	1006906	+	679.3	342	https://www.orthodb.org/v10?query=5614at5820	DnaJ domain
5616at5820	Complete	PfW2_chromosome_11	1776988	1778930	-	389.1	367	https://www.orthodb.org/v10?query=5616at5820	PowCR01_090048700
5619at5820	Complete	PfW2_chromosome_3	482465	485194	+	626.7	611	https://www.orthodb.org/v10?query=5619at5820	GTP binding domain
5623at5820	Complete	PfW2_chromosome_3	497229	499159	-	191.4	413	https://www.orthodb.org/v10?query=5623at5820	PowCR01_080032800
5626at5820	Complete	PfW2_chromosome_10	1266595	1268164	+	570.5	381	https://www.orthodb.org/v10?query=5626at5820	PowCR01_060021000
5631at5820	Complete	PfW2_chromosome_11	858932	860449	+	803.7	460	https://www.orthodb.org/v10?query=5631at5820	Pyruvate dehydrogenase E1 component subunit alpha
5632at5820	Complete	PfW2_chromosome_5	283749	285675	-	729.3	438	https://www.orthodb.org/v10?query=5632at5820	Subtilisin-like protease 1
5634at5820	Missing
5639at5820	Missing
5642at5820	Complete	PfW2_chromosome_4	531341	532699	+	867.1	444	https://www.orthodb.org/v10?query=5642at5820	GTP-binding protein, putative
5643at5820	Complete	PfW2_chromosome_3	308029	312724	+	744.3	522	https://www.orthodb.org/v10?query=5643at5820	Pre-mRNA-processing factor 19
5646at5820	Complete	PfW2_chromosome_12	1834795	1836394	-	570.3	370	https://www.orthodb.org/v10?query=5646at5820	SAM-dependent methyltransferase
5648at5820	Fragmented	PfW2_chromosome_8	55749	57162	-	628.1	328	https://www.orthodb.org/v10?query=5648at5820	WD40/YVTN repeat-like-containing domain superfamily
5653at5820	Complete	PfW2_chromosome_10	246768	248839	+	551.7	437	https://www.orthodb.org/v10?query=5653at5820	RING zinc finger protein, putative
5658at5820	Complete	PfW2_chromosome_14	1179308	1181060	+	901.3	419	https://www.orthodb.org/v10?query=5658at5820	Glutamate dehydrogenase
5665at5820	Complete	PfW2_chromosome_6	722362	726005	+	545.5	557	https://www.orthodb.org/v10?query=5665at5820	Phosphatidylinositol N-acetylglucosaminyltransferase subunit GPI1, putative
5666at5820	Complete	PfW2_chromosome_11	130077	132212	-	663.0	553	https://www.orthodb.org/v10?query=5666at5820	PowCR01_090007300
5672at5820	Complete	PfW2_chromosome_7	838076	839811	+	713.2	397	https://www.orthodb.org/v10?query=5672at5820	PowCR01_030022000
5676at5820	Missing
5680at5820	Complete	PfW2_chromosome_14	2706450	2708220	+	604.4	424	https://www.orthodb.org/v10?query=5680at5820	WD40 repeat
5681at5820	Complete	PfW2_chromosome_10	597035	598712	+	553.7	380	https://www.orthodb.org/v10?query=5681at5820	Rab3-GAP regulatory subunit
5688at5820	Complete	PfW2_chromosome_3	867890	869843	-	836.5	465	https://www.orthodb.org/v10?query=5688at5820	O-acyltransferase
5689at5820	Missing
5691at5820	Complete	PfW2_chromosome_7	1036756	1038583	-	594.4	456	https://www.orthodb.org/v10?query=5691at5820	PowCR01_020015000
5693at5820	Complete	PfW2_chromosome_9	1271488	1272705	-	850.3	390	https://www.orthodb.org/v10?query=5693at5820	Mitochondrial processing peptidase
5695at5820	Complete	PfW2_chromosome_10	341984	343640	-	746.4	365	https://www.orthodb.org/v10?query=5695at5820	Tubulin--tyrosine ligase, putative
5697at5820	Fragmented	PfW2_chromosome_9	382857	384772	-	565.3	360	https://www.orthodb.org/v10?query=5697at5820	PowCR01_070011900
5700at5820	Complete	PfW2_chromosome_9	1275745	1277941	+	601.2	549	https://www.orthodb.org/v10?query=5700at5820	Delta tubulin, putative
5705at5820	Complete	PfW2_chromosome_13	2121173	2122636	+	877.1	449	https://www.orthodb.org/v10?query=5705at5820	Histone-lysine N-methyltransferase, putative
5709at5820	Complete	PfW2_chromosome_14	1854247	1856207	-	267.2	367	https://www.orthodb.org/v10?query=5709at5820	PowCR01_120063400
5711at5820	Complete	PfW2_chromosome_14	521198	522536	+	786.4	382	https://www.orthodb.org/v10?query=5711at5820	2-(3-amino-3-carboxypropyl)histidine synthase subunit 1
5714at5820	Complete	PfW2_chromosome_11	1031971	1034379	+	678.9	418	https://www.orthodb.org/v10?query=5714at5820	A/G-specific adenine glycosylase, putative
5720at5820	Complete	PfW2_chromosome_12	384368	386101	+	437.5	300	https://www.orthodb.org/v10?query=5720at5820	WD40-repeat-containing domain
5721at5820	Missing
5737at5820	Complete	PfW2_chromosome_11	602405	606557	-	681.9	542	https://www.orthodb.org/v10?query=5737at5820	Myosin light chain B, putative
5739at5820	Complete	PfW2_chromosome_11	1627933	1631341	+	445.0	500	https://www.orthodb.org/v10?query=5739at5820	PowCR01_090045100
5740at5820	Complete	PfW2_chromosome_13	1242964	1244404	+	563.4	320	https://www.orthodb.org/v10?query=5740at5820	CPW-WPC family protein
5749at5820	Fragmented	PfW2_chromosome_6	358970	360358	-	568.9	309	https://www.orthodb.org/v10?query=5749at5820	Mitochondrial cardiolipin synthase, putative
5752at5820	Complete	PfW2_chromosome_5	94268	97572	-	330.6	481	https://www.orthodb.org/v10?query=5752at5820	A0A1Y1JG93_PLAGO
5756at5820	Complete	PfW2_chromosome_6	265299	268698	-	935.7	568	https://www.orthodb.org/v10?query=5756at5820	G-protein associated signal transduction protein, putative
5758at5820	Complete	PfW2_chromosome_14	633240	637215	-	751.3	602	https://www.orthodb.org/v10?query=5758at5820	W7A3P0_9APIC
5761at5820	Fragmented	PfW2_chromosome_13	2700985	2703510	-	441.9	392	https://www.orthodb.org/v10?query=5761at5820	A0A0D9QLN7_PLAFR
5762at5820	Complete	PfW2_chromosome_9	972946	974292	-	938.5	412	https://www.orthodb.org/v10?query=5762at5820	Histone deacetylase
5764at5820	Complete	PfW2_chromosome_13	1894461	1896904	-	535.9	350	https://www.orthodb.org/v10?query=5764at5820	PowCR01_120009400
5771at5820	Complete	PfW2_chromosome_10	1292882	1294490	+	696.8	331	https://www.orthodb.org/v10?query=5771at5820	Ankyrin repeat-containing domain
5772at5820	Fragmented	PfW2_chromosome_13	1740593	1741678	-	450.8	275	https://www.orthodb.org/v10?query=5772at5820	Rhomboid protease ROM6, putative
5779at5820	Complete	PfW2_chromosome_6	766097	768110	-	592.0	538	https://www.orthodb.org/v10?query=5779at5820	PowCR01_110031800
5783at5820	Complete	PfW2_chromosome_11	649279	653452	+	451.4	902	https://www.orthodb.org/v10?query=5783at5820	A0A0D9QPN8_PLAFR
5787at5820	Complete	PfW2_chromosome_10	875522	877669	-	650.1	439	https://www.orthodb.org/v10?query=5787at5820	PowCR01_060010300
5794at5820	Complete	PfW2_chromosome_5	1163745	1165681	-	842.5	491	https://www.orthodb.org/v10?query=5794at5820	Ubiquitin carboxyl-terminal hydrolase, putative
5796at5820	Missing
5800at5820	Missing
5801at5820	Fragmented	PfW2_chromosome_14	2221433	2222996	+	335.3	401	https://www.orthodb.org/v10?query=5801at5820	PowCR01_120054200
5802at5820	Complete	PfW2_chromosome_1	280024	282254	+	406.3	457	https://www.orthodb.org/v10?query=5802at5820	2-C-methyl-D-erythritol 4-phosphate cytidylyltransferase, putative
5803at5820	Complete	PfW2_chromosome_14	2948663	2950453	-	383.1	556	https://www.orthodb.org/v10?query=5803at5820	PowCR01_120037000
5804at5820	Complete	PfW2_chromosome_13	729264	731102	-	453.4	519	https://www.orthodb.org/v10?query=5804at5820	Tetratricopeptide-like helical domain superfamily
5805at5820	Complete	PfW2_chromosome_13	2483391	2486875	+	657.7	532	https://www.orthodb.org/v10?query=5805at5820	Nuclear fusion protein, putative
5809at5820	Complete	PfW2_chromosome_6	876634	880561	-	621.3	682	https://www.orthodb.org/v10?query=5809at5820	Nuclear polyadenylated RNA-binding protein NAB2, putative
5815at5820	Fragmented	PfW2_chromosome_12	1659592	1660839	-	530.4	362	https://www.orthodb.org/v10?query=5815at5820	Ribosome-binding factor A
5817at5820	Complete	PfW2_chromosome_12	1339692	1341424	+	425.2	401	https://www.orthodb.org/v10?query=5817at5820	Homocysteine-binding domain
5821at5820	Complete	PfW2_chromosome_7	1043530	1046390	-	383.0	513	https://www.orthodb.org/v10?query=5821at5820	PowCR01_020015200
5828at5820	Missing
5832at5820	Complete	PfW2_chromosome_9	1082903	1085265	-	489.6	455	https://www.orthodb.org/v10?query=5832at5820	PowCR01_070030000
5833at5820	Complete	PfW2_chromosome_14	2307406	2309318	-	876.2	500	https://www.orthodb.org/v10?query=5833at5820	PowCR01_120052200
5836at5820	Fragmented	PfW2_chromosome_13	2417899	2419318	-	564.3	291	https://www.orthodb.org/v10?query=5836at5820	RuvB-like helicase
5838at5820	Complete	PfW2_chromosome_9	817676	819302	+	926.0	441	https://www.orthodb.org/v10?query=5838at5820	RAP domain
5839at5820	Complete	PfW2_chromosome_13	2543969	2545757	-	532.0	496	https://www.orthodb.org/v10?query=5839at5820	Ubiquitin-activating enzyme, putative
5840at5820	Complete	PfW2_chromosome_8	484313	485929	-	762.5	533	https://www.orthodb.org/v10?query=5840at5820	Mitochondrial carrier protein, putative
5842at5820	Missing
5844at5820	Complete	PfW2_chromosome_10	702653	704700	-	466.7	350	https://www.orthodb.org/v10?query=5844at5820	PowCR01_060007000
5846at5820	Missing
5848at5820	Complete	PfW2_chromosome_6	75949	77877	+	558.4	528	https://www.orthodb.org/v10?query=5848at5820	JmjC domain containing protein
5849at5820	Complete	PfW2_chromosome_9	1254892	1257851	+	423.2	489	https://www.orthodb.org/v10?query=5849at5820	hypothetical protein, conserved
5854at5820	Complete	PfW2_chromosome_11	1255324	1256937	+	833.1	440	https://www.orthodb.org/v10?query=5854at5820	Coatomer subunit delta
5855at5820	Complete	PfW2_chromosome_8	871448	873555	+	820.8	456	https://www.orthodb.org/v10?query=5855at5820	P-loop containing nucleoside triphosphate hydrolase
5859at5820	Complete	PfW2_chromosome_11	426636	428666	-	726.9	542	https://www.orthodb.org/v10?query=5859at5820	Q8IIM4_PLAF7
5868at5820	Complete	PfW2_chromosome_14	1849606	1852455	+	980.8	444	https://www.orthodb.org/v10?query=5868at5820	ATP-dependent RNA helicase DDX5, putative
5872at5820	Complete	PfW2_chromosome_14	1489995	1491612	+	626.5	445	https://www.orthodb.org/v10?query=5872at5820	PowCR01_130019300
5873at5820	Complete	PfW2_chromosome_13	1547954	1549591	-	713.8	365	https://www.orthodb.org/v10?query=5873at5820	RNA lariat debranching enzyme, putative
5880at5820	Complete	PfW2_chromosome_14	1795581	1797178	+	538.9	413	https://www.orthodb.org/v10?query=5880at5820	PowCR01_120065100
5892at5820	Complete	PfW2_chromosome_12	1288766	1291027	-	624.8	383	https://www.orthodb.org/v10?query=5892at5820	Nucleotidyltransferase, putative
5900at5820	Missing
5905at5820	Complete	PfW2_chromosome_14	1156514	1159500	+	799.0	427	https://www.orthodb.org/v10?query=5905at5820	Aspartic peptidase A1 family
5906at5820	Fragmented	PfW2_chromosome_11	348387	350064	-	235.2	456	https://www.orthodb.org/v10?query=5906at5820	PowCR01_090013300
5907at5820	Complete	PfW2_chromosome_6	291031	293621	+	624.3	525	https://www.orthodb.org/v10?query=5907at5820	PowCR01_110043000
5913at5820	Fragmented	PfW2_chromosome_14	3072158	3073033	+	463.8	271	https://www.orthodb.org/v10?query=5913at5820	Tubulin epsilon chain, putative
5915at5820	Complete	PfW2_chromosome_13	1382505	1384441	+	835.1	443	https://www.orthodb.org/v10?query=5915at5820	GINS, helical bundle-like domain superfamily
5917at5820	Missing
5919at5820	Missing
5931at5820	Missing
5947at5820	Missing
5948at5820	Missing
5954at5820	Complete	PfW2_chromosome_13	716247	717917	+	497.2	474	https://www.orthodb.org/v10?query=5954at5820	PowCR01_140021500
5959at5820	Missing
5960at5820	Complete	PfW2_chromosome_13	1575718	1577103	-	630.7	371	https://www.orthodb.org/v10?query=5960at5820	Inner membrane complex protein 1k, putative
5961at5820	Complete	PfW2_chromosome_11	330852	332531	+	490.5	384	https://www.orthodb.org/v10?query=5961at5820	tRNA m5C-methyltransferase, putative
5965at5820	Fragmented	PfW2_chromosome_12	554962	556261	-	516.8	300	https://www.orthodb.org/v10?query=5965at5820	Geranylgeranyl transferase type2 beta subunit, putative
5966at5820	Missing
5967at5820	Complete	PfW2_chromosome_2	250876	252508	+	810.0	391	https://www.orthodb.org/v10?query=5967at5820	Pantothenate transporter
5970at5820	Fragmented	PfW2_chromosome_12	1905549	1906964	-	326.2	314	https://www.orthodb.org/v10?query=5970at5820	PowCR01_140067700
5972at5820	Missing
5979at5820	Complete	PfW2_chromosome_9	537866	539643	+	546.2	356	https://www.orthodb.org/v10?query=5979at5820	PowCR01_070015900
5982at5820	Fragmented	PfW2_chromosome_3	611911	613689	-	535.7	328	https://www.orthodb.org/v10?query=5982at5820	Zinc finger, RING/FYVE/PHD-type
5983at5820	Complete	PfW2_chromosome_13	1633476	1635026	+	755.5	449	https://www.orthodb.org/v10?query=5983at5820	tRNA guanosine-2'-O-methyltransferase, putative
5984at5820	Complete	PfW2_chromosome_13	1650878	1652563	-	708.1	432	https://www.orthodb.org/v10?query=5984at5820	UDP-N-acetylglucosamine pyrophosphorylase, putative
5985at5820	Complete	PfW2_chromosome_12	590568	592338	+	735.5	408	https://www.orthodb.org/v10?query=5985at5820	Serine--tRNA ligase, putative
5987at5820	Complete	PfW2_chromosome_2	173751	177043	-	779.2	438	https://www.orthodb.org/v10?query=5987at5820	WD40-repeat-containing domain superfamily
5990at5820	Complete	PfW2_chromosome_10	1229673	1232345	-	634.4	445	https://www.orthodb.org/v10?query=5990at5820	PowCR01_060019800
5993at5820	Missing
5998at5820	Fragmented	PfW2_chromosome_14	207383	209042	+	426.3	268	https://www.orthodb.org/v10?query=5998at5820	PPR repeat protein
6001at5820	Complete	PfW2_chromosome_5	1105991	1108331	-	559.4	525	https://www.orthodb.org/v10?query=6001at5820	RAP protein, putative
6007at5820	Complete	PfW2_chromosome_11	1564764	1566780	+	673.6	523	https://www.orthodb.org/v10?query=6007at5820	PowCR01_090043400
6011at5820	Fragmented	PfW2_chromosome_13	254726	256454	-	522.6	288	https://www.orthodb.org/v10?query=6011at5820	V-type proton ATPase subunit H
6012at5820	Missing
6016at5820	Complete	PfW2_chromosome_11	1182444	1184280	+	685.9	503	https://www.orthodb.org/v10?query=6016at5820	Apical membrane antigen 1
6021at5820	Complete	PfW2_chromosome_12	1707075	1708751	-	777.1	397	https://www.orthodb.org/v10?query=6021at5820	Rab GDP dissociation inhibitor
6024at5820	Complete	PfW2_chromosome_8	748406	750346	+	668.1	442	https://www.orthodb.org/v10?query=6024at5820	Zinc finger protein, putative
6025at5820	Complete	PfW2_chromosome_14	2438097	2440061	-	529.3	430	https://www.orthodb.org/v10?query=6025at5820	snRNA-activating protein complex, subunit 3
6027at5820	Missing
6028at5820	Complete	PfW2_chromosome_2	557423	559423	+	576.9	448	https://www.orthodb.org/v10?query=6028at5820	PowCR01_040012200
6029at5820	Fragmented	PfW2_chromosome_6	88505	89873	+	590.6	305	https://www.orthodb.org/v10?query=6029at5820	Mitochondrial chaperone BCS1, putative
6036at5820	Complete	PfW2_chromosome_8	234693	235980	+	524.1	348	https://www.orthodb.org/v10?query=6036at5820	PowCR01_010018100
6046at5820	Complete	PfW2_chromosome_11	560232	561907	-	629.0	390	https://www.orthodb.org/v10?query=6046at5820	Tyrosine--tRNA ligase
6047at5820	Missing
6051at5820	Missing
6055at5820	Complete	PfW2_chromosome_4	241407	243994	-	530.4	518	https://www.orthodb.org/v10?query=6055at5820	Apical sushi protein
6058at5820	Complete	PfW2_chromosome_14	1656536	1658053	+	887.7	437	https://www.orthodb.org/v10?query=6058at5820	FACT complex subunit SSRP1
6059at5820	Complete	PfW2_chromosome_11	1469728	1476517	-	702.2	842	https://www.orthodb.org/v10?query=6059at5820	NADPH
6061at5820	Missing
6066at5820	Complete	PfW2_chromosome_14	2918734	2920888	-	667.0	469	https://www.orthodb.org/v10?query=6066at5820	Protein disulfide-isomerase
6067at5820	Complete	PfW2_chromosome_5	784989	787181	+	667.9	649	https://www.orthodb.org/v10?query=6067at5820	Zinc finger protein, putative
6070at5820	Fragmented	PfW2_chromosome_14	1689630	1691539	-	379.2	314	https://www.orthodb.org/v10?query=6070at5820	Protein prenyltransferase alpha subunit, putative
6080at5820	Complete	PfW2_chromosome_4	203889	206862	+	705.6	446	https://www.orthodb.org/v10?query=6080at5820	Ag-1 blood stage membrane protein homologue
6085at5820	Complete	PfW2_chromosome_8	756988	758995	+	256.5	408	https://www.orthodb.org/v10?query=6085at5820	Dynactin subunit 6, putative
6089at5820	Complete	PfW2_chromosome_9	119792	128674	+	698.0	423	https://www.orthodb.org/v10?query=6089at5820	PowCR01_070006000
6096at5820	Complete	PfW2_chromosome_4	193949	195972	-	737.2	482	https://www.orthodb.org/v10?query=6096at5820	ATP-dependent RNA helicase, putative
6098at5820	Complete	PfW2_chromosome_9	951298	953058	+	648.1	452	https://www.orthodb.org/v10?query=6098at5820	Splicing factor 3A subunit 3, putative
6106at5820	Missing
6109at5820	Missing
6115at5820	Complete	PfW2_chromosome_13	1756506	1757630	-	742.1	347	https://www.orthodb.org/v10?query=6115at5820	Isocitrate dehydrogenase 
6116at5820	Fragmented	PfW2_chromosome_14	2203416	2204204	+	518.2	251	https://www.orthodb.org/v10?query=6116at5820	6-phosphogluconate dehydrogenase, decarboxylating
6119at5820	Complete	PfW2_chromosome_13	910386	912153	+	798.5	445	https://www.orthodb.org/v10?query=6119at5820	Plasmepsin V, putative
6120at5820	Fragmented	PfW2_chromosome_1	201400	203525	+	498.8	318	https://www.orthodb.org/v10?query=6120at5820	Transporter, putative
6133at5820	Complete	PfW2_chromosome_10	588725	590023	+	843.1	389	https://www.orthodb.org/v10?query=6133at5820	Enolase
6142at5820	Missing
6143at5820	Missing
6145at5820	Complete	PfW2_chromosome_11	1329194	1333137	+	596.0	796	https://www.orthodb.org/v10?query=6145at5820	PowCR01_090038300
6148at5820	Complete	PfW2_chromosome_14	877192	879450	+	857.4	457	https://www.orthodb.org/v10?query=6148at5820	Zinc finger, RING/FYVE/PHD-type
6165at5820	Complete	PfW2_chromosome_13	467971	469254	+	844.5	384	https://www.orthodb.org/v10?query=6165at5820	2-oxoisovalerate dehydrogenase subunit alpha
6169at5820	Complete	PfW2_chromosome_12	1813634	1815538	+	666.7	379	https://www.orthodb.org/v10?query=6169at5820	PowCR01_140064600
6186at5820	Complete	PfW2_chromosome_5	512005	513726	+	124.7	311	https://www.orthodb.org/v10?query=6186at5820	AP-2 complex subunit mu, C-terminal superfamily
6190at5820	Missing
6193at5820	Complete	PfW2_chromosome_12	799130	800563	+	635.5	388	https://www.orthodb.org/v10?query=6193at5820	Inner membrane complex protein 1h, putative
6197at5820	Complete	PfW2_chromosome_13	208637	210580	-	470.1	303	https://www.orthodb.org/v10?query=6197at5820	AAR2, C-terminal
6204at5820	Complete	PfW2_chromosome_11	1077402	1079326	+	873.6	467	https://www.orthodb.org/v10?query=6204at5820	Armadillo repeat protein PF16, putative
6211at5820	Complete	PfW2_chromosome_11	596896	598671	+	832.1	401	https://www.orthodb.org/v10?query=6211at5820	Nop domain
6216at5820	Missing
6227at5820	Fragmented	PfW2_chromosome_14	2139261	2141145	-	596.8	403	https://www.orthodb.org/v10?query=6227at5820	Dynactin subunit 4, putative
6232at5820	Complete	PfW2_chromosome_5	292833	294421	-	833.0	416	https://www.orthodb.org/v10?query=6232at5820	Nuclear pore localisation protein NPL4, C-terminal
6234at5820	Missing
6235at5820	Complete	PfW2_chromosome_9	525510	527508	-	575.9	408	https://www.orthodb.org/v10?query=6235at5820	NAD kinase/diacylglycerol kinase-like domain superfamily
6236at5820	Complete	PfW2_chromosome_1	319957	321853	+	531.3	417	https://www.orthodb.org/v10?query=6236at5820	PowCR01_020008700
6238at5820	Missing
6240at5820	Missing
6242at5820	Complete	PfW2_chromosome_14	2014765	2016012	-	812.4	410	https://www.orthodb.org/v10?query=6242at5820	Signal recognition particle 54 kDa protein
6244at5820	Missing
6247at5820	Complete	PfW2_chromosome_14	895522	896861	-	695.9	380	https://www.orthodb.org/v10?query=6247at5820	Nucleolar GTP-binding protein 2
6254at5820	Complete	PfW2_chromosome_1	401911	403245	-	745.3	399	https://www.orthodb.org/v10?query=6254at5820	WD40-repeat-containing domain
6264at5820	Complete	PfW2_chromosome_2	273115	274527	+	770.1	416	https://www.orthodb.org/v10?query=6264at5820	Adenylosuccinate lyase
6270at5820	Fragmented	PfW2_chromosome_6	288337	290250	-	461.9	287	https://www.orthodb.org/v10?query=6270at5820	GTP1/OBG domain
6274at5820	Missing
6276at5820	Complete	PfW2_chromosome_7	833652	835355	-	830.2	456	https://www.orthodb.org/v10?query=6276at5820	WD40-repeat-containing domain
6278at5820	Complete	PfW2_chromosome_10	569750	570970	+	740.8	364	https://www.orthodb.org/v10?query=6278at5820	Methionine aminopeptidase
6279at5820	Fragmented	PfW2_chromosome_13	1472288	1473694	+	696.5	326	https://www.orthodb.org/v10?query=6279at5820	26S proteasome regulatory subunit RPN3, putative
6284at5820	Complete	PfW2_chromosome_3	131242	133014	+	620.3	429	https://www.orthodb.org/v10?query=6284at5820	RBR-type E3 ubiquitin transferase
6295at5820	Complete	PfW2_chromosome_6	811781	813622	+	842.9	495	https://www.orthodb.org/v10?query=6295at5820	mRNA binding Pumilio-homology domain protein, putative
6305at5820	Complete	PfW2_chromosome_8	955717	957719	+	692.3	401	https://www.orthodb.org/v10?query=6305at5820	Alpha/beta hydrolase, putative
6310at5820	Fragmented	PfW2_chromosome_9	1060795	1063078	-	705.1	436	https://www.orthodb.org/v10?query=6310at5820	PowCR01_070029200
6313at5820	Complete	PfW2_chromosome_10	313409	315245	-	1089.8	444	https://www.orthodb.org/v10?query=6313at5820	Tubulin beta chain
6317at5820	Complete	PfW2_chromosome_12	599598	602202	+	427.0	356	https://www.orthodb.org/v10?query=6317at5820	PowCR01_140036800
6320at5820	Complete	PfW2_chromosome_13	556737	558123	-	678.3	355	https://www.orthodb.org/v10?query=6320at5820	PowCR01_140016900
6323at5820	Complete	PfW2_chromosome_10	1056483	1058201	-	577.8	419	https://www.orthodb.org/v10?query=6323at5820	WD40-repeat-containing domain
6329at5820	Complete	PfW2_chromosome_14	2673562	2675763	-	376.9	548	https://www.orthodb.org/v10?query=6329at5820	Transcription factor with AP2 domain(S)
6332at5820	Complete	PfW2_chromosome_14	1046358	1048697	-	942.4	486	https://www.orthodb.org/v10?query=6332at5820	PowCR01_130029400
6335at5820	Fragmented	PfW2_chromosome_14	1738411	1740038	+	652.6	378	https://www.orthodb.org/v10?query=6335at5820	PowCR01_120066300
6337at5820	Missing
6342at5820	Complete	PfW2_chromosome_14	2709346	2710518	+	750.2	368	https://www.orthodb.org/v10?query=6342at5820	1-deoxy-D-xylulose 5-phosphate reductoisomerase
6345at5820	Fragmented	PfW2_chromosome_10	643014	644111	+	597.1	317	https://www.orthodb.org/v10?query=6345at5820	3-hydroxyisobutyryl-CoA hydrolase, mitochondrial
6346at5820	Fragmented	PfW2_chromosome_10	396825	398778	-	524.8	361	https://www.orthodb.org/v10?query=6346at5820	PowCR01_080018000
6349at5820	Complete	PfW2_chromosome_3	493114	495271	+	308.0	322	https://www.orthodb.org/v10?query=6349at5820	PowCR01_080032900
6354at5820	Complete	PfW2_chromosome_13	428155	429842	-	660.3	284	https://www.orthodb.org/v10?query=6354at5820	26S protease regulatory subunit 7, putative
6357at5820	Complete	PfW2_chromosome_3	488812	492440	-	707.2	433	https://www.orthodb.org/v10?query=6357at5820	PowCR01_080033000
6358at5820	Fragmented	PfW2_chromosome_12	1999406	2000932	+	843.4	401	https://www.orthodb.org/v10?query=6358at5820	DEAD/DEAH box ATP-dependent RNA helicase, putative
6363at5820	Complete	PfW2_chromosome_5	1193895	1195565	-	878.8	454	https://www.orthodb.org/v10?query=6363at5820	Eukaryotic translation initiation factor 3 subunit E
6364at5820	Missing
6365at5820	Complete	PfW2_chromosome_9	1138046	1140748	-	687.9	533	https://www.orthodb.org/v10?query=6365at5820	Leucine-rich repeat protein
6366at5820	Complete	PfW2_chromosome_11	296953	299526	+	632.3	568	https://www.orthodb.org/v10?query=6366at5820	C2 domain
6367at5820	Fragmented	PfW2_chromosome_13	2100498	2101653	+	592.9	303	https://www.orthodb.org/v10?query=6367at5820	Adenylosuccinate synthetase
6370at5820	Complete	PfW2_chromosome_13	704407	706003	+	493.2	405	https://www.orthodb.org/v10?query=6370at5820	Thioredoxin domain
6375at5820	Missing
6379at5820	Missing
6387at5820	Complete	PfW2_chromosome_11	998911	1000976	+	633.3	407	https://www.orthodb.org/v10?query=6387at5820	Nucleotide-binding protein
6388at5820	Missing
6389at5820	Complete	PfW2_chromosome_3	801576	803093	+	950.0	398	https://www.orthodb.org/v10?query=6389at5820	ATP-dependent RNA helicase DDX6
6394at5820	Complete	PfW2_chromosome_13	1466573	1470208	+	715.0	447	https://www.orthodb.org/v10?query=6394at5820	LMBR1-like membrane protein
6396at5820	Missing
6401at5820	Missing
6402at5820	Complete	PfW2_chromosome_2	423283	424759	-	662.5	345	https://www.orthodb.org/v10?query=6402at5820	Monocarboxylate transporter, putative
6412at5820	Complete	PfW2_chromosome_6	792664	794554	+	721.0	464	https://www.orthodb.org/v10?query=6412at5820	Cleavage stimulation factor subunit 1, putative
6418at5820	Missing
6421at5820	Missing
6428at5820	Missing
6448at5820	Complete	PfW2_chromosome_14	563312	564869	+	629.0	314	https://www.orthodb.org/v10?query=6448at5820	mRNA capping enzyme
6450at5820	Complete	PfW2_chromosome_11	97392	99319	-	513.6	445	https://www.orthodb.org/v10?query=6450at5820	WD40-repeat-containing domain
6452at5820	Missing
6456at5820	Complete	PfW2_chromosome_14	1619933	1621511	+	779.4	401	https://www.orthodb.org/v10?query=6456at5820	Allantoicase, putative
6459at5820	Missing
6461at5820	Complete	PfW2_chromosome_3	862917	866679	-	412.2	584	https://www.orthodb.org/v10?query=6461at5820	PowCR01_080024100
6463at5820	Missing
6472at5820	Missing
6477at5820	Fragmented	PfW2_chromosome_13	1277092	1278156	-	558.3	280	https://www.orthodb.org/v10?query=6477at5820	DEAD/DEAH box ATP-dependent RNA helicase, putative
6482at5820	Complete	PfW2_chromosome_10	816533	818541	-	745.7	516	https://www.orthodb.org/v10?query=6482at5820	RNA helicase, putative
6485at5820	Complete	PfW2_chromosome_11	94998	96550	+	555.3	305	https://www.orthodb.org/v10?query=6485at5820	PowCR01_090006400
6487at5820	Complete	PfW2_chromosome_10	978252	979457	+	628.7	368	https://www.orthodb.org/v10?query=6487at5820	PowCR01_060012700
6488at5820	Missing
6493at5820	Missing
6501at5820	Complete	PfW2_chromosome_11	629405	631031	+	728.7	375	https://www.orthodb.org/v10?query=6501at5820	AP-4 complex subunit mu, putative
6503at5820	Complete	PfW2_chromosome_13	1220354	1221868	-	855.7	385	https://www.orthodb.org/v10?query=6503at5820	Elongation factor Tu
6506at5820	Fragmented	PfW2_chromosome_10	1142488	1143492	+	486.6	312	https://www.orthodb.org/v10?query=6506at5820	WD40/YVTN repeat-like-containing domain superfamily
6508at5820	Fragmented	PfW2_chromosome_14	1071023	1073005	+	771.9	529	https://www.orthodb.org/v10?query=6508at5820	Metabolite/drug transporter, putative
6510at5820	Complete	PfW2_chromosome_2	701127	704686	-	713.1	558	https://www.orthodb.org/v10?query=6510at5820	A0A077TKW4_PLACH
6511at5820	Fragmented	PfW2_chromosome_10	666286	667677	+	621.0	341	https://www.orthodb.org/v10?query=6511at5820	Winged helix-like DNA-binding domain superfamily
6512at5820	Complete	PfW2_chromosome_14	698951	700336	-	831.2	388	https://www.orthodb.org/v10?query=6512at5820	H/ACA ribonucleoprotein complex subunit 4, putative
6520at5820	Fragmented	PfW2_chromosome_3	644501	645908	-	630.2	329	https://www.orthodb.org/v10?query=6520at5820	GINS, helical bundle-like domain superfamily
6522at5820	Complete	PfW2_chromosome_10	1394529	1397483	-	665.7	408	https://www.orthodb.org/v10?query=6522at5820	MFS transporter, PAT family, solute carrier family 33 (Acetyl-CoA transporter), member 1
6526at5820	Fragmented	PfW2_chromosome_13	2524273	2525241	+	566.4	301	https://www.orthodb.org/v10?query=6526at5820	Exosome complex component RRP45, putative
6528at5820	Complete	PfW2_chromosome_11	1664482	1666407	-	174.9	304	https://www.orthodb.org/v10?query=6528at5820	PowCR01_090046300
6531at5820	Complete	PfW2_chromosome_13	790810	792156	+	566.2	321	https://www.orthodb.org/v10?query=6531at5820	2-oxoglutarate dehydrogenase E2 component (Dihydrolipoamide succinyltransferase)
6533at5820	Missing
6539at5820	Complete	PfW2_chromosome_5	563040	564695	-	593.7	318	https://www.orthodb.org/v10?query=6539at5820	Tubulin--tyrosine ligase, putative
6540at5820	Complete	PfW2_chromosome_5	627589	628956	-	811.9	389	https://www.orthodb.org/v10?query=6540at5820	GDP-fucose transporter
6544at5820	Complete	PfW2_chromosome_12	935863	937937	+	604.2	456	https://www.orthodb.org/v10?query=6544at5820	WD40/YVTN repeat-like-containing domain superfamily
6546at5820	Missing
6549at5820	Fragmented	PfW2_chromosome_11	731241	732442	-	358.8	225	https://www.orthodb.org/v10?query=6549at5820	PowCR01_090023500
6554at5820	Complete	PfW2_chromosome_11	840348	842472	+	591.7	355	https://www.orthodb.org/v10?query=6554at5820	Endoplasmic reticulum oxidoreductin
6562at5820	Complete	PfW2_chromosome_10	1295511	1297584	+	557.0	341	https://www.orthodb.org/v10?query=6562at5820	Aspartic peptidase A1 family
6564at5820	Complete	PfW2_chromosome_9	966217	968017	-	734.1	357	https://www.orthodb.org/v10?query=6564at5820	Serine/threonine-protein phosphatase
6570at5820	Complete	PfW2_chromosome_14	1221894	1225007	+	732.2	540	https://www.orthodb.org/v10?query=6570at5820	Inner membrane complex suture component, putative
6574at5820	Complete	PfW2_chromosome_7	649815	651792	-	426.5	276	https://www.orthodb.org/v10?query=6574at5820	Thioredoxin-like protein
6576at5820	Complete	PfW2_chromosome_5	144962	146806	+	577.8	371	https://www.orthodb.org/v10?query=6576at5820	ATP-dependent helicase, putative
6577at5820	Complete	PfW2_chromosome_8	145258	147085	+	410.0	462	https://www.orthodb.org/v10?query=6577at5820	Peptidyl-prolyl cis-trans isomerase
6590at5820	Complete	PfW2_chromosome_12	1068568	1071290	-	561.6	481	https://www.orthodb.org/v10?query=6590at5820	PowCR01_140047700
6594at5820	Complete	PfW2_chromosome_14	2209206	2211671	-	588.0	350	https://www.orthodb.org/v10?query=6594at5820	PPM-type phosphatase domain
6608at5820	Missing
6609at5820	Complete	PfW2_chromosome_10	300189	301538	-	843.0	367	https://www.orthodb.org/v10?query=6609at5820	26S protease regulatory subunit 4, putative
6610at5820	Complete	PfW2_chromosome_2	389405	391276	-	537.1	367	https://www.orthodb.org/v10?query=6610at5820	PowCR01_040016300
6622at5820	Complete	PfW2_chromosome_14	2105925	2107482	+	544.1	434	https://www.orthodb.org/v10?query=6622at5820	Aminomethyltransferase, putative
6625at5820	Complete	PfW2_chromosome_13	2591320	2592831	-	747.2	472	https://www.orthodb.org/v10?query=6625at5820	Signal recognition particle receptor alpha subunit
6628at5820	Complete	PfW2_chromosome_9	380338	381146	+	365.8	226	https://www.orthodb.org/v10?query=6628at5820	Subpellicular microtubule protein 1, putative
6630at5820	Complete	PfW2_chromosome_14	1631252	1633313	+	751.9	416	https://www.orthodb.org/v10?query=6630at5820	Major facilitator superfamily
6632at5820	Complete	PfW2_chromosome_9	1260547	1263497	+	260.1	487	https://www.orthodb.org/v10?query=6632at5820	PowCR01_070035300
6634at5820	Missing
6638at5820	Missing
6639at5820	Fragmented	PfW2_chromosome_11	1595802	1597642	-	513.3	337	https://www.orthodb.org/v10?query=6639at5820	Methyltransferase, putative
6645at5820	Missing
6647at5820	Complete	PfW2_chromosome_5	652806	654323	+	521.1	297	https://www.orthodb.org/v10?query=6647at5820	Pseudouridine synthase I, TruA
6648at5820	Complete	PfW2_chromosome_14	1625928	1628125	-	645.1	601	https://www.orthodb.org/v10?query=6648at5820	Adaptor complexes medium subunit family
6651at5820	Complete	PfW2_chromosome_14	49491	50810	+	722.3	374	https://www.orthodb.org/v10?query=6651at5820	Choline kinase
6653at5820	Complete	PfW2_chromosome_5	850140	851769	+	511.9	356	https://www.orthodb.org/v10?query=6653at5820	Ribosomal large subunit pseudouridylate synthase, putative
6657at5820	Complete	PfW2_chromosome_4	775522	777197	+	739.6	490	https://www.orthodb.org/v10?query=6657at5820	Winged helix-like DNA-binding domain superfamily
6667at5820	Complete	PfW2_chromosome_12	131942	133607	-	470.0	331	https://www.orthodb.org/v10?query=6667at5820	Threonylcarbamoyl-AMP synthase, putative
6674at5820	Fragmented	PfW2_chromosome_14	490623	491663	-	505.7	242	https://www.orthodb.org/v10?query=6674at5820	Glycylpeptide N-tetradecanoyltransferase
6677at5820	Fragmented	PfW2_chromosome_13	167578	168564	-	483.2	273	https://www.orthodb.org/v10?query=6677at5820	CorA-like Mg2+ transporter protein, putative
6685at5820	Complete	PfW2_chromosome_3	872189	874354	+	494.1	507	https://www.orthodb.org/v10?query=6685at5820	Regulator of initiation factor 2, putative
6686at5820	Missing
6688at5820	Complete	PfW2_chromosome_12	424620	426369	-	611.7	459	https://www.orthodb.org/v10?query=6688at5820	PowCR01_130017300
6690at5820	Fragmented	PfW2_chromosome_2	747560	749238	-	695.8	364	https://www.orthodb.org/v10?query=6690at5820	ATP-dependent RNA helicase DDX47, putative
6699at5820	Complete	PfW2_chromosome_2	225309	226619	+	718.0	382	https://www.orthodb.org/v10?query=6699at5820	Winged helix-like DNA-binding domain superfamily
6703at5820	Missing
6709at5820	Complete	PfW2_chromosome_4	385790	387765	-	637.7	363	https://www.orthodb.org/v10?query=6709at5820	Actin-like protein, putative
6717at5820	Complete	PfW2_chromosome_14	1054557	1055990	+	772.0	433	https://www.orthodb.org/v10?query=6717at5820	CorA-like Mg2+ transporter protein, putative
6719at5820	Complete	PfW2_chromosome_11	335624	337592	-	531.7	385	https://www.orthodb.org/v10?query=6719at5820	WW domain
6726at5820	Missing
6736at5820	Complete	PfW2_chromosome_11	705111	706650	-	333.6	333	https://www.orthodb.org/v10?query=6736at5820	PowCR01_090023000
6739at5820	Complete	PfW2_chromosome_14	507820	509386	-	307.9	389	https://www.orthodb.org/v10?query=6739at5820	Ribosomal protein S5 domain 2-type fold
6750at5820	Complete	PfW2_chromosome_8	628624	629802	-	760.3	368	https://www.orthodb.org/v10?query=6750at5820	PowCR01_140027300
6751at5820	Complete	PfW2_chromosome_14	1381406	1382693	+	751.2	383	https://www.orthodb.org/v10?query=6751at5820	Cytochrome c oxidase assembly protein subunit 15
6754at5820	Complete	PfW2_chromosome_8	451872	453742	-	660.9	393	https://www.orthodb.org/v10?query=6754at5820	PPM-type phosphatase domain
6756at5820	Complete	PfW2_chromosome_12	765437	769444	-	304.0	586	https://www.orthodb.org/v10?query=6756at5820	unspecified product
6759at5820	Fragmented	PfW2_chromosome_11	1211396	1212662	-	429.9	247	https://www.orthodb.org/v10?query=6759at5820	Protein disulfide isomerase
6760at5820	Complete	PfW2_chromosome_9	443377	444449	+	660.2	304	https://www.orthodb.org/v10?query=6760at5820	Cytosolic Fe-S cluster assembly factor NBP35, putative
6761at5820	Complete	PfW2_chromosome_13	219825	221528	-	475.1	356	https://www.orthodb.org/v10?query=6761at5820	PowCR01_140008700
6772at5820	Complete	PfW2_chromosome_11	514819	516216	-	743.0	377	https://www.orthodb.org/v10?query=6772at5820	WD40-repeat-containing domain
6774at5820	Complete	PfW2_chromosome_2	432306	434258	-	632.9	366	https://www.orthodb.org/v10?query=6774at5820	PowCR01_040015200
6777at5820	Missing
6781at5820	Complete	PfW2_chromosome_10	1202994	1204079	+	633.9	315	https://www.orthodb.org/v10?query=6781at5820	MORN motif
6786at5820	Fragmented	PfW2_chromosome_9	796237	797404	+	331.4	273	https://www.orthodb.org/v10?query=6786at5820	CRAL-TRIO lipid binding domain
6790at5820	Fragmented	PfW2_chromosome_10	1100315	1101148	-	559.1	254	https://www.orthodb.org/v10?query=6790at5820	Ribosomal protein L3
6793at5820	Complete	PfW2_chromosome_13	978356	979330	-	754.2	322	https://www.orthodb.org/v10?query=6793at5820	Ribose-phosphate pyrophosphokinase
6797at5820	Missing
6801at5820	Complete	PfW2_chromosome_13	2467420	2468976	-	720.9	431	https://www.orthodb.org/v10?query=6801at5820	Bifunctional polynucleotide phosphatase/kinase
6804at5820	Complete	PfW2_chromosome_14	240631	243223	+	599.7	507	https://www.orthodb.org/v10?query=6804at5820	Pre-mRNA-splicing factor 38B, putative
6813at5820	Fragmented	PfW2_chromosome_9	1015337	1016166	-	353.4	229	https://www.orthodb.org/v10?query=6813at5820	Monocarboxylate transporter, putative
6814at5820	Complete	PfW2_chromosome_13	970611	972256	-	708.8	398	https://www.orthodb.org/v10?query=6814at5820	Dihydrofolate synthase/folylpolyglutamate synthase
6821at5820	Complete	PfW2_chromosome_9	849127	850302	+	773.3	360	https://www.orthodb.org/v10?query=6821at5820	S-adenosylmethionine synthase
6825at5820	Fragmented	PfW2_chromosome_7	602537	604189	+	400.2	270	https://www.orthodb.org/v10?query=6825at5820	Pyridoxal phosphate-dependent transferase
6832at5820	Complete	PfW2_chromosome_14	2043754	2045098	-	514.4	351	https://www.orthodb.org/v10?query=6832at5820	PowCR01_120058700
6833at5820	Fragmented	PfW2_chromosome_8	670958	671737	-	407.8	236	https://www.orthodb.org/v10?query=6833at5820	WD40-repeat-containing domain
6834at5820	Complete	PfW2_chromosome_6	110806	112134	+	681.9	390	https://www.orthodb.org/v10?query=6834at5820	Phenylalanyl-tRNA synthetase alpha chain
6835at5820	Missing
6841at5820	Complete	PfW2_chromosome_3	791678	792964	+	527.6	393	https://www.orthodb.org/v10?query=6841at5820	Nicotinamidase, putative
6844at5820	Missing
6852at5820	Complete	PfW2_chromosome_2	207868	209379	-	841.9	434	https://www.orthodb.org/v10?query=6852at5820	MFS transporter, SP family, sugar
6857at5820	Complete	PfW2_chromosome_4	866570	867739	+	898.8	380	https://www.orthodb.org/v10?query=6857at5820	Eukaryotic initiation factor 4A-III
6860at5820	Complete	PfW2_chromosome_14	1499842	1501436	+	641.2	334	https://www.orthodb.org/v10?query=6860at5820	DnaJ domain
6861at5820	Fragmented	PfW2_chromosome_10	646005	647172	-	276.2	257	https://www.orthodb.org/v10?query=6861at5820	GRASP55/65
6876at5820	Missing
6878at5820	Complete	PfW2_chromosome_12	1702279	1704020	+	453.8	350	https://www.orthodb.org/v10?query=6878at5820	Protein geranylgeranyltransferase type II, alpha subunit, putative
6879at5820	Complete	PfW2_chromosome_14	433529	435342	+	333.0	370	https://www.orthodb.org/v10?query=6879at5820	PowCR01_130045300
6896at5820	Complete	PfW2_chromosome_14	990834	991817	-	697.1	320	https://www.orthodb.org/v10?query=6896at5820	Protein arginine N-methyltransferase 1
6897at5820	Fragmented	PfW2_chromosome_14	2513833	2514941	-	576.8	271	https://www.orthodb.org/v10?query=6897at5820	Cytochrome c1, putative
6899at5820	Complete	PfW2_chromosome_5	971421	972868	+	852.4	411	https://www.orthodb.org/v10?query=6899at5820	Inner membrane complex protein, putative
6903at5820	Missing
6904at5820	Fragmented	PfW2_chromosome_6	630241	632481	+	634.3	425	https://www.orthodb.org/v10?query=6904at5820	Kinetochore protein NDC80, putative
6906at5820	Complete	PfW2_chromosome_10	1110354	1112174	+	778.5	497	https://www.orthodb.org/v10?query=6906at5820	Protoporphyrinogen oxidase
6909at5820	Complete	PfW2_chromosome_14	255223	256669	+	595.2	319	https://www.orthodb.org/v10?query=6909at5820	PowCR01_130048800
6920at5820	Missing
6927at5820	Complete	PfW2_chromosome_12	259483	261898	+	348.5	536	https://www.orthodb.org/v10?query=6927at5820	PowCR01_130013400
6929at5820	Complete	PfW2_chromosome_11	310981	315216	+	475.7	1255	https://www.orthodb.org/v10?query=6929at5820	Asparagine-rich antigen
6930at5820	Complete	PfW2_chromosome_7	829869	831172	+	726.5	339	https://www.orthodb.org/v10?query=6930at5820	Obg-like ATPase 1
6934at5820	Complete	PfW2_chromosome_4	660069	662340	+	628.2	488	https://www.orthodb.org/v10?query=6934at5820	PowCR01_050024100
6938at5820	Missing
6939at5820	Complete	PfW2_chromosome_12	1494071	1495336	+	520.8	302	https://www.orthodb.org/v10?query=6939at5820	PowCR01_140057300
6940at5820	Fragmented	PfW2_chromosome_1	193083	194651	+	397.2	212	https://www.orthodb.org/v10?query=6940at5820	4-hydroxy-3-methylbut-2-enyl diphosphate reductase
6942at5820	Complete	PfW2_chromosome_10	771898	773869	-	407.5	368	https://www.orthodb.org/v10?query=6942at5820	S-adenosyl-L-methionine-dependent methyltransferase
6946at5820	Complete	PfW2_chromosome_6	569145	571055	+	571.1	371	https://www.orthodb.org/v10?query=6946at5820	PowCR01_110036500
6955at5820	Complete	PfW2_chromosome_13	582082	583753	+	389.9	414	https://www.orthodb.org/v10?query=6955at5820	PowCR01_140017900
6967at5820	Complete	PfW2_chromosome_7	1103931	1106286	-	591.2	456	https://www.orthodb.org/v10?query=6967at5820	TatSF1-like
6972at5820	Fragmented	PfW2_chromosome_6	443131	444472	-	460.5	398	https://www.orthodb.org/v10?query=6972at5820	PowCR01_110039500
6973at5820	Missing
6975at5820	Complete	PfW2_chromosome_14	2782827	2784222	+	906.5	384	https://www.orthodb.org/v10?query=6975at5820	Eukaryotic initiation factor 4A
6978at5820	Fragmented	PfW2_chromosome_1	439097	440828	-	481.7	274	https://www.orthodb.org/v10?query=6978at5820	TatD-like deoxyribonuclease, putative
6980at5820	Missing
6981at5820	Complete	PfW2_chromosome_13	1329875	1331430	+	811.5	458	https://www.orthodb.org/v10?query=6981at5820	Chaperone binding protein, putative
6994at5820	Complete	PfW2_chromosome_2	221688	223767	+	429.3	419	https://www.orthodb.org/v10?query=6994at5820	PowCR01_040020100
6996at5820	Complete	PfW2_chromosome_7	1154215	1156744	+	866.4	591	https://www.orthodb.org/v10?query=6996at5820	Pseudouridine synthase, TruD
6999at5820	Complete	PfW2_chromosome_3	458135	460052	-	662.2	355	https://www.orthodb.org/v10?query=6999at5820	Glycogen synthase kinase 3
7002at5820	Complete	PfW2_chromosome_5	504488	506477	-	616.1	428	https://www.orthodb.org/v10?query=7002at5820	Glutathione synthetase
7009at5820	Fragmented	PfW2_chromosome_12	1373146	1375683	-	436.1	309	https://www.orthodb.org/v10?query=7009at5820	Aspartyl protease, putative
7015at5820	Missing
7030at5820	Complete	PfW2_chromosome_14	2322026	2323282	-	805.3	386	https://www.orthodb.org/v10?query=7030at5820	Vacuolar protein sorting-associated protein 4, putative
7042at5820	Complete	PfW2_chromosome_13	1062899	1066533	-	793.0	849	https://www.orthodb.org/v10?query=7042at5820	PowCR01_120031000
7054at5820	Missing
7059at5820	Complete	PfW2_chromosome_13	449378	450586	+	641.3	318	https://www.orthodb.org/v10?query=7059at5820	Malonyl CoA-acyl carrier protein transacylase
7060at5820	Complete	PfW2_chromosome_14	2878369	2880537	-	610.3	383	https://www.orthodb.org/v10?query=7060at5820	PowCR01_120038800
7061at5820	Complete	PfW2_chromosome_11	1046904	1048673	+	821.2	420	https://www.orthodb.org/v10?query=7061at5820	Transporter, putative
7062at5820	Missing
7063at5820	Missing
7064at5820	Complete	PfW2_chromosome_11	454008	456073	-	516.8	289	https://www.orthodb.org/v10?query=7064at5820	Glycerol-3-phosphate dehydrogenase 
7065at5820	Complete	PfW2_chromosome_12	1395947	1397600	+	498.7	352	https://www.orthodb.org/v10?query=7065at5820	PIH1 domain-containing protein, putative
7066at5820	Complete	PfW2_chromosome_11	1587649	1589058	-	783.0	418	https://www.orthodb.org/v10?query=7066at5820	Coproporphyrinogen III oxidase
7067at5820	Complete	PfW2_chromosome_10	80638	82257	+	470.3	477	https://www.orthodb.org/v10?query=7067at5820	PowCR01_080007800
7078at5820	Complete	PfW2_chromosome_3	319711	322240	+	355.3	471	https://www.orthodb.org/v10?query=7078at5820	Dual specificity protein phosphatase
7079at5820	Complete	PfW2_chromosome_9	365124	367341	+	611.8	578	https://www.orthodb.org/v10?query=7079at5820	PowCR01_070011400
7085at5820	Complete	PfW2_chromosome_13	1479618	1480844	+	715.3	369	https://www.orthodb.org/v10?query=7085at5820	Elongation factor 1-gamma, putative
7088at5820	Fragmented	PfW2_chromosome_11	861737	862925	-	443.7	255	https://www.orthodb.org/v10?query=7088at5820	Ethanolamine kinase
7097at5820	Complete	PfW2_chromosome_13	236904	238082	-	878.0	385	https://www.orthodb.org/v10?query=7097at5820	26S protease regulatory subunit 10B, putative
7102at5820	Complete	PfW2_chromosome_6	256838	260027	+	546.0	388	https://www.orthodb.org/v10?query=7102at5820	MYND finger protein, putative
7103at5820	Fragmented	PfW2_chromosome_9	579283	580377	+	485.1	295	https://www.orthodb.org/v10?query=7103at5820	Major facilitator superfamily-related transporter, putative
7104at5820	Complete	PfW2_chromosome_14	841842	844583	+	450.3	607	https://www.orthodb.org/v10?query=7104at5820	PowCR01_130035200
7111at5820	Complete	PfW2_chromosome_11	889461	890857	-	403.5	285	https://www.orthodb.org/v10?query=7111at5820	Mitochondrial import inner membrane translocase subunit TIM44, putative
7112at5820	Fragmented	PfW2_chromosome_5	255333	256027	-	111.4	130	https://www.orthodb.org/v10?query=7112at5820	Histone deacetylase
7114at5820	Complete	PfW2_chromosome_12	152258	153868	+	368.3	391	https://www.orthodb.org/v10?query=7114at5820	PowCR01_130011000
7115at5820	Complete	PfW2_chromosome_9	272058	273365	-	403.1	360	https://www.orthodb.org/v10?query=7115at5820	Zinc finger, CCCH-type
7116at5820	Missing
7125at5820	Complete	PfW2_chromosome_14	483306	484791	-	608.0	335	https://www.orthodb.org/v10?query=7125at5820	Deoxyhypusine synthase
7132at5820	Complete	PfW2_chromosome_8	851881	853596	+	658.0	415	https://www.orthodb.org/v10?query=7132at5820	PowCR01_050015400
7133at5820	Complete	PfW2_chromosome_9	333516	350482	-	716.7	382	https://www.orthodb.org/v10?query=7133at5820	Putative tRNA (cytidine(32)/guanosine(34)-2'-O)-methyltransferase
7135at5820	Complete	PfW2_chromosome_2	760927	762355	-	585.7	352	https://www.orthodb.org/v10?query=7135at5820	Pre-mRNA-processing protein 45, putative
7136at5820	Missing
7137at5820	Complete	PfW2_chromosome_9	1280197	1281978	-	477.0	366	https://www.orthodb.org/v10?query=7137at5820	Histidine--tRNA ligase, putative
7138at5820	Complete	PfW2_chromosome_14	1260757	1262922	-	480.9	674	https://www.orthodb.org/v10?query=7138at5820	MYND-like zinc finger, mRNA-binding
7144at5820	Complete	PfW2_chromosome_14	2046077	2047444	+	558.7	313	https://www.orthodb.org/v10?query=7144at5820	Acetyl-CoA acetyltransferase, putative
7145at5820	Fragmented	PfW2_chromosome_13	687587	688282	+	459.3	223	https://www.orthodb.org/v10?query=7145at5820	Glycerol-3-phosphate 1-O-acyltransferase, putative
7150at5820	Complete	PfW2_chromosome_14	1622277	1625192	+	664.9	413	https://www.orthodb.org/v10?query=7150at5820	PowCR01_120011000
7151at5820	Complete	PfW2_chromosome_14	1658687	1660739	-	654.9	403	https://www.orthodb.org/v10?query=7151at5820	PowCR01_120068000
7153at5820	Missing
7160at5820	Fragmented	PfW2_chromosome_10	451339	452845	+	385.9	216	https://www.orthodb.org/v10?query=7160at5820	Zinc finger protein, putative
7165at5820	Fragmented	PfW2_chromosome_8	544668	546003	-	419.7	279	https://www.orthodb.org/v10?query=7165at5820	Sporozoite surface protein 3, putative
7166at5820	Missing
7174at5820	Fragmented	PfW2_chromosome_9	368101	369177	-	433.0	311	https://www.orthodb.org/v10?query=7174at5820	GDP-fucose protein O-fucosyltransferase
7179at5820	Complete	PfW2_chromosome_10	1152551	1153483	+	518.1	279	https://www.orthodb.org/v10?query=7179at5820	Adenosine deaminase
7181at5820	Complete	PfW2_chromosome_6	440814	441893	-	564.0	300	https://www.orthodb.org/v10?query=7181at5820	PowCR01_110039600
7182at5820	Complete	PfW2_chromosome_13	570054	571985	+	696.7	347	https://www.orthodb.org/v10?query=7182at5820	General transcription factor IIH subunit
7185at5820	Fragmented	PfW2_chromosome_11	728430	729825	-	675.7	354	https://www.orthodb.org/v10?query=7185at5820	Serine/threonine protein kinase
7191at5820	Complete	PfW2_chromosome_6	182252	183600	+	612.9	273	https://www.orthodb.org/v10?query=7191at5820	Serine/threonine protein kinase
7192at5820	Missing
7193at5820	Complete	PfW2_chromosome_8	973928	975141	+	567.9	314	https://www.orthodb.org/v10?query=7193at5820	Exonuclease, putative
7196at5820	Complete	PfW2_chromosome_4	778591	780225	+	514.9	335	https://www.orthodb.org/v10?query=7196at5820	Holo-
7201at5820	Complete	PfW2_chromosome_13	1810854	1812795	-	296.4	186	https://www.orthodb.org/v10?query=7201at5820	WD40-repeat-containing domain
7211at5820	Missing
7216at5820	Complete	PfW2_chromosome_7	562675	564592	-	591.0	349	https://www.orthodb.org/v10?query=7216at5820	Calcium-dependent protein kinase 3, putative
7217at5820	Complete	PfW2_chromosome_10	1050194	1051385	-	402.1	275	https://www.orthodb.org/v10?query=7217at5820	PowCR01_060014100
7220at5820	Complete	PfW2_chromosome_8	844949	846674	+	451.0	371	https://www.orthodb.org/v10?query=7220at5820	PowCR01_050015600
7226at5820	Missing
7227at5820	Missing
7229at5820	Complete	PfW2_chromosome_4	686577	687863	+	713.1	386	https://www.orthodb.org/v10?query=7229at5820	Eukaryotic translation initiation factor 3 subunit M
7232at5820	Missing
7233at5820	Complete	PfW2_chromosome_4	434199	436207	+	328.4	239	https://www.orthodb.org/v10?query=7233at5820	PowCR01_030014300
7234at5820	Missing
7240at5820	Missing
7241at5820	Complete	PfW2_chromosome_6	65566	66536	+	426.9	256	https://www.orthodb.org/v10?query=7241at5820	Geranylgeranyl transferase type-2 subunit beta
7247at5820	Missing
7258at5820	Fragmented	PfW2_chromosome_12	875003	875866	+	433.0	255	https://www.orthodb.org/v10?query=7258at5820	Nucleus export protein BRR6, putative
7279at5820	Complete	PfW2_chromosome_12	474382	475269	+	724.4	302	https://www.orthodb.org/v10?query=7279at5820	Ubiquitin
7281at5820	Complete	PfW2_chromosome_13	1029251	1032123	-	637.5	376	https://www.orthodb.org/v10?query=7281at5820	Translation initiation factor eIF-2B subunit gamma
7284at5820	Missing
7291at5820	Complete	PfW2_chromosome_14	328771	330542	-	391.6	358	https://www.orthodb.org/v10?query=7291at5820	WD40/YVTN repeat-like-containing domain superfamily
7293at5820	Fragmented	PfW2_chromosome_10	447818	448742	-	587.3	265	https://www.orthodb.org/v10?query=7293at5820	WD40/YVTN repeat-like-containing domain superfamily
7297at5820	Complete	PfW2_chromosome_11	126254	128919	-	475.2	386	https://www.orthodb.org/v10?query=7297at5820	WD40/YVTN repeat-like-containing domain superfamily
7311at5820	Complete	PfW2_chromosome_2	492385	494046	+	881.9	411	https://www.orthodb.org/v10?query=7311at5820	Eukaryotic peptide chain release factor subunit 1
7313at5820	Fragmented	PfW2_chromosome_7	810495	811891	+	450.3	321	https://www.orthodb.org/v10?query=7313at5820	Secreted ookinete protein, putative
7319at5820	Complete	PfW2_chromosome_5	105003	106245	-	403.7	279	https://www.orthodb.org/v10?query=7319at5820	4-diphosphocytidyl-2-C-methyl-D-erythritol kinase, putative
7327at5820	Complete	PfW2_chromosome_13	2546906	2548403	+	681.7	350	https://www.orthodb.org/v10?query=7327at5820	Aminomethyltransferase
7332at5820	Fragmented	PfW2_chromosome_8	961328	962291	-	310.7	208	https://www.orthodb.org/v10?query=7332at5820	Lipoyl(Octanoyl) transferase
7340at5820	Complete	PfW2_chromosome_4	487390	488820	-	508.9	219	https://www.orthodb.org/v10?query=7340at5820	26S proteasome AAA-ATPase subunit RPT3, putative
7351at5820	Missing
7355at5820	Fragmented	PfW2_chromosome_8	1149552	1151542	-	469.2	284	https://www.orthodb.org/v10?query=7355at5820	Folate transporter 1, putative
7357at5820	Complete	PfW2_chromosome_14	1836112	1838725	+	500.0	401	https://www.orthodb.org/v10?query=7357at5820	RNA-binding domain superfamily
7358at5820	Complete	PfW2_chromosome_12	2005857	2007733	-	622.9	473	https://www.orthodb.org/v10?query=7358at5820	Aminoacyl-tRNA synthetase, class Ic
7359at5820	Complete	PfW2_chromosome_8	584444	587237	-	899.4	475	https://www.orthodb.org/v10?query=7359at5820	PowCR01_140028500
7360at5820	Complete	PfW2_chromosome_6	1010735	1011721	+	641.3	314	https://www.orthodb.org/v10?query=7360at5820	PowCR01_110024800
7373at5820	Complete	PfW2_chromosome_14	855764	858270	+	534.4	602	https://www.orthodb.org/v10?query=7373at5820	PowCR01_130034800
7376at5820	Complete	PfW2_chromosome_14	835141	837691	-	547.9	348	https://www.orthodb.org/v10?query=7376at5820	Mannose-1-phosphate guanyltransferase, putative
7379at5820	Missing
7380at5820	Complete	PfW2_chromosome_12	391971	393152	+	552.5	335	https://www.orthodb.org/v10?query=7380at5820	Porphobilinogen deaminase
7383at5820	Complete	PfW2_chromosome_12	249892	251584	-	614.4	433	https://www.orthodb.org/v10?query=7383at5820	Translation initiation factor 5
7385at5820	Complete	PfW2_chromosome_11	158361	160805	+	413.6	455	https://www.orthodb.org/v10?query=7385at5820	PowCR01_090008200
7393at5820	Fragmented	PfW2_chromosome_5	1088563	1089465	+	386.9	231	https://www.orthodb.org/v10?query=7393at5820	G-protein coupled receptor, putative
7394at5820	Fragmented	PfW2_chromosome_14	2324692	2326473	+	495.8	341	https://www.orthodb.org/v10?query=7394at5820	PowCR01_120051900
7400at5820	Fragmented	PfW2_chromosome_10	318460	319569	-	665.9	335	https://www.orthodb.org/v10?query=7400at5820	Nop domain
7401at5820	Fragmented	PfW2_chromosome_9	769458	771068	+	586.2	367	https://www.orthodb.org/v10?query=7401at5820	Elongation of fatty acids protein
7405at5820	Complete	PfW2_chromosome_6	660110	661240	-	683.2	296	https://www.orthodb.org/v10?query=7405at5820	Mitochondrial import receptor subunit TOM40, putative
7407at5820	Complete	PfW2_chromosome_5	657007	659151	+	665.7	363	https://www.orthodb.org/v10?query=7407at5820	Major facilitator superfamily
7408at5820	Complete	PfW2_chromosome_12	428583	430788	+	610.4	416	https://www.orthodb.org/v10?query=7408at5820	Mannosyltransferase
7409at5820	Complete	PfW2_chromosome_6	647886	649431	-	437.4	445	https://www.orthodb.org/v10?query=7409at5820	Ras GTPAse, putative
7412at5820	Complete	PfW2_chromosome_14	411813	414043	+	483.5	536	https://www.orthodb.org/v10?query=7412at5820	Ribosome maturation protein SBDS, putative
7414at5820	Complete	PfW2_chromosome_2	200346	201559	-	631.6	361	https://www.orthodb.org/v10?query=7414at5820	Aspartate aminotransferase
7416at5820	Missing
7417at5820	Complete	PfW2_chromosome_12	1941396	1943267	-	596.9	318	https://www.orthodb.org/v10?query=7417at5820	rRNA adenine N(6)-methyltransferase
7422at5820	Fragmented	PfW2_chromosome_12	1191793	1193296	-	432.0	267	https://www.orthodb.org/v10?query=7422at5820	WD40-repeat-containing domain
7425at5820	Complete	PfW2_chromosome_12	1194478	1195852	+	198.6	140	https://www.orthodb.org/v10?query=7425at5820	Sun-family protein, putative
7429at5820	Complete	PfW2_chromosome_13	1481391	1483497	-	497.2	362	https://www.orthodb.org/v10?query=7429at5820	SprT-like
7431at5820	Missing
7435at5820	Complete	PfW2_chromosome_5	1197003	1198488	-	558.8	384	https://www.orthodb.org/v10?query=7435at5820	PowCR01_100008600
7440at5820	Missing
7441at5820	Fragmented	PfW2_chromosome_12	1348069	1349099	-	472.6	252	https://www.orthodb.org/v10?query=7441at5820	PowCR01_140054000
7442at5820	Complete	PfW2_chromosome_2	542793	544886	-	423.7	375	https://www.orthodb.org/v10?query=7442at5820	Tetratricopeptide repeat
7459at5820	Missing
7464at5820	Complete	PfW2_chromosome_7	345502	348541	+	653.1	353	https://www.orthodb.org/v10?query=7464at5820	Chloroquine resistance transporter
7466at5820	Missing
7478at5820	Complete	PfW2_chromosome_6	991782	993814	+	511.8	354	https://www.orthodb.org/v10?query=7478at5820	Putative oxidoreductase, short-chain dehydrogenase family, putative
7487at5820	Missing
7489at5820	Complete	PfW2_chromosome_8	526339	528051	-	389.7	314	https://www.orthodb.org/v10?query=7489at5820	PowCR01_140030000
7490at5820	Complete	PfW2_chromosome_8	811405	813600	-	401.5	421	https://www.orthodb.org/v10?query=7490at5820	PowCR01_050016300
7492at5820	Complete	PfW2_chromosome_14	3010877	3012472	-	439.7	360	https://www.orthodb.org/v10?query=7492at5820	Splicing factor 3A subunit 1, putative
7495at5820	Complete	PfW2_chromosome_10	469702	473282	-	592.7	706	https://www.orthodb.org/v10?query=7495at5820	PowCR01_080019800
7500at5820	Complete	PfW2_chromosome_9	354029	356309	+	535.1	319	https://www.orthodb.org/v10?query=7500at5820	Transporter, putative
7502at5820	Complete	PfW2_chromosome_3	693629	697338	-	601.1	454	https://www.orthodb.org/v10?query=7502at5820	PowCR01_080028100
7506at5820	Complete	PfW2_chromosome_8	804973	807700	+	529.0	315	https://www.orthodb.org/v10?query=7506at5820	PowCR01_050016500
7509at5820	Missing
7510at5820	Complete	PfW2_chromosome_14	2858410	2859810	+	665.9	381	https://www.orthodb.org/v10?query=7510at5820	RNA 3'-terminal phosphate cyclase
7514at5820	Complete	PfW2_chromosome_14	2928666	2929622	+	524.9	281	https://www.orthodb.org/v10?query=7514at5820	Dihydroorotase
7516at5820	Complete	PfW2_chromosome_2	638842	641083	+	225.0	289	https://www.orthodb.org/v10?query=7516at5820	PowCR01_040010600
7518at5820	Complete	PfW2_chromosome_11	1019490	1021364	+	678.9	329	https://www.orthodb.org/v10?query=7518at5820	26S proteasome regulatory subunit RPN7, putative
7525at5820	Missing
7530at5820	Missing
7533at5820	Complete	PfW2_chromosome_14	1277811	1279598	+	548.3	343	https://www.orthodb.org/v10?query=7533at5820	Chromatin assembly factor 1 P55 subunit, putative
7537at5820	Complete	PfW2_chromosome_13	2110558	2111770	+	146.4	270	https://www.orthodb.org/v10?query=7537at5820	PowCR01_110018700
7544at5820	Complete	PfW2_chromosome_11	1409504	1411454	-	761.0	446	https://www.orthodb.org/v10?query=7544at5820	Beta-catenin-like protein 1
7545at5820	Complete	PfW2_chromosome_5	1111541	1113759	-	519.1	399	https://www.orthodb.org/v10?query=7545at5820	ADP-ribosylation factor GTPase-activating protein, putative
7546at5820	Missing
7550at5820	Missing
7552at5820	Complete	PfW2_chromosome_2	767131	768403	+	390.1	293	https://www.orthodb.org/v10?query=7552at5820	PowCR01_040007000
7554at5820	Complete	PfW2_chromosome_8	1176935	1178005	-	519.2	282	https://www.orthodb.org/v10?query=7554at5820	Prolyl 4-hydroxylase subunit alpha, putative
7557at5820	Complete	PfW2_chromosome_13	2260736	2263325	-	633.5	331	https://www.orthodb.org/v10?query=7557at5820	GTP binding domain
7562at5820	Complete	PfW2_chromosome_13	2007085	2009441	+	578.2	392	https://www.orthodb.org/v10?query=7562at5820	WD40-repeat-containing domain
7572at5820	Complete	PfW2_chromosome_8	601828	602824	+	545.3	294	https://www.orthodb.org/v10?query=7572at5820	GDP-mannose 4,6-dehydratase
7573at5820	Complete	PfW2_chromosome_14	2011177	2013234	+	671.2	311	https://www.orthodb.org/v10?query=7573at5820	Protein kinase
7582at5820	Complete	PfW2_chromosome_8	1085149	1087607	+	511.4	539	https://www.orthodb.org/v10?query=7582at5820	PowCR01_050009500
7587at5820	Complete	PfW2_chromosome_8	958401	959906	-	432.2	424	https://www.orthodb.org/v10?query=7587at5820	Inner membrane complex protein 1i, putative
7599at5820	Complete	PfW2_chromosome_12	1673839	1675095	-	248.5	339	https://www.orthodb.org/v10?query=7599at5820	PowCR01_140060400
7605at5820	Fragmented	PfW2_chromosome_5	499648	501804	+	481.6	395	https://www.orthodb.org/v10?query=7605at5820	A0A077TMR5_PLACH
7608at5820	Complete	PfW2_chromosome_8	156560	158281	+	508.7	308	https://www.orthodb.org/v10?query=7608at5820	WD40-repeat-containing domain
7611at5820	Complete	PfW2_chromosome_4	120872	122071	+	604.7	346	https://www.orthodb.org/v10?query=7611at5820	Ubiquitin specific protease, putative
7619at5820	Missing
7628at5820	Complete	PfW2_chromosome_9	360325	363788	-	438.8	680	https://www.orthodb.org/v10?query=7628at5820	Erythrocyte membrane protein pfemp3
7632at5820	Missing
7633at5820	Missing
7644at5820	Complete	PfW2_chromosome_14	2262979	2264361	-	533.3	385	https://www.orthodb.org/v10?query=7644at5820	Pyridoxal phosphate-dependent transferase
7654at5820	Fragmented	PfW2_chromosome_9	829335	831155	-	526.5	326	https://www.orthodb.org/v10?query=7654at5820	PowCR01_070023800
7661at5820	Missing
7684at5820	Complete	PfW2_chromosome_13	597269	598441	-	502.4	366	https://www.orthodb.org/v10?query=7684at5820	Transcription factor MYB1
7686at5820	Complete	PfW2_chromosome_10	975118	977276	-	510.6	329	https://www.orthodb.org/v10?query=7686at5820	RAP protein, putative
7687at5820	Fragmented	PfW2_chromosome_5	419524	420351	+	289.0	253	https://www.orthodb.org/v10?query=7687at5820	arabinogalactan protein
7693at5820	Complete	PfW2_chromosome_13	1261489	1263052	+	528.6	411	https://www.orthodb.org/v10?query=7693at5820	PowCR01_120026800
7700at5820	Complete	PfW2_chromosome_11	444957	446236	+	427.2	285	https://www.orthodb.org/v10?query=7700at5820	PowCR01_090016000
7702at5820	Fragmented	PfW2_chromosome_13	1799862	1801643	+	417.3	317	https://www.orthodb.org/v10?query=7702at5820	PowCR01_120012500
7706at5820	Complete	PfW2_chromosome_14	169977	171023	-	715.2	318	https://www.orthodb.org/v10?query=7706at5820	Ribonucleotide reductase small subunit
7709at5820	Complete	PfW2_chromosome_11	1185381	1186760	+	460.3	340	https://www.orthodb.org/v10?query=7709at5820	PowCR01_090034800
7714at5820	Missing
7718at5820	Missing
7723at5820	Missing
7728at5820	Fragmented	PfW2_chromosome_10	1176391	1177747	-	476.3	264	https://www.orthodb.org/v10?query=7728at5820	PowCR01_060018000
7730at5820	Complete	PfW2_chromosome_13	672429	674971	+	492.7	459	https://www.orthodb.org/v10?query=7730at5820	PowCR01_140020200
7732at5820	Complete	PfW2_chromosome_6	584284	586842	-	686.2	616	https://www.orthodb.org/v10?query=7732at5820	GPI-anchored wall transfer protein 1, putative
7737at5820	Complete	PfW2_chromosome_14	2614363	2616813	-	737.6	433	https://www.orthodb.org/v10?query=7737at5820	PowCR01_120044800
7741at5820	Missing
7744at5820	Complete	PfW2_chromosome_13	574255	576775	+	585.1	302	https://www.orthodb.org/v10?query=7744at5820	Serine/threonine protein kinase
7750at5820	Complete	PfW2_chromosome_11	958571	961597	+	486.8	347	https://www.orthodb.org/v10?query=7750at5820	Protein disulfide isomerase, putative
7753at5820	Complete	PfW2_chromosome_7	589943	592453	+	350.6	516	https://www.orthodb.org/v10?query=7753at5820	PowCR01_030015800
7756at5820	Complete	PfW2_chromosome_9	1301638	1303560	+	648.6	295	https://www.orthodb.org/v10?query=7756at5820	Protein kinase domain
7763at5820	Fragmented	PfW2_chromosome_10	1227593	1229151	-	313.1	226	https://www.orthodb.org/v10?query=7763at5820	PowCR01_060019700
7764at5820	Complete	PfW2_chromosome_11	275712	277095	+	414.1	335	https://www.orthodb.org/v10?query=7764at5820	PowCR01_090010900
7767at5820	Complete	PfW2_chromosome_5	1066971	1068962	+	504.6	587	https://www.orthodb.org/v10?query=7767at5820	Zinc finger, CCCH-type
7774at5820	Complete	PfW2_chromosome_13	2534201	2535854	-	506.5	302	https://www.orthodb.org/v10?query=7774at5820	Ferrochelatase
7782at5820	Complete	PfW2_chromosome_12	1535406	1536584	-	565.3	334	https://www.orthodb.org/v10?query=7782at5820	Sphingomyelin phosphodiesterase, putative
7791at5820	Fragmented	PfW2_chromosome_7	707563	708348	-	314.5	238	https://www.orthodb.org/v10?query=7791at5820	PowCR01_030018300
7792at5820	Complete	PfW2_chromosome_9	801694	803233	+	400.9	300	https://www.orthodb.org/v10?query=7792at5820	U4/U6 snRNA-associated-splicing factor, putative
7798at5820	Complete	PfW2_chromosome_4	163179	164159	-	363.9	252	https://www.orthodb.org/v10?query=7798at5820	6-cysteine protein
7803at5820	Complete	PfW2_chromosome_12	683248	685139	-	577.0	293	https://www.orthodb.org/v10?query=7803at5820	Secreted ookinete protein, putative
7810at5820	Complete	PfW2_chromosome_12	645767	647427	+	458.1	329	https://www.orthodb.org/v10?query=7810at5820	PPPDE peptidase domain-containing protein, putative
7812at5820	Missing
7815at5820	Fragmented	PfW2_chromosome_7	263416	265438	+	366.1	376	https://www.orthodb.org/v10?query=7815at5820	PowCR01_010009300
7825at5820	Complete	PfW2_chromosome_3	128277	129437	-	502.9	297	https://www.orthodb.org/v10?query=7825at5820	Dihydrolipoamide acetyltransferase component of pyruvate dehydrogenase complex
7827at5820	Complete	PfW2_chromosome_11	100606	102376	+	335.9	264	https://www.orthodb.org/v10?query=7827at5820	Radial spoke head protein, putative
7832at5820	Complete	PfW2_chromosome_7	1102300	1103677	+	479.5	365	https://www.orthodb.org/v10?query=7832at5820	PowCR01_020016200
7836at5820	Missing
7846at5820	Missing
7849at5820	Complete	PfW2_chromosome_5	271073	272305	-	684.4	354	https://www.orthodb.org/v10?query=7849at5820	60S ribosomal protein L4
7852at5820	Complete	PfW2_chromosome_9	747539	748963	+	476.6	338	https://www.orthodb.org/v10?query=7852at5820	Dolichyl-diphosphooligosaccharide--protein glycosyltransferase 48 kDa subunit
7853at5820	Complete	PfW2_chromosome_7	739594	740625	-	506.2	308	https://www.orthodb.org/v10?query=7853at5820	PowCR01_030019400
7856at5820	Complete	PfW2_chromosome_9	690016	690981	-	606.2	294	https://www.orthodb.org/v10?query=7856at5820	Acid phosphatase
7858at5820	Complete	PfW2_chromosome_11	1004922	1006381	+	384.7	324	https://www.orthodb.org/v10?query=7858at5820	GPI-anchor transamidase
7859at5820	Complete	PfW2_chromosome_12	1078152	1079747	+	489.1	383	https://www.orthodb.org/v10?query=7859at5820	RNA pseudouridylate synthase, putative
7861at5820	Complete	PfW2_chromosome_4	885021	886416	+	551.9	296	https://www.orthodb.org/v10?query=7861at5820	Glideosome associated protein with multiple membrane spans 2, putative
7863at5820	Fragmented	PfW2_chromosome_10	1189902	1190834	+	468.6	267	https://www.orthodb.org/v10?query=7863at5820	26S proteasome regulatory subunit RPN9, putative
7865at5820	Complete	PfW2_chromosome_12	1731208	1732684	+	411.5	264	https://www.orthodb.org/v10?query=7865at5820	Ubiquitin-conjugating enzyme E2, putative
7870at5820	Complete	PfW2_chromosome_8	519489	521230	-	424.2	397	https://www.orthodb.org/v10?query=7870at5820	PowCR01_140030200
7873at5820	Missing
7874at5820	Missing
7878at5820	Complete	PfW2_chromosome_11	995351	997602	-	607.1	348	https://www.orthodb.org/v10?query=7878at5820	Geranylgeranyl pyrophosphate synthase, putative
7896at5820	Complete	PfW2_chromosome_9	733199	735236	+	634.4	329	https://www.orthodb.org/v10?query=7896at5820	DnaJ domain
7901at5820	Complete	PfW2_chromosome_12	1853673	1855511	+	442.6	367	https://www.orthodb.org/v10?query=7901at5820	GPI mannosyltransferase 2
7917at5820	Complete	PfW2_chromosome_4	613419	615049	-	693.7	391	https://www.orthodb.org/v10?query=7917at5820	Pumilio homology domain
7927at5820	Complete	PfW2_chromosome_14	1507746	1509031	-	688.1	341	https://www.orthodb.org/v10?query=7927at5820	Translocation protein sec62
7934at5820	Complete	PfW2_chromosome_8	1080620	1082154	-	397.0	240	https://www.orthodb.org/v10?query=7934at5820	WD40-repeat-containing domain
7935at5820	Fragmented	PfW2_chromosome_10	584698	586307	+	393.1	231	https://www.orthodb.org/v10?query=7935at5820	Ribonucleotide reductase small subunit
7939at5820	Complete	PfW2_chromosome_13	1754650	1755672	+	294.0	237	https://www.orthodb.org/v10?query=7939at5820	Inner membrane complex protein
7940at5820	Complete	PfW2_chromosome_14	1173361	1174576	+	512.6	299	https://www.orthodb.org/v10?query=7940at5820	Arp2/3 complex 34 kDa subunit
7942at5820	Complete	PfW2_chromosome_11	105677	107771	+	425.3	280	https://www.orthodb.org/v10?query=7942at5820	Metabolite/drug transporter, putative
7949at5820	Complete	PfW2_chromosome_4	245843	247322	+	431.0	352	https://www.orthodb.org/v10?query=7949at5820	PowCR01_030008900
7950at5820	Fragmented	PfW2_chromosome_14	1635835	1636884	-	423.8	349	https://www.orthodb.org/v10?query=7950at5820	Cytoplasmic tRNA 2-thiolation protein 2, putative
7954at5820	Fragmented	PfW2_chromosome_13	367075	368670	-	459.6	437	https://www.orthodb.org/v10?query=7954at5820	U4/U6 small nuclear ribonucleoprotein PRP3, putative
7955at5820	Complete	PfW2_chromosome_2	211675	212724	-	478.7	319	https://www.orthodb.org/v10?query=7955at5820	3'-5' exonuclease
7958at5820	Complete	PfW2_chromosome_14	167769	169487	+	578.8	428	https://www.orthodb.org/v10?query=7958at5820	COBW domain-containing protein 1, putative
7959at5820	Complete	PfW2_chromosome_8	147660	151077	-	487.9	1036	https://www.orthodb.org/v10?query=7959at5820	Small-subunit processome, Utp14
7964at5820	Fragmented	PfW2_chromosome_14	632111	633053	+	523.9	265	https://www.orthodb.org/v10?query=7964at5820	PowCR01_130040200
7965at5820	Missing
7976at5820	Complete	PfW2_chromosome_14	1118917	1121575	-	441.8	292	https://www.orthodb.org/v10?query=7976at5820	CPW-WPC family protein
7988at5820	Missing
7992at5820	Complete	PfW2_chromosome_11	437553	439901	-	605.0	327	https://www.orthodb.org/v10?query=7992at5820	Rab-GTPase-TBC domain
7993at5820	Complete	PfW2_chromosome_12	1469873	1471227	-	542.3	316	https://www.orthodb.org/v10?query=7993at5820	PowCR01_140056800
7995at5820	Complete	PfW2_chromosome_11	607810	609933	-	489.7	322	https://www.orthodb.org/v10?query=7995at5820	WD40/YVTN repeat-like-containing domain superfamily
7996at5820	Complete	PfW2_chromosome_13	562362	563522	+	633.2	352	https://www.orthodb.org/v10?query=7996at5820	Lipoate-protein ligase 1
7997at5820	Missing
8002at5820	Complete	PfW2_chromosome_6	99333	100301	+	657.7	314	https://www.orthodb.org/v10?query=8002at5820	Cation/H+ antiporter
8003at5820	Complete	PfW2_chromosome_1	131538	133060	-	664.3	396	https://www.orthodb.org/v10?query=8003at5820	Nucleoside transporter 4
8004at5820	Fragmented	PfW2_chromosome_6	1212184	1213650	+	497.4	302	https://www.orthodb.org/v10?query=8004at5820	WD40-repeat-containing domain
8006at5820	Complete	PfW2_chromosome_4	710364	711617	+	310.9	278	https://www.orthodb.org/v10?query=8006at5820	RNA-binding protein NOB1, putative
8014at5820	Missing
8023at5820	Fragmented	PfW2_chromosome_9	425217	426257	+	444.4	273	https://www.orthodb.org/v10?query=8023at5820	PowCR01_070012600
8026at5820	Missing
8027at5820	Fragmented	PfW2_chromosome_12	1503259	1505197	+	497.0	307	https://www.orthodb.org/v10?query=8027at5820	WD40-repeat-containing domain
8029at5820	Fragmented	PfW2_chromosome_6	579838	580914	-	491.3	233	https://www.orthodb.org/v10?query=8029at5820	Enoyl-acyl carrier reductase, putative
8037at5820	Complete	PfW2_chromosome_12	1679982	1681222	+	558.5	294	https://www.orthodb.org/v10?query=8037at5820	Replication factor C subunit 4, putative
8039at5820	Missing
8041at5820	Complete	PfW2_chromosome_14	1808491	1809585	-	676.7	324	https://www.orthodb.org/v10?query=8041at5820	Fructose-bisphosphate aldolase
8042at5820	Complete	PfW2_chromosome_13	2337525	2338367	-	272.5	232	https://www.orthodb.org/v10?query=8042at5820	PowCR01_110014100
8044at5820	Complete	PfW2_chromosome_14	1867004	1868248	-	703.0	324	https://www.orthodb.org/v10?query=8044at5820	Pyruvate dehydrogenase E1 component subunit beta
8046at5820	Missing
8047at5820	Missing
8053at5820	Complete	PfW2_chromosome_8	927558	928529	+	521.6	273	https://www.orthodb.org/v10?query=8053at5820	WD40-repeat-containing domain
8057at5820	Missing
8060at5820	Complete	PfW2_chromosome_6	481251	482676	-	448.2	253	https://www.orthodb.org/v10?query=8060at5820	Cytoplasmic tRNA 2-thiolation protein 1
8061at5820	Fragmented	PfW2_chromosome_7	845108	846154	-	313.3	191	https://www.orthodb.org/v10?query=8061at5820	A0A2P9D2B1_9APIC
8069at5820	Complete	PfW2_chromosome_1	406041	407682	+	664.6	311	https://www.orthodb.org/v10?query=8069at5820	Transcription initiation factor TFIIB
8079at5820	Complete	PfW2_chromosome_14	2518871	2520111	+	567.3	286	https://www.orthodb.org/v10?query=8079at5820	Glyceraldehyde-3-phosphate dehydrogenase
8085at5820	Missing
8091at5820	Complete	PfW2_chromosome_11	261631	262633	+	560.4	237	https://www.orthodb.org/v10?query=8091at5820	Casein kinase 2, alpha subunit, putative
8093at5820	Missing
8096at5820	Missing
8100at5820	Missing
8101at5820	Complete	PfW2_chromosome_12	66914	67876	-	640.1	291	https://www.orthodb.org/v10?query=8101at5820	Mitochondrial phosphate carrier protein, putative
8103at5820	Complete	PfW2_chromosome_9	680307	681364	+	619.5	302	https://www.orthodb.org/v10?query=8103at5820	GPN-loop GTPase
8108at5820	Complete	PfW2_chromosome_9	319814	321430	-	540.3	322	https://www.orthodb.org/v10?query=8108at5820	p1 nuclease, putative
8130at5820	Complete	PfW2_chromosome_14	1073995	1075240	-	672.3	333	https://www.orthodb.org/v10?query=8130at5820	Winged helix-like DNA-binding domain superfamily
8131at5820	Complete	PfW2_chromosome_4	294357	295729	+	557.2	306	https://www.orthodb.org/v10?query=8131at5820	Mitochondrial carrier protein, putative
8136at5820	Complete	PfW2_chromosome_14	880787	882710	+	526.1	409	https://www.orthodb.org/v10?query=8136at5820	PowCR01_130034000
8144at5820	Fragmented	PfW2_chromosome_14	1678216	1679372	-	462.0	272	https://www.orthodb.org/v10?query=8144at5820	Methionine-tRNA ligase
8151at5820	Complete	PfW2_chromosome_5	1044332	1045297	-	702.3	309	https://www.orthodb.org/v10?query=8151at5820	Developmentally-regulated GTP-binding protein 1
8152at5820	Complete	PfW2_chromosome_12	1025773	1027652	+	595.0	331	https://www.orthodb.org/v10?query=8152at5820	Ataxin-3, putative
8153at5820	Complete	PfW2_chromosome_14	1813850	1814770	-	477.2	273	https://www.orthodb.org/v10?query=8153at5820	PowCR01_120064500
8155at5820	Missing
8156at5820	Complete	PfW2_chromosome_14	2510547	2512289	+	724.4	453	https://www.orthodb.org/v10?query=8156at5820	Putative membrane protein
8163at5820	Fragmented	PfW2_chromosome_4	166114	166803	-	404.7	222	https://www.orthodb.org/v10?query=8163at5820	6-cysteine protein
8167at5820	Complete	PfW2_chromosome_2	540851	542792	+	367.9	290	https://www.orthodb.org/v10?query=8167at5820	Serine/threonine protein kinase
8168at5820	Complete	PfW2_chromosome_12	593226	596494	+	584.1	308	https://www.orthodb.org/v10?query=8168at5820	Glycerol-3-phosphate dehydrogenase 
8180at5820	Complete	PfW2_chromosome_2	736516	737505	+	604.9	295	https://www.orthodb.org/v10?query=8180at5820	Replication factor C subunit 2/4
8185at5820	Fragmented	PfW2_chromosome_8	349442	350946	+	517.5	255	https://www.orthodb.org/v10?query=8185at5820	Tyrosine--tRNA ligase
8190at5820	Complete	PfW2_chromosome_13	1817828	1818955	-	575.9	306	https://www.orthodb.org/v10?query=8190at5820	Nucleoside transporter 1
8193at5820	Complete	PfW2_chromosome_14	182173	185405	+	610.1	689	https://www.orthodb.org/v10?query=8193at5820	RNA-binding domain superfamily
8200at5820	Complete	PfW2_chromosome_13	1825762	1827134	-	645.9	334	https://www.orthodb.org/v10?query=8200at5820	DNA/RNA-binding protein Alba 4, putative
8201at5820	Complete	PfW2_chromosome_12	1878502	1879570	+	564.9	311	https://www.orthodb.org/v10?query=8201at5820	Pre-mRNA-splicing factor
8205at5820	Complete	PfW2_chromosome_1	173781	175157	-	461.2	386	https://www.orthodb.org/v10?query=8205at5820	StAR-related lipid transfer protein
8207at5820	Missing
8214at5820	Complete	PfW2_chromosome_14	2298032	2300517	-	554.1	342	https://www.orthodb.org/v10?query=8214at5820	Signal peptide peptidase
8216at5820	Complete	PfW2_chromosome_8	1024537	1025867	+	284.0	270	https://www.orthodb.org/v10?query=8216at5820	PowCR01_050010500
8219at5820	Missing
8223at5820	Complete	PfW2_chromosome_14	2796141	2797214	-	552.7	310	https://www.orthodb.org/v10?query=8223at5820	Calcineurin-like phosphoesterase
8232at5820	Fragmented	PfW2_chromosome_9	1232842	1234368	-	354.6	236	https://www.orthodb.org/v10?query=8232at5820	Peptide release factor
8242at5820	Complete	PfW2_chromosome_10	1147076	1148574	-	461.4	354	https://www.orthodb.org/v10?query=8242at5820	CDC50/LEM3 family
8245at5820	Complete	PfW2_chromosome_6	293837	295986	-	415.3	260	https://www.orthodb.org/v10?query=8245at5820	WD40-repeat-containing domain
8255at5820	Complete	PfW2_chromosome_7	573339	574640	-	580.7	316	https://www.orthodb.org/v10?query=8255at5820	Drug/metabolite exporter, drug/metabolite transporter
8273at5820	Fragmented	PfW2_chromosome_11	1441364	1442361	-	352.4	228	https://www.orthodb.org/v10?query=8273at5820	VPS9 domain
8279at5820	Missing
8284at5820	Fragmented	PfW2_chromosome_4	384024	385217	+	488.7	310	https://www.orthodb.org/v10?query=8284at5820	Zinc finger protein, putative
8290at5820	Complete	PfW2_chromosome_11	366376	367440	+	615.9	326	https://www.orthodb.org/v10?query=8290at5820	Ubiquinone biosynthesis protein COQ4 homolog, mitochondrial
8292at5820	Complete	PfW2_chromosome_1	163677	165389	+	434.6	413	https://www.orthodb.org/v10?query=8292at5820	Parasite-infected erythrocyte surface protein
8300at5820	Fragmented	PfW2_chromosome_14	1715916	1716560	-	232.7	168	https://www.orthodb.org/v10?query=8300at5820	PowCR01_120066700
8301at5820	Complete	PfW2_chromosome_7	847223	848639	+	474.0	259	https://www.orthodb.org/v10?query=8301at5820	PowCR01_030022400
8306at5820	Complete	PfW2_chromosome_12	805777	807147	+	533.3	316	https://www.orthodb.org/v10?query=8306at5820	WD40-repeat-containing domain
8314at5820	Fragmented	PfW2_chromosome_11	1085624	1087906	-	451.6	395	https://www.orthodb.org/v10?query=8314at5820	Serpentine receptor, putative
8326at5820	Complete	PfW2_chromosome_14	548370	549766	+	610.2	264	https://www.orthodb.org/v10?query=8326at5820	Serine/threonine-protein phosphatase
8328at5820	Complete	PfW2_chromosome_8	325113	326527	+	451.4	333	https://www.orthodb.org/v10?query=8328at5820	PowCR01_010016000
8334at5820	Missing
8340at5820	Complete	PfW2_chromosome_6	849477	850773	-	434.1	335	https://www.orthodb.org/v10?query=8340at5820	RNA methyltransferase, putative
8346at5820	Complete	PfW2_chromosome_11	1697509	1698465	+	307.0	260	https://www.orthodb.org/v10?query=8346at5820	Bicoid-interacting protein BIN3, putative
8360at5820	Complete	PfW2_chromosome_6	951865	954397	+	525.3	388	https://www.orthodb.org/v10?query=8360at5820	Growth arrest-specific protein 8
8365at5820	Complete	PfW2_chromosome_6	947458	950569	-	409.7	424	https://www.orthodb.org/v10?query=8365at5820	PowCR01_110026900
8367at5820	Complete	PfW2_chromosome_11	263835	265308	+	450.7	231	https://www.orthodb.org/v10?query=8367at5820	Succinate--CoA ligase 
8369at5820	Complete	PfW2_chromosome_3	43126	44319	-	560.2	325	https://www.orthodb.org/v10?query=8369at5820	A0A081IBU0_PLAVN
8372at5820	Complete	PfW2_chromosome_12	1465343	1466802	-	403.2	248	https://www.orthodb.org/v10?query=8372at5820	S-adenosyl-L-methionine-dependent methyltransferase
8378at5820	Missing
8379at5820	Complete	PfW2_chromosome_13	1724858	1726207	+	512.8	262	https://www.orthodb.org/v10?query=8379at5820	Aspartate carbamoyltransferase
8388at5820	Complete	PfW2_chromosome_11	1602925	1604070	+	538.8	295	https://www.orthodb.org/v10?query=8388at5820	Alpha/beta hydrolase, putative
8395at5820	Complete	PfW2_chromosome_5	82059	83523	+	466.0	385	https://www.orthodb.org/v10?query=8395at5820	Protein Mpv17, putative
8396at5820	Complete	PfW2_chromosome_8	652950	654782	+	494.5	365	https://www.orthodb.org/v10?query=8396at5820	PowCR01_050020600
8403at5820	Fragmented	PfW2_chromosome_12	306285	306944	-	307.0	204	https://www.orthodb.org/v10?query=8403at5820	PowCR01_130014400
8409at5820	Complete	PfW2_chromosome_14	525031	526392	+	578.4	320	https://www.orthodb.org/v10?query=8409at5820	DnaJ domain
8411at5820	Complete	PfW2_chromosome_7	426776	427681	+	491.9	266	https://www.orthodb.org/v10?query=8411at5820	50S ribosomal protein L1, mitochondrial, putative
8413at5820	Complete	PfW2_chromosome_4	718725	721176	+	530.2	386	https://www.orthodb.org/v10?query=8413at5820	PowCR01_050025200
8414at5820	Complete	PfW2_chromosome_4	868645	870947	+	508.8	328	https://www.orthodb.org/v10?query=8414at5820	Serpentine receptor, putative
8420at5820	Complete	PfW2_chromosome_9	234584	237010	-	476.1	259	https://www.orthodb.org/v10?query=8420at5820	Autophagy-related protein 3
8432at5820	Complete	PfW2_chromosome_14	2530042	2531318	+	654.7	307	https://www.orthodb.org/v10?query=8432at5820	Replication factor C3, putative
8433at5820	Complete	PfW2_chromosome_13	1877951	1879391	+	605.3	305	https://www.orthodb.org/v10?query=8433at5820	Rab-GTPase-TBC domain
8434at5820	Complete	PfW2_chromosome_13	1142367	1144401	-	404.3	297	https://www.orthodb.org/v10?query=8434at5820	PowCR01_120029300
8437at5820	Complete	PfW2_chromosome_13	1400706	1402294	+	610.1	353	https://www.orthodb.org/v10?query=8437at5820	PowCR01_120022600
8438at5820	Complete	PfW2_chromosome_9	500308	502003	-	479.3	294	https://www.orthodb.org/v10?query=8438at5820	Alkaline phosphatase, putative
8445at5820	Missing
8451at5820	Complete	PfW2_chromosome_14	227252	229014	+	641.0	335	https://www.orthodb.org/v10?query=8451at5820	Cfr family radical SAM enzyme
8456at5820	Complete	PfW2_chromosome_9	695988	697531	-	532.7	253	https://www.orthodb.org/v10?query=8456at5820	Ribosomal protein L3
8459at5820	Complete	PfW2_chromosome_11	1320916	1322960	-	602.4	278	https://www.orthodb.org/v10?query=8459at5820	Casein kinase 1, putative
8461at5820	Fragmented	PfW2_chromosome_14	1907956	1908898	-	405.1	239	https://www.orthodb.org/v10?query=8461at5820	PowCR01_120061800
8463at5820	Complete	PfW2_chromosome_5	1202112	1204332	+	545.9	336	https://www.orthodb.org/v10?query=8463at5820	Palmitoyltransferase
8465at5820	Complete	PfW2_chromosome_14	786649	789284	-	449.7	336	https://www.orthodb.org/v10?query=8465at5820	PowCR01_130036800
8473at5820	Missing
8484at5820	Complete	PfW2_chromosome_4	800788	802487	+	302.7	477	https://www.orthodb.org/v10?query=8484at5820	PowCR01_050026900
8489at5820	Fragmented	PfW2_chromosome_7	895586	896637	+	285.0	193	https://www.orthodb.org/v10?query=8489at5820	3-demethylubiquinone-9 3-methyltransferase, putative
8492at5820	Missing
8495at5820	Complete	PfW2_chromosome_14	2703859	2705188	-	450.6	316	https://www.orthodb.org/v10?query=8495at5820	DNA-3-methyladenine glycosylase, putative
8505at5820	Complete	PfW2_chromosome_5	87635	89411	-	575.5	542	https://www.orthodb.org/v10?query=8505at5820	Merozoite surface protein 8, putative
8515at5820	Complete	PfW2_chromosome_13	981638	983107	-	574.7	268	https://www.orthodb.org/v10?query=8515at5820	Lactate/malate dehydrogenase, C-terminal
8522at5820	Complete	PfW2_chromosome_3	905978	907326	+	426.9	278	https://www.orthodb.org/v10?query=8522at5820	PowCR01_080023200
8524at5820	Complete	PfW2_chromosome_9	681968	683278	+	435.4	371	https://www.orthodb.org/v10?query=8524at5820	PowCR01_070019800
8538at5820	Complete	PfW2_chromosome_14	2443035	2445389	+	465.1	329	https://www.orthodb.org/v10?query=8538at5820	PowCR01_120048400
8545at5820	Complete	PfW2_chromosome_4	490169	491179	-	468.1	234	https://www.orthodb.org/v10?query=8545at5820	Lysine decarboxylase-like protein, putative
8546at5820	Complete	PfW2_chromosome_2	459006	461421	-	529.3	283	https://www.orthodb.org/v10?query=8546at5820	3-oxoacyl-
8549at5820	Missing
8550at5820	Complete	PfW2_chromosome_12	1689094	1690635	-	662.3	482	https://www.orthodb.org/v10?query=8550at5820	Sulfhydryl oxidase
8558at5820	Complete	PfW2_chromosome_7	187930	189024	-	569.5	272	https://www.orthodb.org/v10?query=8558at5820	Peptide chain release factor 2, putative
8559at5820	Complete	PfW2_chromosome_14	2371762	2372820	-	608.2	307	https://www.orthodb.org/v10?query=8559at5820	Exonuclease V, mitochondrial, putative
8564at5820	Fragmented	PfW2_chromosome_12	418226	419535	+	312.9	274	https://www.orthodb.org/v10?query=8564at5820	PowCR01_130017100
8565at5820	Missing
8569at5820	Missing
8574at5820	Complete	PfW2_chromosome_14	2713246	2714808	+	552.1	348	https://www.orthodb.org/v10?query=8574at5820	Zinc finger C2H2 superfamily
8575at5820	Fragmented	PfW2_chromosome_14	864257	865389	-	454.8	235	https://www.orthodb.org/v10?query=8575at5820	Mitochondrial ribosomal protein L21, putative
8576at5820	Complete	PfW2_chromosome_13	1518734	1520397	+	213.5	265	https://www.orthodb.org/v10?query=8576at5820	PowCR01_120019100
8579at5820	Complete	PfW2_chromosome_3	261891	263853	+	338.0	341	https://www.orthodb.org/v10?query=8579at5820	A0A2P9CYQ9_9APIC
8587at5820	Complete	PfW2_chromosome_11	1558202	1560224	-	621.3	343	https://www.orthodb.org/v10?query=8587at5820	Zinc finger, PHD-type
8592at5820	Complete	PfW2_chromosome_7	716994	718727	+	447.6	219	https://www.orthodb.org/v10?query=8592at5820	Serine/threonine protein kinase
8595at5820	Complete	PfW2_chromosome_10	525239	526208	+	503.2	255	https://www.orthodb.org/v10?query=8595at5820	Cyclin dependent kinase 7
8597at5820	Complete	PfW2_chromosome_10	1130946	1132100	-	425.6	283	https://www.orthodb.org/v10?query=8597at5820	Inner membrane complex protein 1m, putative
8598at5820	Complete	PfW2_chromosome_11	1636527	1638168	-	419.6	304	https://www.orthodb.org/v10?query=8598at5820	ATP-dependent (S)-NAD(P)H-hydrate dehydratase
8600at5820	Complete	PfW2_chromosome_6	1116926	1118701	-	655.6	357	https://www.orthodb.org/v10?query=8600at5820	DNA methyltransferase 1-associated protein 1
8605at5820	Missing
8608at5820	Complete	PfW2_chromosome_13	605480	607865	-	357.8	273	https://www.orthodb.org/v10?query=8608at5820	Protein kinase, putative
8609at5820	Complete	PfW2_chromosome_14	454578	455558	+	469.6	272	https://www.orthodb.org/v10?query=8609at5820	p1/s1 nuclease, putative
8611at5820	Missing
8614at5820	Complete	PfW2_chromosome_13	1939771	1941899	+	321.9	380	https://www.orthodb.org/v10?query=8614at5820	Ubiquitin-activating enzyme E1, putative
8615at5820	Missing
8620at5820	Complete	PfW2_chromosome_11	1491841	1492923	+	506.2	318	https://www.orthodb.org/v10?query=8620at5820	P-loop containing nucleoside triphosphate hydrolase
8623at5820	Complete	PfW2_chromosome_5	1083421	1084455	-	277.0	355	https://www.orthodb.org/v10?query=8623at5820	PowCR01_100011600
8631at5820	Missing
8635at5820	Complete	PfW2_chromosome_5	1166786	1168678	-	479.7	257	https://www.orthodb.org/v10?query=8635at5820	Methionine aminopeptidase
8636at5820	Fragmented	PfW2_chromosome_9	831885	832946	-	492.2	237	https://www.orthodb.org/v10?query=8636at5820	Ribosome production factor 1, putative
8638at5820	Complete	PfW2_chromosome_11	1617183	1618179	-	470.7	250	https://www.orthodb.org/v10?query=8638at5820	DNA-directed RNA polymerase I, putative
8640at5820	Complete	PfW2_chromosome_12	763031	764651	+	295.9	245	https://www.orthodb.org/v10?query=8640at5820	PowCR01_140040600
8648at5820	Complete	PfW2_chromosome_8	912326	914434	+	480.9	407	https://www.orthodb.org/v10?query=8648at5820	A0A0D9QU07_PLAFR
8653at5820	Complete	PfW2_chromosome_10	697083	698927	+	166.4	183	https://www.orthodb.org/v10?query=8653at5820	A0A1J1H2Q4_PLARL
8655at5820	Complete	PfW2_chromosome_6	708287	710632	-	431.5	406	https://www.orthodb.org/v10?query=8655at5820	hypothetical protein, conserved
8657at5820	Complete	PfW2_chromosome_13	2233094	2235282	-	351.4	451	https://www.orthodb.org/v10?query=8657at5820	Small subunit rRNA processing factor, putative
8659at5820	Complete	PfW2_chromosome_13	917504	918634	+	441.0	249	https://www.orthodb.org/v10?query=8659at5820	Glideosome associated protein with multiple membrane spans 1
8661at5820	Complete	PfW2_chromosome_9	885136	886140	-	506.8	278	https://www.orthodb.org/v10?query=8661at5820	DNA-directed RNA polymerase II subunit RPB3, putative
8670at5820	Fragmented	PfW2_chromosome_12	1697595	1699329	+	399.3	309	https://www.orthodb.org/v10?query=8670at5820	Growth arrest-specific protein 8
8673at5820	Complete	PfW2_chromosome_13	974994	975941	+	609.7	288	https://www.orthodb.org/v10?query=8673at5820	L-lactate dehydrogenase
8676at5820	Complete	PfW2_chromosome_14	3015782	3017516	+	617.3	334	https://www.orthodb.org/v10?query=8676at5820	PowCR01_120070500
8689at5820	Complete	PfW2_chromosome_12	455646	456774	-	512.2	271	https://www.orthodb.org/v10?query=8689at5820	Mitochondrial ribosomal protein S18, putative
8695at5820	Complete	PfW2_chromosome_8	461367	463056	-	503.6	262	https://www.orthodb.org/v10?query=8695at5820	Protein phosphatase
8697at5820	Complete	PfW2_chromosome_14	371102	373043	+	348.6	275	https://www.orthodb.org/v10?query=8697at5820	Alpha/beta hydrolase, putative
8702at5820	Missing
8708at5820	Fragmented	PfW2_chromosome_14	510160	511037	-	417.5	217	https://www.orthodb.org/v10?query=8708at5820	FeS assembly ATPase SufC
8710at5820	Complete	PfW2_chromosome_9	1103873	1105314	+	536.2	335	https://www.orthodb.org/v10?query=8710at5820	Transcription initiation factor TFIID subunit 7, putative
8715at5820	Missing
8720at5820	Complete	PfW2_chromosome_4	650613	652623	-	589.9	480	https://www.orthodb.org/v10?query=8720at5820	A0A081IAR1_PLAVN
8721at5820	Complete	PfW2_chromosome_14	2644941	2647004	-	423.5	265	https://www.orthodb.org/v10?query=8721at5820	PowCR01_120044400
8723at5820	Missing
8726at5820	Complete	PfW2_chromosome_5	1118257	1119339	+	442.9	304	https://www.orthodb.org/v10?query=8726at5820	PowCR01_100010500
8736at5820	Complete	PfW2_chromosome_13	1072378	1074763	-	411.5	273	https://www.orthodb.org/v10?query=8736at5820	PowCR01_120030800
8737at5820	Complete	PfW2_chromosome_2	213243	214500	+	444.6	260	https://www.orthodb.org/v10?query=8737at5820	2-methoxy-6-polyprenyl-1,4-benzoquinol methylase, mitochondrial
8744at5820	Complete	PfW2_chromosome_12	300259	302375	-	464.9	309	https://www.orthodb.org/v10?query=8744at5820	41K blood stage antigen 41-3, putative
8747at5820	Complete	PfW2_chromosome_6	1107281	1110037	-	402.2	299	https://www.orthodb.org/v10?query=8747at5820	Choline/ethanolaminephosphotransferase, putative
8748at5820	Complete	PfW2_chromosome_9	903973	905085	+	371.1	276	https://www.orthodb.org/v10?query=8748at5820	Lipoate-protein ligase 2
8749at5820	Complete	PfW2_chromosome_12	651367	653329	+	474.5	355	https://www.orthodb.org/v10?query=8749at5820	PowCR01_140038600
8755at5820	Missing
8767at5820	Complete	PfW2_chromosome_12	201919	202809	+	378.5	229	https://www.orthodb.org/v10?query=8767at5820	Hydroxyacylglutathione hydrolase
8770at5820	Missing
8774at5820	Complete	PfW2_chromosome_12	869679	871197	-	636.9	354	https://www.orthodb.org/v10?query=8774at5820	Cyclic nucleotide-binding, conserved site
8778at5820	Missing
8784at5820	Complete	PfW2_chromosome_14	1383316	1384392	-	476.3	311	https://www.orthodb.org/v10?query=8784at5820	Ribonuclease H2 subunit B, putative
8787at5820	Complete	PfW2_chromosome_11	1653020	1653922	+	401.1	256	https://www.orthodb.org/v10?query=8787at5820	Ubiquitin activating enzyme (E1) subunit Aos1, putative
8790at5820	Fragmented	PfW2_chromosome_14	2268716	2269696	-	389.1	273	https://www.orthodb.org/v10?query=8790at5820	PowCR01_120053200
8798at5820	Complete	PfW2_chromosome_5	313439	315062	-	475.1	348	https://www.orthodb.org/v10?query=8798at5820	Longevity-assurance (LAG1) protein, putative
8800at5820	Missing
8802at5820	Complete	PfW2_chromosome_3	510578	511579	-	498.6	299	https://www.orthodb.org/v10?query=8802at5820	Derlin
8804at5820	Fragmented	PfW2_chromosome_14	953125	954018	-	472.4	258	https://www.orthodb.org/v10?query=8804at5820	Enoyl-CoA hydratase, putative
8805at5820	Missing
8812at5820	Fragmented	PfW2_chromosome_10	562466	563200	+	433.0	220	https://www.orthodb.org/v10?query=8812at5820	FAD synthetase, putative
8814at5820	Fragmented	PfW2_chromosome_11	1179599	1180198	+	311.1	170	https://www.orthodb.org/v10?query=8814at5820	LEM3/CDC50 family protein, putative
8816at5820	Missing
8818at5820	Complete	PfW2_chromosome_13	1425932	1427839	+	487.6	266	https://www.orthodb.org/v10?query=8818at5820	Protein kinase 6
8820at5820	Complete	PfW2_chromosome_9	698840	699720	-	475.9	247	https://www.orthodb.org/v10?query=8820at5820	Eukaryotic translation initiation factor 3 subunit 5, putative
8821at5820	Missing
8824at5820	Fragmented	PfW2_chromosome_14	1888353	1890571	-	343.5	234	https://www.orthodb.org/v10?query=8824at5820	Glutaminyl-peptide cyclotransferase, putative
8829at5820	Complete	PfW2_chromosome_11	1334136	1336127	+	377.4	358	https://www.orthodb.org/v10?query=8829at5820	PowCR01_090038400
8838at5820	Complete	PfW2_chromosome_12	621000	623024	-	422.9	282	https://www.orthodb.org/v10?query=8838at5820	Spo11/DNA topoisomerase VI subunit A
8840at5820	Complete	PfW2_chromosome_12	1455868	1457090	+	503.4	338	https://www.orthodb.org/v10?query=8840at5820	PowCR01_140056200
8841at5820	Complete	PfW2_chromosome_6	393276	394918	-	545.7	364	https://www.orthodb.org/v10?query=8841at5820	Pre-mRNA-splicing factor SLU7, putative
8842at5820	Fragmented	PfW2_chromosome_13	2009988	2011385	-	317.1	339	https://www.orthodb.org/v10?query=8842at5820	PowCR01_120006100
8844at5820	Complete	PfW2_chromosome_12	1965220	1965945	+	507.8	233	https://www.orthodb.org/v10?query=8844at5820	Vacuolar protein sorting-associated protein 26
8853at5820	Complete	PfW2_chromosome_3	170823	172103	-	460.9	295	https://www.orthodb.org/v10?query=8853at5820	Elongation factor Ts, mitochondrial
8860at5820	Complete	PfW2_chromosome_2	457115	458557	-	531.7	245	https://www.orthodb.org/v10?query=8860at5820	Ubiquinol-cytochrome-c reductase complex assembly factor 1, putative
8863at5820	Missing
8878at5820	Complete	PfW2_chromosome_3	591336	594346	+	446.6	303	https://www.orthodb.org/v10?query=8878at5820	Inorganic pyrophosphatase, putative
8882at5820	Complete	PfW2_chromosome_11	287266	289532	-	447.3	300	https://www.orthodb.org/v10?query=8882at5820	Essential nuclear protein 1, putative
8883at5820	Fragmented	PfW2_chromosome_11	1351312	1352553	-	349.3	263	https://www.orthodb.org/v10?query=8883at5820	Apical exonemal protein, putative
8885at5820	Missing
8893at5820	Missing
8895at5820	Complete	PfW2_chromosome_11	1012649	1014090	+	574.7	270	https://www.orthodb.org/v10?query=8895at5820	Spermidine synthase
8896at5820	Complete	PfW2_chromosome_12	513153	513923	+	558.6	244	https://www.orthodb.org/v10?query=8896at5820	Succinate dehydrogenase 
8899at5820	Complete	PfW2_chromosome_12	1796324	1797307	+	654.8	301	https://www.orthodb.org/v10?query=8899at5820	Ribosomal protein L3
8900at5820	Complete	PfW2_chromosome_10	1095048	1098601	-	464.8	294	https://www.orthodb.org/v10?query=8900at5820	Topoisomerase, putative
8903at5820	Missing
8910at5820	Complete	PfW2_chromosome_12	666000	668258	-	586.5	364	https://www.orthodb.org/v10?query=8910at5820	Triose or hexose phosphate/phosphate translocator, putative
8913at5820	Complete	PfW2_chromosome_14	222612	223863	-	488.8	242	https://www.orthodb.org/v10?query=8913at5820	Glideosome associated protein with multiple membrane spans 3, putative
8914at5820	Complete	PfW2_chromosome_10	1423799	1424692	-	601.5	280	https://www.orthodb.org/v10?query=8914at5820	Mitochondrial carrier protein
8915at5820	Complete	PfW2_chromosome_14	2525070	2525993	-	504.6	269	https://www.orthodb.org/v10?query=8915at5820	PowCR01_120047300
8920at5820	Complete	PfW2_chromosome_14	2107839	2108900	-	486.7	309	https://www.orthodb.org/v10?query=8920at5820	Derlin
8923at5820	Complete	PfW2_chromosome_1	427582	429342	-	516.6	269	https://www.orthodb.org/v10?query=8923at5820	UMP-CMP kinase, putative
8942at5820	Fragmented	PfW2_chromosome_13	83660	84565	-	344.3	195	https://www.orthodb.org/v10?query=8942at5820	Deoxyhypusine hydroxylase
8945at5820	Fragmented	PfW2_chromosome_12	1839745	1840984	+	353.9	229	https://www.orthodb.org/v10?query=8945at5820	FMN-binding split barrel
8948at5820	Fragmented	PfW2_chromosome_12	1316803	1318378	-	268.0	345	https://www.orthodb.org/v10?query=8948at5820	PowCR01_140053400
8950at5820	Complete	PfW2_chromosome_8	227229	228665	-	514.0	464	https://www.orthodb.org/v10?query=8950at5820	GTPase-activating protein, putative
8952at5820	Complete	PfW2_chromosome_14	2401880	2404435	+	756.0	648	https://www.orthodb.org/v10?query=8952at5820	PowCR01_120049800
8955at5820	Complete	PfW2_chromosome_6	1186496	1187727	+	543.2	283	https://www.orthodb.org/v10?query=8955at5820	CRAL-TRIO lipid binding domain
8956at5820	Complete	PfW2_chromosome_7	1063115	1064162	-	410.2	219	https://www.orthodb.org/v10?query=8956at5820	Translation initiation factor 2 subunit 1
8957at5820	Fragmented	PfW2_chromosome_11	414785	415712	+	471.3	237	https://www.orthodb.org/v10?query=8957at5820	UDP-galactose transporter, putative
8958at5820	Fragmented	PfW2_chromosome_8	315710	316324	-	359.8	191	https://www.orthodb.org/v10?query=8958at5820	A0A0D9QDX8_PLAFR
8961at5820	Complete	PfW2_chromosome_13	2191016	2192566	-	454.3	242	https://www.orthodb.org/v10?query=8961at5820	Protein kinase 5
8964at5820	Complete	PfW2_chromosome_13	422478	423725	+	539.3	298	https://www.orthodb.org/v10?query=8964at5820	ATP synthase subunit gamma
8965at5820	Complete	PfW2_chromosome_7	551548	552375	+	401.3	213	https://www.orthodb.org/v10?query=8965at5820	4-nitrophenylphosphatase, putative
8967at5820	Complete	PfW2_chromosome_11	1275528	1276942	-	458.8	273	https://www.orthodb.org/v10?query=8967at5820	RNA-binding domain superfamily
8968at5820	Fragmented	PfW2_chromosome_12	239653	240460	+	364.4	235	https://www.orthodb.org/v10?query=8968at5820	Rhodanese-like domain
8971at5820	Missing
8979at5820	Missing
8980at5820	Complete	PfW2_chromosome_9	1163940	1165561	+	312.4	380	https://www.orthodb.org/v10?query=8980at5820	PowCR01_070032600
8988at5820	Complete	PfW2_chromosome_5	633792	634538	-	445.9	231	https://www.orthodb.org/v10?query=8988at5820	NLI interacting factor-like phosphatase, putative
8989at5820	Complete	PfW2_chromosome_13	1385508	1386646	+	445.8	310	https://www.orthodb.org/v10?query=8989at5820	PowCR01_120023000
8992at5820	Complete	PfW2_chromosome_6	351791	353455	+	316.3	334	https://www.orthodb.org/v10?query=8992at5820	Citrate synthase-like protein, putative
8996at5820	Complete	PfW2_chromosome_2	745152	746885	-	319.2	248	https://www.orthodb.org/v10?query=8996at5820	23S rRNA (Guanine745-N1)-methyltransferase
9003at5820	Missing
9005at5820	Complete	PfW2_chromosome_14	2453742	2454973	-	443.2	275	https://www.orthodb.org/v10?query=9005at5820	Phosphatidylinositol-4-phosphate 5-kinase
9007at5820	Complete	PfW2_chromosome_1	346964	349241	+	577.7	326	https://www.orthodb.org/v10?query=9007at5820	Mitochondrial carrier domain superfamily
9023at5820	Complete	PfW2_chromosome_8	1146197	1147859	-	458.6	282	https://www.orthodb.org/v10?query=9023at5820	Translation initiation factor eIF-2B subunit alpha
9024at5820	Complete	PfW2_chromosome_5	362406	363914	+	410.9	293	https://www.orthodb.org/v10?query=9024at5820	Leucine-rich repeat protein
9025at5820	Complete	PfW2_chromosome_6	955943	957748	+	547.2	370	https://www.orthodb.org/v10?query=9025at5820	Sphingomyelin synthase 1, putative
9028at5820	Complete	PfW2_chromosome_4	824987	826431	+	472.8	261	https://www.orthodb.org/v10?query=9028at5820	Steroid dehydrogenase, putative
9029at5820	Complete	PfW2_chromosome_9	664007	666939	+	557.9	479	https://www.orthodb.org/v10?query=9029at5820	PowCR01_070019300
9036at5820	Complete	PfW2_chromosome_7	625767	627471	+	407.8	321	https://www.orthodb.org/v10?query=9036at5820	Transcription initiation factor IIE, alpha subunit, putative
9037at5820	Complete	PfW2_chromosome_13	2144467	2145549	+	468.4	259	https://www.orthodb.org/v10?query=9037at5820	PowCR01_110017800
9041at5820	Missing
9046at5820	Complete	PfW2_chromosome_13	355124	356203	-	503.7	301	https://www.orthodb.org/v10?query=9046at5820	PowCR01_140011800
9049at5820	Missing
9061at5820	Complete	PfW2_chromosome_6	572097	573297	-	496.2	288	https://www.orthodb.org/v10?query=9061at5820	Endonuclease III homolog
9065at5820	Complete	PfW2_chromosome_5	274848	276598	-	430.1	382	https://www.orthodb.org/v10?query=9065at5820	Peptidase S8/S53 domain
9066at5820	Complete	PfW2_chromosome_2	585560	587749	-	447.5	501	https://www.orthodb.org/v10?query=9066at5820	PowCR01_040011600
9067at5820	Complete	PfW2_chromosome_13	384512	385554	-	575.0	287	https://www.orthodb.org/v10?query=9067at5820	PowCR01_140012600
9069at5820	Complete	PfW2_chromosome_13	538386	539585	-	629.5	367	https://www.orthodb.org/v10?query=9069at5820	Ankyrin repeat-containing domain
9072at5820	Complete	PfW2_chromosome_12	865471	867117	+	446.0	382	https://www.orthodb.org/v10?query=9072at5820	PowCR01_140042800
9083at5820	Complete	PfW2_chromosome_14	1579986	1581650	-	467.1	264	https://www.orthodb.org/v10?query=9083at5820	Leucine carboxyl methyltransferase 1
9084at5820	Complete	PfW2_chromosome_6	347635	349480	-	391.6	265	https://www.orthodb.org/v10?query=9084at5820	Transporter protein
9086at5820	Complete	PfW2_chromosome_3	721856	722998	+	381.6	240	https://www.orthodb.org/v10?query=9086at5820	Triosephosphate isomerase
9089at5820	Complete	PfW2_chromosome_11	929137	931162	-	312.1	298	https://www.orthodb.org/v10?query=9089at5820	Steryl ester hydrolase, putative
9099at5820	Complete	PfW2_chromosome_12	1876011	1877111	+	448.2	263	https://www.orthodb.org/v10?query=9099at5820	Methyltransferase-like protein
9104at5820	Missing
9118at5820	Missing
9122at5820	Fragmented	PfW2_chromosome_7	843583	844176	-	319.6	162	https://www.orthodb.org/v10?query=9122at5820	tRNA(His) guanylyltransferase
9124at5820	Complete	PfW2_chromosome_1	286965	288982	+	403.0	282	https://www.orthodb.org/v10?query=9124at5820	Carbon catabolite repressor protein 4, putative
9127at5820	Complete	PfW2_chromosome_5	1205317	1207218	+	371.8	270	https://www.orthodb.org/v10?query=9127at5820	F-actin-capping protein subunit alpha
9129at5820	Missing
9131at5820	Missing
9135at5820	Complete	PfW2_chromosome_12	1081024	1082515	-	455.4	330	https://www.orthodb.org/v10?query=9135at5820	Leucine-rich repeat protein
9144at5820	Complete	PfW2_chromosome_4	276115	277585	-	495.6	246	https://www.orthodb.org/v10?query=9144at5820	Ribosomal protein L25, putative
9145at5820	Complete	PfW2_chromosome_11	466098	468305	-	314.5	225	https://www.orthodb.org/v10?query=9145at5820	PowCR01_090016600
9148at5820	Missing
9149at5820	Complete	PfW2_chromosome_2	537365	538467	+	615.7	290	https://www.orthodb.org/v10?query=9149at5820	DnaJ domain
9150at5820	Complete	PfW2_chromosome_13	275370	276709	-	310.6	244	https://www.orthodb.org/v10?query=9150at5820	Strictosidine synthase
9153at5820	Complete	PfW2_chromosome_3	817467	819447	-	644.1	346	https://www.orthodb.org/v10?query=9153at5820	UDP-N-acetylglucosamine-dolichyl-phosphate N-acetylglucosaminephosphotransferase
9154at5820	Complete	PfW2_chromosome_5	381157	383065	-	260.5	258	https://www.orthodb.org/v10?query=9154at5820	A0A0L0CS91_PLAFA
9180at5820	Complete	PfW2_chromosome_9	324104	325488	-	357.9	291	https://www.orthodb.org/v10?query=9180at5820	PowCR01_070010400
9185at5820	Complete	PfW2_chromosome_6	428229	429220	+	521.0	249	https://www.orthodb.org/v10?query=9185at5820	PowCR01_110039800
9188at5820	Fragmented	PfW2_chromosome_2	436330	436974	+	366.8	203	https://www.orthodb.org/v10?query=9188at5820	Syntaxin 1B/2/3
9208at5820	Complete	PfW2_chromosome_10	419681	421090	-	563.3	343	https://www.orthodb.org/v10?query=9208at5820	PowCR01_080018500
9217at5820	Complete	PfW2_chromosome_4	402945	404075	+	578.8	285	https://www.orthodb.org/v10?query=9217at5820	PowCR01_030013500
9220at5820	Fragmented	PfW2_chromosome_14	578906	579511	-	449.6	201	https://www.orthodb.org/v10?query=9220at5820	Uracil-DNA glycosylase
9221at5820	Complete	PfW2_chromosome_8	779173	780183	-	538.7	323	https://www.orthodb.org/v10?query=9221at5820	U3 small nucleolar ribonucleoprotein protein, putative
9228at5820	Complete	PfW2_chromosome_5	1176684	1179491	-	234.6	527	https://www.orthodb.org/v10?query=9228at5820	PowCR01_100009300
9237at5820	Fragmented	PfW2_chromosome_6	819340	820178	+	251.8	212	https://www.orthodb.org/v10?query=9237at5820	Ribonuclease P/MRP protein subunit RPP1, putative
9239at5820	Complete	PfW2_chromosome_3	908106	909372	+	388.8	294	https://www.orthodb.org/v10?query=9239at5820	PowCR01_080023100
9251at5820	Complete	PfW2_chromosome_12	573429	574256	+	476.6	229	https://www.orthodb.org/v10?query=9251at5820	Peptidyl-prolyl cis-trans isomerase
9253at5820	Complete	PfW2_chromosome_13	595806	596528	+	460.9	230	https://www.orthodb.org/v10?query=9253at5820	tRNA (adenine(58)-N(1))-methyltransferase
9254at5820	Complete	PfW2_chromosome_14	2358825	2359772	-	477.4	277	https://www.orthodb.org/v10?query=9254at5820	Aminodeoxychorismate lyase, putative
9257at5820	Fragmented	PfW2_chromosome_11	739235	740315	+	269.0	214	https://www.orthodb.org/v10?query=9257at5820	PowCR01_090023800
9260at5820	Complete	PfW2_chromosome_11	1286728	1288661	-	368.1	265	https://www.orthodb.org/v10?query=9260at5820	3-oxo-5-alpha-steroid 4-dehydrogenase, putative
9261at5820	Complete	PfW2_chromosome_6	712596	713429	+	494.7	255	https://www.orthodb.org/v10?query=9261at5820	Malate dehydrogenase
9263at5820	Fragmented	PfW2_chromosome_12	198131	199981	-	368.7	217	https://www.orthodb.org/v10?query=9263at5820	Tetratricopeptide, SHNi-TPR domain
9265at5820	Complete	PfW2_chromosome_11	266149	267177	-	521.5	269	https://www.orthodb.org/v10?query=9265at5820	EF-hand domain
9266at5820	Complete	PfW2_chromosome_10	501928	503664	-	526.7	303	https://www.orthodb.org/v10?query=9266at5820	GDP-L-fucose synthase
9270at5820	Complete	PfW2_chromosome_11	1016577	1017931	+	269.3	282	https://www.orthodb.org/v10?query=9270at5820	Parasitophorous vacuolar protein 1, putative
9273at5820	Complete	PfW2_chromosome_12	1997006	1998412	-	499.8	328	https://www.orthodb.org/v10?query=9273at5820	PowCR01_140070000
9277at5820	Complete	PfW2_chromosome_10	1284137	1284925	+	382.7	236	https://www.orthodb.org/v10?query=9277at5820	Haloacid dehalogenase-like hydrolase, putative
9279at5820	Complete	PfW2_chromosome_11	963098	965137	+	448.0	262	https://www.orthodb.org/v10?query=9279at5820	CRAL-TRIO lipid binding domain
9290at5820	Complete	PfW2_chromosome_11	1362802	1364269	-	272.8	402	https://www.orthodb.org/v10?query=9290at5820	PowCR01_090039400
9292at5820	Missing
9297at5820	Complete	PfW2_chromosome_2	338663	343994	+	1032.2	1171	https://www.orthodb.org/v10?query=9297at5820	PowCR01_040017400
9302at5820	Complete	PfW2_chromosome_14	1153046	1155227	+	505.1	262	https://www.orthodb.org/v10?query=9302at5820	Serine/threonine-protein phosphatase 2A activator
9305at5820	Complete	PfW2_chromosome_4	525301	527545	-	530.5	265	https://www.orthodb.org/v10?query=9305at5820	RNA-binding domain superfamily
9313at5820	Complete	PfW2_chromosome_3	825062	826396	+	363.2	219	https://www.orthodb.org/v10?query=9313at5820	Protein kinase, putative
9314at5820	Fragmented	PfW2_chromosome_14	1379268	1380485	+	251.9	198	https://www.orthodb.org/v10?query=9314at5820	PowCR01_130022000
9316at5820	Complete	PfW2_chromosome_5	97748	99066	-	347.6	252	https://www.orthodb.org/v10?query=9316at5820	A0A2P9D6M7_PLARE
9317at5820	Missing
9325at5820	Complete	PfW2_chromosome_13	1222661	1225382	+	529.9	459	https://www.orthodb.org/v10?query=9325at5820	GPI transamidase subunit PIG-U, putative
9328at5820	Complete	PfW2_chromosome_8	477744	478902	-	471.3	258	https://www.orthodb.org/v10?query=9328at5820	PowCR01_140031100
9330at5820	Complete	PfW2_chromosome_4	192128	193261	-	425.7	312	https://www.orthodb.org/v10?query=9330at5820	6-cysteine protein
9333at5820	Fragmented	PfW2_chromosome_1	284983	286002	-	420.3	270	https://www.orthodb.org/v10?query=9333at5820	PowCR01_020009700
9338at5820	Complete	PfW2_chromosome_13	1117162	1117971	+	534.2	246	https://www.orthodb.org/v10?query=9338at5820	Proteasome subunit beta type
9344at5820	Missing
9352at5820	Missing
9356at5820	Missing
9364at5820	Complete	PfW2_chromosome_1	333452	335309	-	317.8	239	https://www.orthodb.org/v10?query=9364at5820	Mitochondrial carrier protein, putative
9367at5820	Fragmented	PfW2_chromosome_14	1136496	1137482	-	394.0	216	https://www.orthodb.org/v10?query=9367at5820	Ribosomal protein L15
9370at5820	Complete	PfW2_chromosome_5	320922	322677	+	483.5	302	https://www.orthodb.org/v10?query=9370at5820	Transcription factor IIb, putative
9372at5820	Missing
9376at5820	Missing
9378at5820	Complete	PfW2_chromosome_12	1100048	1102152	-	331.0	379	https://www.orthodb.org/v10?query=9378at5820	Merozoite surface protein 9, putative
9383at5820	Complete	PfW2_chromosome_6	808743	809645	-	552.6	264	https://www.orthodb.org/v10?query=9383at5820	Pyridoxal 5'-phosphate synthase, synthase subunit Pdx1
9386at5820	Complete	PfW2_chromosome_8	968949	969701	+	503.5	233	https://www.orthodb.org/v10?query=9386at5820	Dicarboxylate/tricarboxylate carrier, putative
9390at5820	Complete	PfW2_chromosome_6	73707	74831	-	371.5	334	https://www.orthodb.org/v10?query=9390at5820	A0A1J1H884_PLARL
9400at5820	Complete	PfW2_chromosome_8	987323	988531	+	428.3	284	https://www.orthodb.org/v10?query=9400at5820	PowCR01_050011700
9405at5820	Complete	PfW2_chromosome_11	1269333	1270340	-	418.1	288	https://www.orthodb.org/v10?query=9405at5820	PowCR01_090036800
9407at5820	Fragmented	PfW2_chromosome_14	1225810	1226535	-	366.7	219	https://www.orthodb.org/v10?query=9407at5820	Syntaxin, Qa-SNARE family, putative
9408at5820	Missing
9413at5820	Complete	PfW2_chromosome_8	576868	578246	-	383.5	246	https://www.orthodb.org/v10?query=9413at5820	CS domain protein, putative
9418at5820	Complete	PfW2_chromosome_14	67376	68840	-	480.1	446	https://www.orthodb.org/v10?query=9418at5820	U1 small nuclear ribonucleoprotein C, putative
9425at5820	Missing
9439at5820	Complete	PfW2_chromosome_5	1103744	1105704	+	343.9	208	https://www.orthodb.org/v10?query=9439at5820	Serine/threonine protein kinase
9443at5820	Complete	PfW2_chromosome_3	920661	922737	-	435.2	425	https://www.orthodb.org/v10?query=9443at5820	U4/U6.U5 tri-snRNP-associated protein 1, putative
9454at5820	Complete	PfW2_chromosome_8	51187	52056	-	431.2	237	https://www.orthodb.org/v10?query=9454at5820	von Willebrand factor A domain-related protein
9455at5820	Complete	PfW2_chromosome_6	1115415	1116352	-	508.1	268	https://www.orthodb.org/v10?query=9455at5820	PowCR01_110023000
9458at5820	Complete	PfW2_chromosome_4	536283	538294	+	397.5	246	https://www.orthodb.org/v10?query=9458at5820	Armadillo-domain containing rhoptry protein
9463at5820	Complete	PfW2_chromosome_5	712969	713831	-	445.8	258	https://www.orthodb.org/v10?query=9463at5820	F-actin capping protein beta subunit
9464at5820	Complete	PfW2_chromosome_9	851668	853986	+	468.7	268	https://www.orthodb.org/v10?query=9464at5820	PowCR01_070024400
9467at5820	Missing
9476at5820	Missing
9478at5820	Complete	PfW2_chromosome_10	546343	547252	+	431.9	213	https://www.orthodb.org/v10?query=9478at5820	Prohibitin, putative
9479at5820	Missing
9481at5820	Complete	PfW2_chromosome_14	2541024	2541944	+	526.0	278	https://www.orthodb.org/v10?query=9481at5820	Cyclin homologue
9482at5820	Complete	PfW2_chromosome_3	258901	260754	-	294.8	317	https://www.orthodb.org/v10?query=9482at5820	ATP-dependent Clp endopeptidase, proteolytic subunit ClpP
9483at5820	Complete	PfW2_chromosome_11	849384	850754	-	335.1	409	https://www.orthodb.org/v10?query=9483at5820	Thioredoxin-like superfamily
9484at5820	Complete	PfW2_chromosome_9	530837	532399	-	567.3	381	https://www.orthodb.org/v10?query=9484at5820	Protease, putative
9486at5820	Complete	PfW2_chromosome_6	913584	914445	+	422.4	217	https://www.orthodb.org/v10?query=9486at5820	Ribonuclease
9487at5820	Complete	PfW2_chromosome_12	950873	951589	+	393.3	215	https://www.orthodb.org/v10?query=9487at5820	PowCR01_140044700
9490at5820	Missing
9492at5820	Complete	PfW2_chromosome_2	477606	478876	-	301.1	241	https://www.orthodb.org/v10?query=9492at5820	Pseudouridine synthase, catalytic domain superfamily
9501at5820	Complete	PfW2_chromosome_10	774692	776204	+	485.6	349	https://www.orthodb.org/v10?query=9501at5820	PowCR01_060008600
9509at5820	Complete	PfW2_chromosome_13	181709	183202	+	468.1	239	https://www.orthodb.org/v10?query=9509at5820	Cyclin
9510at5820	Complete	PfW2_chromosome_8	944159	945192	-	427.3	202	https://www.orthodb.org/v10?query=9510at5820	WW domain
9513at5820	Complete	PfW2_chromosome_11	1598513	1599401	+	382.5	230	https://www.orthodb.org/v10?query=9513at5820	PowCR01_090044200
9516at5820	Complete	PfW2_chromosome_14	422427	424481	-	426.1	296	https://www.orthodb.org/v10?query=9516at5820	PowCR01_130045500
9519at5820	Complete	PfW2_chromosome_2	598556	600452	-	368.7	245	https://www.orthodb.org/v10?query=9519at5820	PowCR01_040011300
9520at5820	Missing
9523at5820	Fragmented	PfW2_chromosome_14	1421802	1422506	-	320.4	197	https://www.orthodb.org/v10?query=9523at5820	PowCR01_130021000
9525at5820	Complete	PfW2_chromosome_10	1324141	1326248	+	452.1	277	https://www.orthodb.org/v10?query=9525at5820	PowCR01_060022900
9529at5820	Complete	PfW2_chromosome_14	338413	339558	+	622.8	323	https://www.orthodb.org/v10?query=9529at5820	Aspartic peptidase, DDI1-type
9530at5820	Complete	PfW2_chromosome_4	716179	717806	+	333.4	211	https://www.orthodb.org/v10?query=9530at5820	PowCR01_050025100
9537at5820	Complete	PfW2_chromosome_10	1002851	1004132	-	400.2	252	https://www.orthodb.org/v10?query=9537at5820	ATP synthase mitochondrial F1 complex assembly factor 2, putative
9538at5820	Complete	PfW2_chromosome_13	2619555	2620758	+	495.9	282	https://www.orthodb.org/v10?query=9538at5820	NADH-cytochrome b5 reductase, putative
9544at5820	Complete	PfW2_chromosome_14	2594791	2595630	+	427.3	232	https://www.orthodb.org/v10?query=9544at5820	PowCR01_120045400
9549at5820	Complete	PfW2_chromosome_10	1253952	1254876	+	486.9	285	https://www.orthodb.org/v10?query=9549at5820	PowCR01_060020600
9550at5820	Complete	PfW2_chromosome_14	1883716	1885606	-	486.7	288	https://www.orthodb.org/v10?query=9550at5820	PowCR01_120062800
9551at5820	Missing
9561at5820	Fragmented	PfW2_chromosome_10	378946	380029	+	260.3	201	https://www.orthodb.org/v10?query=9561at5820	PowCR01_080017200
9562at5820	Complete	PfW2_chromosome_14	1528596	1529426	+	478.9	252	https://www.orthodb.org/v10?query=9562at5820	PowCR01_120069300
9563at5820	Fragmented	PfW2_chromosome_7	341599	342222	-	364.1	179	https://www.orthodb.org/v10?query=9563at5820	Cg3 protein
9564at5820	Missing
9570at5820	Complete	PfW2_chromosome_14	1064587	1066604	+	452.2	317	https://www.orthodb.org/v10?query=9570at5820	PowCR01_130028800
9583at5820	Complete	PfW2_chromosome_10	930668	931636	+	532.7	291	https://www.orthodb.org/v10?query=9583at5820	Orotidine 5'-phosphate decarboxylase
9586at5820	Complete	PfW2_chromosome_7	490630	491873	+	544.9	312	https://www.orthodb.org/v10?query=9586at5820	Serpentine receptor, putative
9588at5820	Complete	PfW2_chromosome_6	889616	891585	-	385.5	214	https://www.orthodb.org/v10?query=9588at5820	Superoxide dismutase 
9595at5820	Complete	PfW2_chromosome_13	457705	458505	-	416.9	203	https://www.orthodb.org/v10?query=9595at5820	Mitochondrial ribosomal protein S35, putative
9603at5820	Missing
9608at5820	Fragmented	PfW2_chromosome_13	1628631	1629573	-	283.4	183	https://www.orthodb.org/v10?query=9608at5820	PowCR01_120015700
9612at5820	Missing
9615at5820	Complete	PfW2_chromosome_9	1099076	1101521	+	303.7	401	https://www.orthodb.org/v10?query=9615at5820	Serine/threonine protein kinase
9617at5820	Fragmented	PfW2_chromosome_3	455987	456568	+	294.7	173	https://www.orthodb.org/v10?query=9617at5820	26S proteasome regulatory subunit RPN12, putative
9619at5820	Complete	PfW2_chromosome_4	286923	287657	+	455.6	236	https://www.orthodb.org/v10?query=9619at5820	Methyltransferase, putative
9620at5820	Complete	PfW2_chromosome_10	178193	179146	+	520.0	271	https://www.orthodb.org/v10?query=9620at5820	PowCR01_080010000
9627at5820	Complete	PfW2_chromosome_14	1964732	1965720	-	444.7	240	https://www.orthodb.org/v10?query=9627at5820	Appr-1-p processing domain protein
9633at5820	Complete	PfW2_chromosome_2	589271	590176	+	258.0	197	https://www.orthodb.org/v10?query=9633at5820	PowCR01_040011500
9640at5820	Complete	PfW2_chromosome_5	318233	319243	+	572.8	308	https://www.orthodb.org/v10?query=9640at5820	Triose phosphate transporter
9653at5820	Complete	PfW2_chromosome_12	160720	161523	-	388.4	230	https://www.orthodb.org/v10?query=9653at5820	PowCR01_130011200
9655at5820	Complete	PfW2_chromosome_5	761054	761923	+	355.7	232	https://www.orthodb.org/v10?query=9655at5820	Histone RNA hairpin-binding protein, putative
9667at5820	Complete	PfW2_chromosome_10	592379	593735	+	416.1	365	https://www.orthodb.org/v10?query=9667at5820	PowCR01_080022300
9668at5820	Complete	PfW2_chromosome_14	500831	502459	+	435.8	394	https://www.orthodb.org/v10?query=9668at5820	PowCR01_130043400
9670at5820	Complete	PfW2_chromosome_4	595907	596761	+	362.4	257	https://www.orthodb.org/v10?query=9670at5820	Prohibitin-like protein, putative
9674at5820	Complete	PfW2_chromosome_14	981928	983492	-	331.8	239	https://www.orthodb.org/v10?query=9674at5820	Armadillo-type fold
9677at5820	Complete	PfW2_chromosome_11	875434	877072	-	449.4	218	https://www.orthodb.org/v10?query=9677at5820	W6ZX65_9APIC
9683at5820	Complete	PfW2_chromosome_10	411881	413558	-	469.8	260	https://www.orthodb.org/v10?query=9683at5820	Heme oxygenase
9686at5820	Complete	PfW2_chromosome_12	577212	579118	-	537.8	442	https://www.orthodb.org/v10?query=9686at5820	PowCR01_140035700
9695at5820	Complete	PfW2_chromosome_6	920233	920995	+	282.4	186	https://www.orthodb.org/v10?query=9695at5820	PowCR01_110027600
9698at5820	Complete	PfW2_chromosome_6	994350	995621	-	394.9	337	https://www.orthodb.org/v10?query=9698at5820	PowCR01_110025300
9708at5820	Complete	PfW2_chromosome_12	912943	913860	+	416.7	241	https://www.orthodb.org/v10?query=9708at5820	Mitochondrial carrier protein, putative
9709at5820	Complete	PfW2_chromosome_8	1068519	1070269	-	464.1	244	https://www.orthodb.org/v10?query=9709at5820	Ditrans,polycis-polyprenyl diphosphate synthase ((2E,6E)-farnesyl diphosphate specific)
9710at5820	Missing
9711at5820	Complete	PfW2_chromosome_12	998938	999777	+	343.0	254	https://www.orthodb.org/v10?query=9711at5820	Haloacid dehalogenase-like hydrolase, putative
9713at5820	Complete	PfW2_chromosome_9	1127653	1128702	-	456.4	298	https://www.orthodb.org/v10?query=9713at5820	PowCR01_070031500
9715at5820	Complete	PfW2_chromosome_13	1927733	1929047	+	514.7	300	https://www.orthodb.org/v10?query=9715at5820	Nucleolar preribosomal associated cytoplasmic ATPase, putative
9719at5820	Complete	PfW2_chromosome_12	162385	163358	+	476.8	280	https://www.orthodb.org/v10?query=9719at5820	Cytidine deaminase, putative
9720at5820	Missing
9722at5820	Complete	PfW2_chromosome_10	175907	177377	+	477.0	291	https://www.orthodb.org/v10?query=9722at5820	Mitochondrial carrier protein
9723at5820	Complete	PfW2_chromosome_3	229361	230936	+	278.3	281	https://www.orthodb.org/v10?query=9723at5820	Activator of Hsp90 ATPase
9726at5820	Complete	PfW2_chromosome_14	1897901	1899707	+	654.3	500	https://www.orthodb.org/v10?query=9726at5820	PowCR01_120062300
9728at5820	Fragmented	PfW2_chromosome_13	2410048	2410830	-	457.9	217	https://www.orthodb.org/v10?query=9728at5820	Proliferating cell nuclear antigen
9732at5820	Complete	PfW2_chromosome_9	882447	883907	-	494.4	241	https://www.orthodb.org/v10?query=9732at5820	3-oxoacyl-
9733at5820	Missing
9736at5820	Complete	PfW2_chromosome_12	585463	586555	+	541.2	285	https://www.orthodb.org/v10?query=9736at5820	PowCR01_140036100
9755at5820	Complete	PfW2_chromosome_14	2417250	2418168	-	413.6	222	https://www.orthodb.org/v10?query=9755at5820	PowCR01_120049200
9757at5820	Complete	PfW2_chromosome_14	2393925	2394944	-	491.1	285	https://www.orthodb.org/v10?query=9757at5820	PowCR01_120050000
9758at5820	Complete	PfW2_chromosome_5	73045	74478	-	573.9	352	https://www.orthodb.org/v10?query=9758at5820	Protein of unknown function DUF974
9766at5820	Complete	PfW2_chromosome_13	1649454	1650558	+	428.4	232	https://www.orthodb.org/v10?query=9766at5820	PowCR01_120015300
9770at5820	Complete	PfW2_chromosome_2	532591	533529	+	595.0	288	https://www.orthodb.org/v10?query=9770at5820	Leu/Phe-tRNA protein transferase, putative
9779at5820	Missing
9780at5820	Missing
9781at5820	Complete	PfW2_chromosome_11	77834	79453	-	373.4	272	https://www.orthodb.org/v10?query=9781at5820	Syntaxin, Qa-SNARE family, putative
9788at5820	Missing
9791at5820	Missing
9793at5820	Complete	PfW2_chromosome_14	1963299	1964300	+	347.7	256	https://www.orthodb.org/v10?query=9793at5820	PowCR01_120060800
9800at5820	Complete	PfW2_chromosome_11	1337486	1339071	-	527.6	307	https://www.orthodb.org/v10?query=9800at5820	DnaJ domain
9816at5820	Fragmented	PfW2_chromosome_13	1321711	1323034	-	402.7	268	https://www.orthodb.org/v10?query=9816at5820	Zinc finger, RING/FYVE/PHD-type
9820at5820	Missing
9827at5820	Complete	PfW2_chromosome_13	1212390	1213858	-	577.0	269	https://www.orthodb.org/v10?query=9827at5820	ER lumen protein retaining receptor 1, putative
9829at5820	Fragmented	PfW2_chromosome_12	1856024	1856854	-	407.2	214	https://www.orthodb.org/v10?query=9829at5820	Peptidylprolyl isomerase
9834at5820	Missing
9835at5820	Missing
9839at5820	Complete	PfW2_chromosome_5	352349	353895	-	539.3	271	https://www.orthodb.org/v10?query=9839at5820	beta-soluble nsf attachment protein
9842at5820	Complete	PfW2_chromosome_10	400878	401975	+	419.7	312	https://www.orthodb.org/v10?query=9842at5820	XPC-binding domain
9844at5820	Missing
9848at5820	Complete	PfW2_chromosome_12	1187591	1188471	-	381.2	215	https://www.orthodb.org/v10?query=9848at5820	Subpellicular microtubule protein 2, putative
9850at5820	Complete	PfW2_chromosome_5	210986	212828	+	416.4	487	https://www.orthodb.org/v10?query=9850at5820	UDP-N-acetyl glucosamine
9856at5820	Complete	PfW2_chromosome_11	133535	134299	-	412.2	213	https://www.orthodb.org/v10?query=9856at5820	40S ribosomal protein S4
9859at5820	Complete	PfW2_chromosome_13	1534355	1535188	-	468.7	244	https://www.orthodb.org/v10?query=9859at5820	Exosome complex component RRP42, putative
9865at5820	Complete	PfW2_chromosome_13	1021273	1022615	+	380.6	237	https://www.orthodb.org/v10?query=9865at5820	WD40/YVTN repeat-like-containing domain superfamily
9867at5820	Complete	PfW2_chromosome_9	644465	645628	-	574.6	294	https://www.orthodb.org/v10?query=9867at5820	RNA-binding domain superfamily
9868at5820	Complete	PfW2_chromosome_6	1018493	1019572	+	301.6	281	https://www.orthodb.org/v10?query=9868at5820	Mitochondrial ribosomal protein L46, putative
9872at5820	Complete	PfW2_chromosome_11	955046	955924	-	437.6	244	https://www.orthodb.org/v10?query=9872at5820	tRNA (guanine-N(7)-)-methyltransferase
9876at5820	Missing
9880at5820	Complete	PfW2_chromosome_2	479969	481267	+	344.5	220	https://www.orthodb.org/v10?query=9880at5820	GDP-fructose
9887at5820	Complete	PfW2_chromosome_13	1303764	1305144	+	350.6	314	https://www.orthodb.org/v10?query=9887at5820	A0A077TUC1_PLACH
9889at5820	Missing
9897at5820	Missing
9899at5820	Complete	PfW2_chromosome_5	545392	546998	-	459.1	238	https://www.orthodb.org/v10?query=9899at5820	GTP-binding protein, putative
9900at5820	Complete	PfW2_chromosome_6	379699	381147	-	493.0	227	https://www.orthodb.org/v10?query=9900at5820	Palmitoyltransferase
9902at5820	Complete	PfW2_chromosome_12	52158	53198	-	492.6	262	https://www.orthodb.org/v10?query=9902at5820	Serine/threonine protein kinase
9905at5820	Complete	PfW2_chromosome_8	1173676	1174489	+	494.3	234	https://www.orthodb.org/v10?query=9905at5820	Prohibitin, putative
9909at5820	Complete	PfW2_chromosome_13	822936	825341	+	384.9	242	https://www.orthodb.org/v10?query=9909at5820	Palmitoyltransferase
9916at5820	Complete	PfW2_chromosome_11	416616	418279	-	429.9	277	https://www.orthodb.org/v10?query=9916at5820	Ubiquitin domain-containing protein DSK2, putative
9924at5820	Complete	PfW2_chromosome_6	164291	165690	-	423.8	233	https://www.orthodb.org/v10?query=9924at5820	Glyoxalase I
9928at5820	Complete	PfW2_chromosome_6	882926	884038	+	482.5	279	https://www.orthodb.org/v10?query=9928at5820	Ferredoxin--NADP reductase
9930at5820	Missing
9938at5820	Complete	PfW2_chromosome_8	695670	696491	+	301.8	208	https://www.orthodb.org/v10?query=9938at5820	Adenylate kinase 2, putative
9941at5820	Complete	PfW2_chromosome_4	646556	648760	-	303.9	222	https://www.orthodb.org/v10?query=9941at5820	Memo-like protein
9942at5820	Missing
9943at5820	Complete	PfW2_chromosome_11	1055343	1056233	+	578.8	267	https://www.orthodb.org/v10?query=9943at5820	60S acidic ribosomal protein P0
9947at5820	Complete	PfW2_chromosome_2	524043	525239	-	333.5	245	https://www.orthodb.org/v10?query=9947at5820	SRR1-like protein
9960at5820	Complete	PfW2_chromosome_14	2415301	2416083	+	476.7	231	https://www.orthodb.org/v10?query=9960at5820	Zinc finger protein
9963at5820	Missing
9966at5820	Complete	PfW2_chromosome_8	753807	755013	+	582.7	246	https://www.orthodb.org/v10?query=9966at5820	14-3-3 protein
9969at5820	Complete	PfW2_chromosome_13	1830432	1833015	+	178.6	168	https://www.orthodb.org/v10?query=9969at5820	A0A1J1GRT4_PLAGA
9972at5820	Complete	PfW2_chromosome_8	768826	770931	-	349.7	231	https://www.orthodb.org/v10?query=9972at5820	Alpha/Beta hydrolase fold
9978at5820	Complete	PfW2_chromosome_3	764981	765921	-	418.5	258	https://www.orthodb.org/v10?query=9978at5820	PowCR01_080026600
9979at5820	Complete	PfW2_chromosome_11	947728	949444	-	260.2	190	https://www.orthodb.org/v10?query=9979at5820	Protein phosphatase, putative
9985at5820	Fragmented	PfW2_chromosome_9	1072013	1073048	+	347.1	161	https://www.orthodb.org/v10?query=9985at5820	Cytochrome c oxidase subunit 5B, putative
9986at5820	Complete	PfW2_chromosome_12	910697	911783	+	499.8	247	https://www.orthodb.org/v10?query=9986at5820	Iron transporter, putative
9989at5820	Complete	PfW2_chromosome_10	580913	583089	-	357.4	266	https://www.orthodb.org/v10?query=9989at5820	Tubulin binding cofactor c, putative
10002at5820	Complete	PfW2_chromosome_13	377477	378287	+	327.3	196	https://www.orthodb.org/v10?query=10002at5820	Ribosomal RNA large subunit methyltransferase J
10005at5820	Complete	PfW2_chromosome_13	1246130	1248173	+	220.2	270	https://www.orthodb.org/v10?query=10005at5820	PowCR01_120027400
10010at5820	Complete	PfW2_chromosome_6	396102	398939	-	255.2	587	https://www.orthodb.org/v10?query=10010at5820	PWI domain
10013at5820	Complete	PfW2_chromosome_12	841057	842951	-	347.1	208	https://www.orthodb.org/v10?query=10013at5820	Diphthine--ammonia ligase, putative
10014at5820	Complete	PfW2_chromosome_13	264773	265918	-	422.0	205	https://www.orthodb.org/v10?query=10014at5820	Exosome complex component RRP40, putative
10016at5820	Complete	PfW2_chromosome_4	712565	713974	+	321.1	209	https://www.orthodb.org/v10?query=10016at5820	PowCR01_050025000
10018at5820	Complete	PfW2_chromosome_9	639232	642895	-	446.4	235	https://www.orthodb.org/v10?query=10018at5820	Ubiquitin fusion degradation protein 1, putative
10019at5820	Complete	PfW2_chromosome_14	494792	496442	+	385.0	226	https://www.orthodb.org/v10?query=10019at5820	Ubiquitin-conjugating enzyme, putative
10034at5820	Complete	PfW2_chromosome_6	59806	60681	+	369.1	241	https://www.orthodb.org/v10?query=10034at5820	Liver merozoite formation protein, putative
10035at5820	Complete	PfW2_chromosome_13	847099	847974	-	361.2	223	https://www.orthodb.org/v10?query=10035at5820	PowCR01_120036400
10037at5820	Missing
10038at5820	Missing
10039at5820	Complete	PfW2_chromosome_4	228233	230053	+	370.0	225	https://www.orthodb.org/v10?query=10039at5820	Secy-independent transporter protein
10050at5820	Complete	PfW2_chromosome_5	1277677	1279086	-	424.3	301	https://www.orthodb.org/v10?query=10050at5820	XAP-5 DNA binding protein, putative
10051at5820	Fragmented	PfW2_chromosome_8	658773	659561	-	236.2	194	https://www.orthodb.org/v10?query=10051at5820	Ubiquitin
10052at5820	Complete	PfW2_chromosome_14	52484	54885	-	463.2	325	https://www.orthodb.org/v10?query=10052at5820	PowCR01_130054600
10053at5820	Complete	PfW2_chromosome_14	791319	792643	+	418.9	279	https://www.orthodb.org/v10?query=10053at5820	Translation initiation factor 3 subunit H
10055at5820	Missing
10067at5820	Complete	PfW2_chromosome_7	1035302	1036154	+	458.1	217	https://www.orthodb.org/v10?query=10067at5820	Proteasome subunit alpha type
10071at5820	Complete	PfW2_chromosome_10	1251204	1252483	-	446.1	223	https://www.orthodb.org/v10?query=10071at5820	Derlin
10096at5820	Complete	PfW2_chromosome_12	1442563	1443888	-	481.4	299	https://www.orthodb.org/v10?query=10096at5820	Clustered-asparagine-rich protein
10097at5820	Complete	PfW2_chromosome_4	735548	736522	-	372.7	306	https://www.orthodb.org/v10?query=10097at5820	PowCR01_050025700
10103at5820	Complete	PfW2_chromosome_7	840511	842465	-	272.2	235	https://www.orthodb.org/v10?query=10103at5820	PowCR01_030022100
10105at5820	Complete	PfW2_chromosome_6	483690	484565	-	330.7	229	https://www.orthodb.org/v10?query=10105at5820	6-cysteine protein
10108at5820	Complete	PfW2_chromosome_4	465474	466469	-	469.8	286	https://www.orthodb.org/v10?query=10108at5820	PowCR01_030015400
10111at5820	Complete	PfW2_chromosome_7	309542	310258	+	441.4	219	https://www.orthodb.org/v10?query=10111at5820	Ribosomal protein S8e, putative
10114at5820	Complete	PfW2_chromosome_5	1096633	1097528	-	373.3	230	https://www.orthodb.org/v10?query=10114at5820	RNA methyltransferase, putative
10116at5820	Complete	PfW2_chromosome_9	1067812	1069059	+	241.9	384	https://www.orthodb.org/v10?query=10116at5820	PowCR01_070029400
10120at5820	Complete	PfW2_chromosome_14	1894180	1895264	+	581.7	254	https://www.orthodb.org/v10?query=10120at5820	Ribosomal protein S5
10123at5820	Complete	PfW2_chromosome_12	1774783	1776719	-	490.7	274	https://www.orthodb.org/v10?query=10123at5820	Cytoplasmic translation machinery associated protein, putative
10125at5820	Complete	PfW2_chromosome_14	1839735	1841164	-	329.1	287	https://www.orthodb.org/v10?query=10125at5820	PowCR01_120063800
10136at5820	Complete	PfW2_chromosome_12	1770231	1771025	-	527.7	252	https://www.orthodb.org/v10?query=10136at5820	ADP-ribosylation factor GTPase-activating protein, putative
10141at5820	Complete	PfW2_chromosome_13	1287338	1289211	+	399.5	210	https://www.orthodb.org/v10?query=10141at5820	GroES chaperonin family
10144at5820	Complete	PfW2_chromosome_14	852695	854235	-	455.0	236	https://www.orthodb.org/v10?query=10144at5820	DNA-directed RNA polymerase III subunit RPC6
10154at5820	Complete	PfW2_chromosome_8	230508	231939	-	393.8	215	https://www.orthodb.org/v10?query=10154at5820	Alpha/beta hydrolase, putative
10158at5820	Complete	PfW2_chromosome_3	501006	502554	+	391.2	246	https://www.orthodb.org/v10?query=10158at5820	Co-chaperone p23, putative
10159at5820	Complete	PfW2_chromosome_13	1147512	1148165	+	406.9	199	https://www.orthodb.org/v10?query=10159at5820	NAD-dependent protein deacylase
10162at5820	Complete	PfW2_chromosome_14	2599898	2600977	-	388.3	295	https://www.orthodb.org/v10?query=10162at5820	PowCR01_120045200
10166at5820	Complete	PfW2_chromosome_14	1588633	1589668	+	478.1	235	https://www.orthodb.org/v10?query=10166at5820	Triosephosphate isomerase
10175at5820	Missing
10178at5820	Complete	PfW2_chromosome_14	729072	732912	-	444.0	217	https://www.orthodb.org/v10?query=10178at5820	Ubiquitin fusion degradation protein UFD1, putative
10182at5820	Complete	PfW2_chromosome_7	354515	355156	-	256.3	182	https://www.orthodb.org/v10?query=10182at5820	Glutaredoxin
10183at5820	Complete	PfW2_chromosome_14	404398	405377	-	467.0	246	https://www.orthodb.org/v10?query=10183at5820	PowCR01_130045900
10191at5820	Complete	PfW2_chromosome_8	181286	182239	-	405.8	239	https://www.orthodb.org/v10?query=10191at5820	Proteasome subunit beta
10196at5820	Missing
10200at5820	Complete	PfW2_chromosome_14	204773	205964	+	465.6	312	https://www.orthodb.org/v10?query=10200at5820	Glycerophosphodiester phosphodiesterase
10201at5820	Complete	PfW2_chromosome_12	1018323	1019226	-	510.1	241	https://www.orthodb.org/v10?query=10201at5820	Proliferating cell nuclear antigen
10202at5820	Complete	PfW2_chromosome_9	1125247	1126231	-	419.2	230	https://www.orthodb.org/v10?query=10202at5820	G2 protein, putative
10203at5820	Complete	PfW2_chromosome_11	1142287	1143105	+	469.3	246	https://www.orthodb.org/v10?query=10203at5820	Nucleic acid binding protein, putative
10206at5820	Complete	PfW2_chromosome_2	621023	622820	-	419.8	236	https://www.orthodb.org/v10?query=10206at5820	RING zinc finger protein, putative
10208at5820	Missing
10209at5820	Complete	PfW2_chromosome_10	971254	972754	-	152.8	196	https://www.orthodb.org/v10?query=10209at5820	A0A077XAL6_PLABA
10210at5820	Missing
10218at5820	Missing
10220at5820	Missing
10221at5820	Complete	PfW2_chromosome_11	612317	613424	-	371.6	275	https://www.orthodb.org/v10?query=10221at5820	Ankyrin repeat-containing domain
10227at5820	Complete	PfW2_chromosome_4	256992	258483	+	448.1	232	https://www.orthodb.org/v10?query=10227at5820	Hydroxyacylglutathione hydrolase
10237at5820	Complete	PfW2_chromosome_14	1377543	1378298	+	449.8	193	https://www.orthodb.org/v10?query=10237at5820	Mitochondrial acidic protein MAM33, putative
10240at5820	Complete	PfW2_chromosome_11	1100193	1100960	-	323.4	221	https://www.orthodb.org/v10?query=10240at5820	PowCR01_090032800
10244at5820	Complete	PfW2_chromosome_2	336972	337688	-	463.8	222	https://www.orthodb.org/v10?query=10244at5820	KRR1 small subunit processome component
10266at5820	Complete	PfW2_chromosome_9	905373	906482	-	358.0	214	https://www.orthodb.org/v10?query=10266at5820	PowCR01_070025800
10269at5820	Complete	PfW2_chromosome_12	179416	180357	+	398.6	264	https://www.orthodb.org/v10?query=10269at5820	PowCR01_130011800
10275at5820	Fragmented	PfW2_chromosome_13	394709	395272	-	337.2	182	https://www.orthodb.org/v10?query=10275at5820	Zinc finger protein, putative
10276at5820	Complete	PfW2_chromosome_13	896323	898306	+	218.4	154	https://www.orthodb.org/v10?query=10276at5820	PowCR01_120035300
10280at5820	Complete	PfW2_chromosome_14	943960	945188	-	487.2	244	https://www.orthodb.org/v10?query=10280at5820	Ribosomal protein L5 eukaryotic/L18 archaeal
10281at5820	Complete	PfW2_chromosome_13	635110	636792	-	253.2	221	https://www.orthodb.org/v10?query=10281at5820	Protein transport protein SEC20, putative
10287at5820	Complete	PfW2_chromosome_11	654878	655810	+	421.1	205	https://www.orthodb.org/v10?query=10287at5820	Phosphoglycerate mutase
10291at5820	Complete	PfW2_chromosome_9	314126	314962	-	434.7	224	https://www.orthodb.org/v10?query=10291at5820	Proteasome activator PA28, C-terminal domain
10293at5820	Missing
10294at5820	Fragmented	PfW2_chromosome_10	1112624	1113148	-	316.0	162	https://www.orthodb.org/v10?query=10294at5820	Zinc finger, C3HC4 type, putative
10295at5820	Complete	PfW2_chromosome_6	1188121	1190048	-	331.4	222	https://www.orthodb.org/v10?query=10295at5820	CPW-WPC family protein
10296at5820	Complete	PfW2_chromosome_11	1349683	1350580	+	451.3	218	https://www.orthodb.org/v10?query=10296at5820	Ribosomal protein S5 domain 2-type fold
10298at5820	Missing
10299at5820	Fragmented	PfW2_chromosome_8	634708	635445	-	216.9	179	https://www.orthodb.org/v10?query=10299at5820	Selenoprotein, putative
10304at5820	Complete	PfW2_chromosome_3	545842	546522	-	402.7	195	https://www.orthodb.org/v10?query=10304at5820	Translation initiation factor 4E
10323at5820	Complete	PfW2_chromosome_8	568594	570380	-	385.4	477	https://www.orthodb.org/v10?query=10323at5820	PowCR01_140028900
10328at5820	Complete	PfW2_chromosome_13	1716378	1717225	-	275.7	204	https://www.orthodb.org/v10?query=10328at5820	U6 snRNA phosphodiesterase, putative
10329at5820	Complete	PfW2_chromosome_9	515977	517214	+	603.0	286	https://www.orthodb.org/v10?query=10329at5820	26S proteasome regulatory subunit RPN8, putative
10337at5820	Fragmented	PfW2_chromosome_14	2534860	2535863	+	380.8	248	https://www.orthodb.org/v10?query=10337at5820	DNA-directed RNA polymerase III subunit RPC4
10338at5820	Complete	PfW2_chromosome_5	434311	435349	+	221.1	279	https://www.orthodb.org/v10?query=10338at5820	A0A1Y1JG04_PLAGO
10347at5820	Complete	PfW2_chromosome_13	1751532	1752194	+	319.8	204	https://www.orthodb.org/v10?query=10347at5820	Ubiquitin-conjugating enzyme E2, putative
10350at5820	Complete	PfW2_chromosome_13	1924103	1925356	+	389.9	278	https://www.orthodb.org/v10?query=10350at5820	PowCR01_120008900
10351at5820	Missing
10360at5820	Missing
10363at5820	Complete	PfW2_chromosome_11	1655600	1656439	+	321.4	238	https://www.orthodb.org/v10?query=10363at5820	Transcription initiation factor IIF subunit beta, putative
10368at5820	Complete	PfW2_chromosome_14	1998367	1999825	-	417.9	327	https://www.orthodb.org/v10?query=10368at5820	PowCR01_120059900
10374at5820	Complete	PfW2_chromosome_7	763388	764909	-	310.9	199	https://www.orthodb.org/v10?query=10374at5820	PowCR01_030020100
10375at5820	Complete	PfW2_chromosome_5	732392	733570	-	411.7	200	https://www.orthodb.org/v10?query=10375at5820	Proteasome subunit beta type
10380at5820	Complete	PfW2_chromosome_2	385604	387310	-	426.6	234	https://www.orthodb.org/v10?query=10380at5820	3'exoribonuclease, putative
10381at5820	Complete	PfW2_chromosome_12	640855	641614	+	269.7	187	https://www.orthodb.org/v10?query=10381at5820	Anaphase-promoting complex subunit 10, putative
10382at5820	Complete	PfW2_chromosome_13	905471	906393	+	354.0	223	https://www.orthodb.org/v10?query=10382at5820	Acetyltransferase, GNAT family, putative
10386at5820	Complete	PfW2_chromosome_14	1057314	1058051	-	402.5	217	https://www.orthodb.org/v10?query=10386at5820	Exosome complex exonuclease RRP41, putative
10388at5820	Complete	PfW2_chromosome_4	871431	872785	+	341.7	216	https://www.orthodb.org/v10?query=10388at5820	PowCR01_050028100
10390at5820	Complete	PfW2_chromosome_8	1130309	1131459	+	431.3	230	https://www.orthodb.org/v10?query=10390at5820	Rhomboid-like protein
10394at5820	Complete	PfW2_chromosome_14	587585	588592	+	575.7	290	https://www.orthodb.org/v10?query=10394at5820	K Homology domain, type 1
10395at5820	Complete	PfW2_chromosome_9	864668	866846	-	483.2	296	https://www.orthodb.org/v10?query=10395at5820	Pre-mRNA-splicing factor 18, putative
10396at5820	Complete	PfW2_chromosome_5	304678	305715	-	441.9	279	https://www.orthodb.org/v10?query=10396at5820	6-cysteine protein
10405at5820	Complete	PfW2_chromosome_5	874315	876335	-	240.2	133	https://www.orthodb.org/v10?query=10405at5820	S-adenosylmethionine-dependent methyltransferase, putative
10406at5820	Complete	PfW2_chromosome_5	1250339	1251531	-	464.4	228	https://www.orthodb.org/v10?query=10406at5820	RING zinc finger protein, putative
10412at5820	Complete	PfW2_chromosome_13	2611110	2612492	+	333.6	293	https://www.orthodb.org/v10?query=10412at5820	PowCR01_110007200
10420at5820	Complete	PfW2_chromosome_9	1214256	1215086	-	478.3	237	https://www.orthodb.org/v10?query=10420at5820	Proteasome subunit beta type-6, putative
10421at5820	Complete	PfW2_chromosome_10	881368	883042	+	416.4	242	https://www.orthodb.org/v10?query=10421at5820	ZIP domain-containing protein, putative
10425at5820	Complete	PfW2_chromosome_13	1129153	1130397	-	392.0	273	https://www.orthodb.org/v10?query=10425at5820	PowCR01_120029600
10442at5820	Complete	PfW2_chromosome_9	351252	353107	-	411.4	254	https://www.orthodb.org/v10?query=10442at5820	tRNA pseudouridine synthase
10448at5820	Complete	PfW2_chromosome_12	1376212	1377368	-	415.9	289	https://www.orthodb.org/v10?query=10448at5820	PowCR01_140054500
10449at5820	Complete	PfW2_chromosome_14	1759884	1760932	-	462.0	300	https://www.orthodb.org/v10?query=10449at5820	Zinc finger protein, putative
10455at5820	Complete	PfW2_chromosome_5	531410	532377	-	347.0	204	https://www.orthodb.org/v10?query=10455at5820	A0A2P9BSW5_9APIC
10456at5820	Complete	PfW2_chromosome_11	1159964	1160737	+	403.2	219	https://www.orthodb.org/v10?query=10456at5820	Aquaglyceroporin
10457at5820	Complete	PfW2_chromosome_5	529817	530416	+	341.0	183	https://www.orthodb.org/v10?query=10457at5820	W7AAD7_9APIC
10458at5820	Complete	PfW2_chromosome_4	492735	493328	+	395.6	185	https://www.orthodb.org/v10?query=10458at5820	50S ribosomal protein L10, putative
10459at5820	Complete	PfW2_chromosome_8	370193	371008	+	391.5	248	https://www.orthodb.org/v10?query=10459at5820	Coatomer epsilon subunit, putative
10470at5820	Complete	PfW2_chromosome_12	1539187	1541301	+	314.8	382	https://www.orthodb.org/v10?query=10470at5820	PowCR01_140058600
10476at5820	Missing
10477at5820	Complete	PfW2_chromosome_13	103283	104194	+	304.4	253	https://www.orthodb.org/v10?query=10477at5820	PowCR01_140006000
10480at5820	Missing
10484at5820	Complete	PfW2_chromosome_5	723336	725062	+	369.8	234	https://www.orthodb.org/v10?query=10484at5820	Nitric oxide synthase-interacting protein
10486at5820	Complete	PfW2_chromosome_3	915363	916733	+	365.8	239	https://www.orthodb.org/v10?query=10486at5820	Survival motor neuron-like protein
10487at5820	Complete	PfW2_chromosome_7	793629	796044	-	616.7	588	https://www.orthodb.org/v10?query=10487at5820	PowCR01_030020700
10495at5820	Complete	PfW2_chromosome_14	340805	341915	-	452.3	211	https://www.orthodb.org/v10?query=10495at5820	PowCR01_130047400
10500at5820	Fragmented	PfW2_chromosome_11	495260	497083	+	347.7	188	https://www.orthodb.org/v10?query=10500at5820	Palmitoyltransferase
10503at5820	Complete	PfW2_chromosome_12	1713425	1714330	+	441.4	283	https://www.orthodb.org/v10?query=10503at5820	Syntaxin, Qa-SNARE family, putative
10505at5820	Missing
10506at5820	Complete	PfW2_chromosome_8	832102	833359	-	432.6	238	https://www.orthodb.org/v10?query=10506at5820	PowCR01_050015900
10508at5820	Fragmented	PfW2_chromosome_6	260709	261669	-	360.8	259	https://www.orthodb.org/v10?query=10508at5820	RING zinc finger protein, putative
10516at5820	Complete	PfW2_chromosome_9	566298	568159	+	355.2	213	https://www.orthodb.org/v10?query=10516at5820	PowCR01_070016500
10527at5820	Missing
10551at5820	Complete	PfW2_chromosome_10	648519	650339	-	371.3	213	https://www.orthodb.org/v10?query=10551at5820	Phosphomannomutase
10552at5820	Complete	PfW2_chromosome_5	152273	153663	+	374.0	206	https://www.orthodb.org/v10?query=10552at5820	Modulator of levamisole receptor-1
10554at5820	Complete	PfW2_chromosome_8	989740	990813	+	269.3	173	https://www.orthodb.org/v10?query=10554at5820	Anamorsin homolog
10564at5820	Missing
10568at5820	Complete	PfW2_chromosome_5	1041742	1042953	-	419.6	323	https://www.orthodb.org/v10?query=10568at5820	PowCR01_100012600
10579at5820	Complete	PfW2_chromosome_10	376780	377667	-	512.3	253	https://www.orthodb.org/v10?query=10579at5820	50S ribosomal protein L22, mitochondrial, putative
10587at5820	Complete	PfW2_chromosome_10	426835	427888	-	414.9	204	https://www.orthodb.org/v10?query=10587at5820	Hypoxanthine phosphoribosyltransferase
10591at5820	Complete	PfW2_chromosome_6	57858	58917	+	402.1	218	https://www.orthodb.org/v10?query=10591at5820	MYND finger protein, putative
10607at5820	Complete	PfW2_chromosome_14	1901646	1902963	-	275.0	192	https://www.orthodb.org/v10?query=10607at5820	PowCR01_120062100
10609at5820	Complete	PfW2_chromosome_14	3022313	3023427	+	457.9	222	https://www.orthodb.org/v10?query=10609at5820	Proteasome endopeptidase complex
10614at5820	Complete	PfW2_chromosome_14	2283358	2284126	-	369.6	212	https://www.orthodb.org/v10?query=10614at5820	Mitochondrial ribosomal protein L28, putative
10615at5820	Complete	PfW2_chromosome_13	1258167	1259568	-	433.3	233	https://www.orthodb.org/v10?query=10615at5820	Syntaxin, Qa-SNARE family, putative
10620at5820	Missing
10622at5820	Complete	PfW2_chromosome_5	237672	238673	-	298.4	264	https://www.orthodb.org/v10?query=10622at5820	A0A077TKF6_PLACH
10627at5820	Complete	PfW2_chromosome_14	526927	528803	-	261.7	166	https://www.orthodb.org/v10?query=10627at5820	Proteasomal ubiquitin receptor Rpn13/ADRM1
10632at5820	Complete	PfW2_chromosome_6	735237	736321	+	384.4	241	https://www.orthodb.org/v10?query=10632at5820	PowCR01_110032400
10633at5820	Complete	PfW2_chromosome_12	761155	762105	-	432.1	282	https://www.orthodb.org/v10?query=10633at5820	Ribosome biogenesis protein
10637at5820	Complete	PfW2_chromosome_8	890311	891115	-	324.1	175	https://www.orthodb.org/v10?query=10637at5820	Ribosomal RNA small subunit methyltransferase NEP1, putative
10639at5820	Complete	PfW2_chromosome_7	1118842	1119702	+	363.1	185	https://www.orthodb.org/v10?query=10639at5820	1-cys peroxiredoxin, putative
10640at5820	Complete	PfW2_chromosome_8	333994	335129	+	361.6	172	https://www.orthodb.org/v10?query=10640at5820	Proteasome endopeptidase complex
10641at5820	Fragmented	PfW2_chromosome_13	1513399	1514003	+	302.7	161	https://www.orthodb.org/v10?query=10641at5820	PowCR01_120019400
10647at5820	Complete	PfW2_chromosome_14	662480	663295	+	284.0	227	https://www.orthodb.org/v10?query=10647at5820	HRDC domain
10653at5820	Complete	PfW2_chromosome_13	2552385	2553934	-	541.2	380	https://www.orthodb.org/v10?query=10653at5820	SNARE associated Golgi protein, putative
10660at5820	Missing
10663at5820	Complete	PfW2_chromosome_10	237592	239261	+	350.8	212	https://www.orthodb.org/v10?query=10663at5820	PowCR01_080012100
10664at5820	Complete	PfW2_chromosome_6	206992	208468	+	335.5	220	https://www.orthodb.org/v10?query=10664at5820	Elongation of fatty acids protein
10673at5820	Complete	PfW2_chromosome_9	317873	318729	-	318.2	157	https://www.orthodb.org/v10?query=10673at5820	Peptide deformylase
10679at5820	Missing
10683at5820	Complete	PfW2_chromosome_14	2861422	2862825	-	404.9	202	https://www.orthodb.org/v10?query=10683at5820	Exported protein 2, putative
10686at5820	Complete	PfW2_chromosome_4	485828	486709	+	510.7	244	https://www.orthodb.org/v10?query=10686at5820	Phosphoglucomutase-2, putative
10688at5820	Missing
10695at5820	Complete	PfW2_chromosome_9	593595	594560	+	338.9	235	https://www.orthodb.org/v10?query=10695at5820	Ribonuclease H2 subunit C, putative
10698at5820	Missing
10701at5820	Complete	PfW2_chromosome_8	137190	138921	+	325.2	299	https://www.orthodb.org/v10?query=10701at5820	A0A2P9BXU1_9APIC
10705at5820	Complete	PfW2_chromosome_11	383456	385774	-	446.2	313	https://www.orthodb.org/v10?query=10705at5820	PowCR01_090014500
10709at5820	Fragmented	PfW2_chromosome_13	388140	388523	+	231.2	127	https://www.orthodb.org/v10?query=10709at5820	Mitochondrial ATP synthase delta subunit, putative
10716at5820	Complete	PfW2_chromosome_8	114293	114952	+	382.5	194	https://www.orthodb.org/v10?query=10716at5820	Peroxiredoxin 6, 1-Cys peroxiredoxin
10720at5820	Complete	PfW2_chromosome_13	1925889	1926850	+	419.5	223	https://www.orthodb.org/v10?query=10720at5820	Peptidase, putative
10722at5820	Complete	PfW2_chromosome_13	2278863	2280986	-	341.0	211	https://www.orthodb.org/v10?query=10722at5820	High mobility group box domain
10724at5820	Complete	PfW2_chromosome_11	1578486	1579690	-	280.2	238	https://www.orthodb.org/v10?query=10724at5820	PowCR01_090043600
10736at5820	Complete	PfW2_chromosome_5	543488	544222	-	422.0	215	https://www.orthodb.org/v10?query=10736at5820	Purine nucleoside phosphorylase
10745at5820	Complete	PfW2_chromosome_13	1280873	1281613	+	495.1	230	https://www.orthodb.org/v10?query=10745at5820	Eukaryotic translation initiation factor 6
10747at5820	Complete	PfW2_chromosome_12	862741	864379	-	312.3	218	https://www.orthodb.org/v10?query=10747at5820	PowCR01_140042700
10751at5820	Complete	PfW2_chromosome_13	1085824	1086729	-	307.9	246	https://www.orthodb.org/v10?query=10751at5820	PowCR01_120030500
10752at5820	Complete	PfW2_chromosome_13	213930	215053	-	418.0	279	https://www.orthodb.org/v10?query=10752at5820	Membrane integral peptidase, M50 family, putative
10753at5820	Complete	PfW2_chromosome_5	841019	842000	+	347.8	246	https://www.orthodb.org/v10?query=10753at5820	PowCR01_100015800
10755at5820	Complete	PfW2_chromosome_13	1148501	1149689	-	402.3	287	https://www.orthodb.org/v10?query=10755at5820	PUB domain
10761at5820	Complete	PfW2_chromosome_5	1214171	1215877	-	309.3	190	https://www.orthodb.org/v10?query=10761at5820	A0A1A7VH48_PLAKH
10762at5820	Fragmented	PfW2_chromosome_3	615187	615898	-	332.6	162	https://www.orthodb.org/v10?query=10762at5820	Proteasome subunit alpha type-3, putative
10768at5820	Complete	PfW2_chromosome_13	1735713	1737954	+	252.4	229	https://www.orthodb.org/v10?query=10768at5820	Zinc finger, RING/FYVE/PHD-type
10776at5820	Complete	PfW2_chromosome_13	2223476	2224798	+	418.9	235	https://www.orthodb.org/v10?query=10776at5820	Pyrroline-5-carboxylate reductase
10777at5820	Complete	PfW2_chromosome_2	522315	523353	+	376.3	218	https://www.orthodb.org/v10?query=10777at5820	Thrombospondin type-1 (TSP1) repeat
10779at5820	Complete	PfW2_chromosome_8	655110	657006	-	420.1	230	https://www.orthodb.org/v10?query=10779at5820	Eukaryotic translation initiation factor 3 subunit G
10786at5820	Complete	PfW2_chromosome_14	543831	544391	+	437.3	185	https://www.orthodb.org/v10?query=10786at5820	60S ribosomal protein L10, putative
10793at5820	Missing
10794at5820	Missing
10795at5820	Missing
10797at5820	Complete	PfW2_chromosome_12	739072	739752	+	427.0	204	https://www.orthodb.org/v10?query=10797at5820	Ribulose-phosphate 3-epimerase
10798at5820	Complete	PfW2_chromosome_14	2421661	2423410	+	368.1	203	https://www.orthodb.org/v10?query=10798at5820	Ubiquitin carboxyl-terminal hydrolase
10800at5820	Complete	PfW2_chromosome_9	286107	286787	+	272.4	183	https://www.orthodb.org/v10?query=10800at5820	Tubulin-specific chaperone, putative
10803at5820	Complete	PfW2_chromosome_5	718569	719337	-	189.4	152	https://www.orthodb.org/v10?query=10803at5820	Apicortin, putative
10810at5820	Missing
10811at5820	Complete	PfW2_chromosome_11	684800	686515	+	424.5	239	https://www.orthodb.org/v10?query=10811at5820	Palmitoyltransferase
10816at5820	Complete	PfW2_chromosome_12	1908560	1910011	+	357.3	310	https://www.orthodb.org/v10?query=10816at5820	PowCR01_140067800
10822at5820	Complete	PfW2_chromosome_3	565870	566565	-	399.2	205	https://www.orthodb.org/v10?query=10822at5820	Mitochondrial ribosomal protein L29/L47, putative
10823at5820	Complete	PfW2_chromosome_6	1130590	1131431	-	416.2	239	https://www.orthodb.org/v10?query=10823at5820	N-acetyltransferase
10832at5820	Complete	PfW2_chromosome_10	1069669	1070759	+	483.6	224	https://www.orthodb.org/v10?query=10832at5820	Ribosomal protein S2
10834at5820	Missing
10835at5820	Complete	PfW2_chromosome_11	1714444	1715529	+	418.4	265	https://www.orthodb.org/v10?query=10835at5820	Leucine-rich repeat protein
10836at5820	Complete	PfW2_chromosome_6	1113062	1114942	+	380.6	281	https://www.orthodb.org/v10?query=10836at5820	PowCR01_110023100
10838at5820	Missing
10843at5820	Complete	PfW2_chromosome_13	620081	621450	+	351.5	199	https://www.orthodb.org/v10?query=10843at5820	PowCR01_140019000
10845at5820	Complete	PfW2_chromosome_11	1554097	1554873	-	439.9	227	https://www.orthodb.org/v10?query=10845at5820	Dolichol-phosphate mannosyltransferase
10847at5820	Missing
10849at5820	Missing
10851at5820	Missing
10858at5820	Fragmented	PfW2_chromosome_14	2558484	2559209	-	290.9	188	https://www.orthodb.org/v10?query=10858at5820	Zinc finger, CCCH-type
10863at5820	Complete	PfW2_chromosome_10	935734	938340	-	317.6	367	https://www.orthodb.org/v10?query=10863at5820	PowCR01_060011600
10866at5820	Complete	PfW2_chromosome_14	3040235	3040831	+	317.2	152	https://www.orthodb.org/v10?query=10866at5820	Cytochrome c oxidase assembly protein COX11, putative
10868at5820	Complete	PfW2_chromosome_13	1578487	1579778	-	425.0	187	https://www.orthodb.org/v10?query=10868at5820	Vacuolar ATP synthase subunit d, putative
10871at5820	Complete	PfW2_chromosome_3	894765	895702	-	478.9	233	https://www.orthodb.org/v10?query=10871at5820	40S ribosomal protein S3a
10875at5820	Complete	PfW2_chromosome_3	347178	348852	+	426.9	234	https://www.orthodb.org/v10?query=10875at5820	YTH domain-containing protein, putative
10883at5820	Complete	PfW2_chromosome_9	728410	729732	-	482.5	225	https://www.orthodb.org/v10?query=10883at5820	Nucleosome assembly protein
10888at5820	Complete	PfW2_chromosome_12	400753	401956	+	429.0	254	https://www.orthodb.org/v10?query=10888at5820	50S ribosomal protein L1, apicoplast, putative
10889at5820	Complete	PfW2_chromosome_10	367437	369553	-	305.7	327	https://www.orthodb.org/v10?query=10889at5820	PowCR01_080016700
10890at5820	Complete	PfW2_chromosome_14	1386770	1388276	+	374.1	310	https://www.orthodb.org/v10?query=10890at5820	PowCR01_130021700
10898at5820	Complete	PfW2_chromosome_1	195111	195782	-	400.4	192	https://www.orthodb.org/v10?query=10898at5820	PowCR01_020012000
10900at5820	Complete	PfW2_chromosome_8	793025	793862	+	332.6	218	https://www.orthodb.org/v10?query=10900at5820	BRIX domain, putative
10901at5820	Complete	PfW2_chromosome_11	618415	619239	-	459.6	254	https://www.orthodb.org/v10?query=10901at5820	Splicing factor U2AF small subunit, putative
10903at5820	Complete	PfW2_chromosome_13	2646618	2648521	-	390.4	286	https://www.orthodb.org/v10?query=10903at5820	Ribosomal protein L1-like
10908at5820	Complete	PfW2_chromosome_13	2072313	2073271	-	470.2	216	https://www.orthodb.org/v10?query=10908at5820	ER lumen protein-retaining receptor
10909at5820	Complete	PfW2_chromosome_9	1290791	1291483	-	400.1	205	https://www.orthodb.org/v10?query=10909at5820	V-type ATPase subunit E
10910at5820	Complete	PfW2_chromosome_11	610434	612097	+	311.5	191	https://www.orthodb.org/v10?query=10910at5820	PowCR01_090020400
10915at5820	Complete	PfW2_chromosome_7	898760	900215	+	367.7	262	https://www.orthodb.org/v10?query=10915at5820	PowCR01_030023700
10916at5820	Fragmented	PfW2_chromosome_7	297058	297576	+	249.1	151	https://www.orthodb.org/v10?query=10916at5820	A0A2P9D9H9_PLARE
10920at5820	Complete	PfW2_chromosome_13	934635	936397	-	380.4	375	https://www.orthodb.org/v10?query=10920at5820	Micro-fibrillar-associated protein, putative
10926at5820	Complete	PfW2_chromosome_6	884561	885407	-	257.9	153	https://www.orthodb.org/v10?query=10926at5820	EGF-like, conserved site
10933at5820	Complete	PfW2_chromosome_14	1101610	1102869	+	355.5	348	https://www.orthodb.org/v10?query=10933at5820	Transcription initiation TFIID-like, putative
10934at5820	Complete	PfW2_chromosome_8	682050	682773	+	365.9	173	https://www.orthodb.org/v10?query=10934at5820	EF-hand domain
10945at5820	Complete	PfW2_chromosome_12	642184	643736	-	413.9	354	https://www.orthodb.org/v10?query=10945at5820	PowCR01_140038200
10948at5820	Complete	PfW2_chromosome_11	510564	511975	-	337.5	216	https://www.orthodb.org/v10?query=10948at5820	Pyridoxal 5'-phosphate synthase, glutaminase subunit Pdx2
10950at5820	Complete	PfW2_chromosome_13	2645039	2646504	+	246.8	169	https://www.orthodb.org/v10?query=10950at5820	PowCR01_110006100
10954at5820	Complete	PfW2_chromosome_5	415581	416684	-	351.8	193	https://www.orthodb.org/v10?query=10954at5820	Stripes inner membrane complex protein, putative
10956at5820	Complete	PfW2_chromosome_12	1842330	1843455	+	427.7	230	https://www.orthodb.org/v10?query=10956at5820	Signal recognition particle, beta subunit, putative
10958at5820	Complete	PfW2_chromosome_14	107268	109106	-	279.9	198	https://www.orthodb.org/v10?query=10958at5820	PowCR01_130053000
10970at5820	Complete	PfW2_chromosome_9	740193	741108	+	376.2	179	https://www.orthodb.org/v10?query=10970at5820	Thioredoxin-like protein 1, putative
10974at5820	Fragmented	PfW2_chromosome_8	1077821	1078363	-	356.5	178	https://www.orthodb.org/v10?query=10974at5820	Vesicle-associated membrane protein 7
10975at5820	Complete	PfW2_chromosome_6	421636	422683	-	431.1	246	https://www.orthodb.org/v10?query=10975at5820	SNARE associated Golgi protein, putative
10977at5820	Complete	PfW2_chromosome_12	1213837	1215116	+	465.9	197	https://www.orthodb.org/v10?query=10977at5820	Ras-related protein Rab-2, putative
10980at5820	Complete	PfW2_chromosome_5	581163	582234	-	297.7	208	https://www.orthodb.org/v10?query=10980at5820	Ribose 5-phosphate isomerase A
10985at5820	Complete	PfW2_chromosome_10	223597	224561	+	303.5	264	https://www.orthodb.org/v10?query=10985at5820	PowCR01_080011600
10996at5820	Complete	PfW2_chromosome_5	1284415	1286312	+	320.7	209	https://www.orthodb.org/v10?query=10996at5820	CPW-WPC family protein
10997at5820	Missing
10999at5820	Complete	PfW2_chromosome_13	1408756	1410832	-	343.9	230	https://www.orthodb.org/v10?query=10999at5820	CTLH, C-terminal LisH motif
11009at5820	Missing
11010at5820	Complete	PfW2_chromosome_14	925825	927812	+	375.5	227	https://www.orthodb.org/v10?query=11010at5820	Calcium-dependent protein kinase, putative
11019at5820	Complete	PfW2_chromosome_12	108517	110116	+	544.3	336	https://www.orthodb.org/v10?query=11019at5820	PowCR01_130009500
11028at5820	Complete	PfW2_chromosome_11	148761	152539	+	368.8	202	https://www.orthodb.org/v10?query=11028at5820	PowCR01_090007800
11029at5820	Missing
11033at5820	Complete	PfW2_chromosome_13	2433660	2434709	+	282.9	207	https://www.orthodb.org/v10?query=11033at5820	PowCR01_110011900
11042at5820	Complete	PfW2_chromosome_9	819810	820752	-	298.3	163	https://www.orthodb.org/v10?query=11042at5820	NifU-like scaffold protein, putative
11045at5820	Complete	PfW2_chromosome_14	1332502	1333689	-	376.4	213	https://www.orthodb.org/v10?query=11045at5820	CCR4-associated factor 16, putative
11048at5820	Missing
11051at5820	Fragmented	PfW2_chromosome_3	746934	748206	+	286.8	143	https://www.orthodb.org/v10?query=11051at5820	RNA-binding domain superfamily
11059at5820	Complete	PfW2_chromosome_12	567318	567956	+	400.2	190	https://www.orthodb.org/v10?query=11059at5820	Peroxiredoxin (Alkyl hydroperoxide reductase subunit C)
11060at5820	Complete	PfW2_chromosome_8	318035	319678	+	301.8	191	https://www.orthodb.org/v10?query=11060at5820	Gas41 homologue, putative
11061at5820	Complete	PfW2_chromosome_8	250693	251912	-	252.4	162	https://www.orthodb.org/v10?query=11061at5820	Acetyltransferase, putative
11069at5820	Complete	PfW2_chromosome_9	628064	629649	-	350.4	244	https://www.orthodb.org/v10?query=11069at5820	PowCR01_070018300
11076at5820	Complete	PfW2_chromosome_13	417713	419191	+	382.4	348	https://www.orthodb.org/v10?query=11076at5820	Meiosis-specific nuclear structural protein 1, putative
11082at5820	Complete	PfW2_chromosome_10	819900	820683	+	423.2	231	https://www.orthodb.org/v10?query=11082at5820	Deoxyribose-phosphate aldolase
11085at5820	Complete	PfW2_chromosome_11	866216	866719	-	354.4	167	https://www.orthodb.org/v10?query=11085at5820	GrpE nucleotide exchange factor
11093at5820	Complete	PfW2_chromosome_12	91945	93574	-	408.4	193	https://www.orthodb.org/v10?query=11093at5820	Peptidyl-prolyl cis-trans isomerase
11095at5820	Fragmented	PfW2_chromosome_13	524773	525562	-	295.9	181	https://www.orthodb.org/v10?query=11095at5820	Septum formation protein MAF homologue, putative
11098at5820	Complete	PfW2_chromosome_14	1756925	1758019	-	391.7	240	https://www.orthodb.org/v10?query=11098at5820	Dephospho-CoA kinase
11107at5820	Complete	PfW2_chromosome_14	2770662	2771961	-	390.1	190	https://www.orthodb.org/v10?query=11107at5820	Derlin
11115at5820	Complete	PfW2_chromosome_13	2415378	2416976	-	173.0	169	https://www.orthodb.org/v10?query=11115at5820	14-3-3 protein
11116at5820	Complete	PfW2_chromosome_14	237298	238331	-	437.4	251	https://www.orthodb.org/v10?query=11116at5820	PowCR01_130049300
11117at5820	Complete	PfW2_chromosome_5	1101328	1102227	+	364.0	248	https://www.orthodb.org/v10?query=11117at5820	Inner membrane complex protein 1g, putative
11127at5820	Complete	PfW2_chromosome_12	914379	915054	-	325.6	171	https://www.orthodb.org/v10?query=11127at5820	50S ribosomal protein L24, putative
11134at5820	Fragmented	PfW2_chromosome_4	346482	347033	-	277.9	170	https://www.orthodb.org/v10?query=11134at5820	PowCR01_030011700
11139at5820	Complete	PfW2_chromosome_13	1204715	1206321	+	230.8	153	https://www.orthodb.org/v10?query=11139at5820	Thioredoxin, putative
11141at5820	Complete	PfW2_chromosome_14	1258365	1259299	-	263.4	193	https://www.orthodb.org/v10?query=11141at5820	Protein-L-isoaspartate O-methyltransferase
11154at5820	Complete	PfW2_chromosome_13	2335070	2336598	-	390.6	215	https://www.orthodb.org/v10?query=11154at5820	ER membrane protein complex subunit 3
11157at5820	Complete	PfW2_chromosome_11	156276	157474	+	358.3	191	https://www.orthodb.org/v10?query=11157at5820	Ribosomal protein S15
11159at5820	Complete	PfW2_chromosome_12	403513	404324	-	406.0	219	https://www.orthodb.org/v10?query=11159at5820	Syntaxin, Qa-SNARE family, putative
11160at5820	Complete	PfW2_chromosome_13	1208661	1210977	-	254.4	210	https://www.orthodb.org/v10?query=11160at5820	DnaJ domain
11163at5820	Complete	PfW2_chromosome_8	633354	633947	+	398.1	179	https://www.orthodb.org/v10?query=11163at5820	Superoxide dismutase
11166at5820	Complete	PfW2_chromosome_6	180096	181346	-	299.1	161	https://www.orthodb.org/v10?query=11166at5820	Acylphosphatase
11171at5820	Complete	PfW2_chromosome_13	1551164	1552530	-	344.2	162	https://www.orthodb.org/v10?query=11171at5820	Ras-related protein Rab-11B, putative
11173at5820	Complete	PfW2_chromosome_14	1584909	1585880	+	393.2	220	https://www.orthodb.org/v10?query=11173at5820	Vesicle-associated membrane protein, putative
11177at5820	Complete	PfW2_chromosome_9	1216371	1217512	-	273.9	187	https://www.orthodb.org/v10?query=11177at5820	Adenylate kinase-like protein 2, putative
11178at5820	Missing
11182at5820	Complete	PfW2_chromosome_8	225940	226533	+	409.9	183	https://www.orthodb.org/v10?query=11182at5820	Peptidyl-prolyl cis-trans isomerase
11184at5820	Complete	PfW2_chromosome_9	611851	612501	+	335.6	192	https://www.orthodb.org/v10?query=11184at5820	Glycolipid transfer protein, putative
11189at5820	Missing
11190at5820	Complete	PfW2_chromosome_3	395518	396307	-	327.7	192	https://www.orthodb.org/v10?query=11190at5820	Eukaryotic translation initiation factor 3 subunit K
11192at5820	Complete	PfW2_chromosome_10	321988	322913	-	380.6	180	https://www.orthodb.org/v10?query=11192at5820	Adenylate kinase
11195at5820	Complete	PfW2_chromosome_12	1882445	1883233	+	245.1	272	https://www.orthodb.org/v10?query=11195at5820	PowCR01_140067200
11198at5820	Complete	PfW2_chromosome_8	1022664	1023578	-	333.9	273	https://www.orthodb.org/v10?query=11198at5820	PowCR01_050010600
11199at5820	Fragmented	PfW2_chromosome_2	774361	775317	-	306.7	184	https://www.orthodb.org/v10?query=11199at5820	Pseudouridine synthase, putative
11201at5820	Complete	PfW2_chromosome_4	592748	593893	-	354.1	317	https://www.orthodb.org/v10?query=11201at5820	Repressor of RNA polymerase III transcription MAF1, putative
11205at5820	Complete	PfW2_chromosome_10	1194214	1194969	+	366.3	195	https://www.orthodb.org/v10?query=11205at5820	RNA methyltransferase, putative
11212at5820	Complete	PfW2_chromosome_14	2217122	2218566	+	339.2	177	https://www.orthodb.org/v10?query=11212at5820	Methyltransferase, putative
11213at5820	Missing
11215at5820	Complete	PfW2_chromosome_11	58610	59342	+	421.1	215	https://www.orthodb.org/v10?query=11215at5820	Casein kinase II subunit beta
11216at5820	Missing
11219at5820	Complete	PfW2_chromosome_2	653249	655159	-	324.0	203	https://www.orthodb.org/v10?query=11219at5820	Palmitoyltransferase
11223at5820	Missing
11227at5820	Complete	PfW2_chromosome_5	734654	735340	-	340.6	178	https://www.orthodb.org/v10?query=11227at5820	Cyclin
11240at5820	Missing
11243at5820	Missing
11247at5820	Complete	PfW2_chromosome_8	939506	940678	-	317.5	197	https://www.orthodb.org/v10?query=11247at5820	RWD domain-containing protein, putative
11249at5820	Complete	PfW2_chromosome_7	320706	321618	+	345.0	178	https://www.orthodb.org/v10?query=11249at5820	EKC/KEOPS complex subunit BUD32, putative
11252at5820	Complete	PfW2_chromosome_9	1209601	1210712	+	262.7	221	https://www.orthodb.org/v10?query=11252at5820	PowCR01_070033600
11257at5820	Complete	PfW2_chromosome_11	338945	339724	-	277.4	201	https://www.orthodb.org/v10?query=11257at5820	SNARE protein, putative
11263at5820	Missing
11264at5820	Complete	PfW2_chromosome_13	968806	969432	+	332.0	172	https://www.orthodb.org/v10?query=11264at5820	Synaptobrevin like YKT6
11265at5820	Complete	PfW2_chromosome_13	2398569	2399411	+	362.7	176	https://www.orthodb.org/v10?query=11265at5820	Cytochrome c oxidase subunit 2, putative
11276at5820	Complete	PfW2_chromosome_12	1994647	1995873	-	343.4	169	https://www.orthodb.org/v10?query=11276at5820	Thymidylate kinase
11287at5820	Complete	PfW2_chromosome_6	1056275	1057553	+	325.0	260	https://www.orthodb.org/v10?query=11287at5820	Ribonuclease P/MRP, subunit p29
11291at5820	Complete	PfW2_chromosome_9	1289851	1290365	+	368.6	169	https://www.orthodb.org/v10?query=11291at5820	Transcription factor with AP2 domain(S), putative
11298at5820	Complete	PfW2_chromosome_7	709617	710807	-	376.3	191	https://www.orthodb.org/v10?query=11298at5820	PowCR01_030018400
11299at5820	Complete	PfW2_chromosome_13	924262	925368	+	253.3	263	https://www.orthodb.org/v10?query=11299at5820	Protein BCP1, putative
11301at5820	Complete	PfW2_chromosome_11	423053	424178	+	266.6	326	https://www.orthodb.org/v10?query=11301at5820	Rpr2, RNAse P, putative
11314at5820	Complete	PfW2_chromosome_9	85260	87102	-	388.1	166	https://www.orthodb.org/v10?query=11314at5820	Ras-related protein RAB7, putative
11317at5820	Complete	PfW2_chromosome_1	276615	278425	+	257.1	140	https://www.orthodb.org/v10?query=11317at5820	Rab family, other
11318at5820	Complete	PfW2_chromosome_13	1852674	1854268	+	330.0	193	https://www.orthodb.org/v10?query=11318at5820	GTPase, putative
11319at5820	Complete	PfW2_chromosome_9	887331	887996	-	344.1	195	https://www.orthodb.org/v10?query=11319at5820	OTU-like cysteine protease, putative
11320at5820	Complete	PfW2_chromosome_14	2201540	2202022	-	373.9	160	https://www.orthodb.org/v10?query=11320at5820	Ribosomal protein S11
11330at5820	Complete	PfW2_chromosome_12	157393	160020	-	424.5	300	https://www.orthodb.org/v10?query=11330at5820	A0A077TIJ3_PLACH
11332at5820	Complete	PfW2_chromosome_12	1189708	1190869	-	349.9	173	https://www.orthodb.org/v10?query=11332at5820	ATP-dependent protease, HslV subunit
11333at5820	Complete	PfW2_chromosome_14	1149856	1151162	-	302.5	212	https://www.orthodb.org/v10?query=11333at5820	PowCR01_130026900
11338at5820	Complete	PfW2_chromosome_14	868588	869578	-	233.8	247	https://www.orthodb.org/v10?query=11338at5820	DnaJ domain
11341at5820	Complete	PfW2_chromosome_9	581689	582300	-	320.3	176	https://www.orthodb.org/v10?query=11341at5820	GINS complex subunit Psf3, putative
11342at5820	Complete	PfW2_chromosome_14	1790770	1791673	+	417.6	188	https://www.orthodb.org/v10?query=11342at5820	Calmodulin-like protein
11343at5820	Complete	PfW2_chromosome_11	564854	565665	-	476.5	213	https://www.orthodb.org/v10?query=11343at5820	GTP-binding nuclear protein
11347at5820	Complete	PfW2_chromosome_12	1518179	1518862	-	336.7	192	https://www.orthodb.org/v10?query=11347at5820	Calcyclin binding protein
11353at5820	Complete	PfW2_chromosome_10	355881	356774	+	295.4	252	https://www.orthodb.org/v10?query=11353at5820	PowCR01_080016400
11355at5820	Complete	PfW2_chromosome_12	1491038	1492343	-	319.4	288	https://www.orthodb.org/v10?query=11355at5820	PowCR01_140057200
11374at5820	Complete	PfW2_chromosome_3	670409	671013	-	261.4	166	https://www.orthodb.org/v10?query=11374at5820	26S proteasome non-ATPase regulatory subunit 9
11375at5820	Complete	PfW2_chromosome_10	374948	376299	+	311.7	178	https://www.orthodb.org/v10?query=11375at5820	Dolichyl-phosphate-mannose protein mannosyltransferase, putative
11378at5820	Missing
11379at5820	Fragmented	PfW2_chromosome_9	228819	229283	+	260.9	136	https://www.orthodb.org/v10?query=11379at5820	PowCR01_070007900
11382at5820	Complete	PfW2_chromosome_6	425504	426664	+	435.8	240	https://www.orthodb.org/v10?query=11382at5820	Transcription factor with AP2 domain(S), putative
11388at5820	Missing
11393at5820	Complete	PfW2_chromosome_11	483094	484354	+	314.5	198	https://www.orthodb.org/v10?query=11393at5820	Transcription factor with AP2 domain(S), putative
11395at5820	Complete	PfW2_chromosome_13	2469699	2470559	+	381.3	219	https://www.orthodb.org/v10?query=11395at5820	Ribosomal protein L9
11400at5820	Complete	PfW2_chromosome_10	119386	120228	+	398.9	254	https://www.orthodb.org/v10?query=11400at5820	Inner membrane complex protein 1c, putative
11412at5820	Complete	PfW2_chromosome_12	942102	943365	-	385.1	189	https://www.orthodb.org/v10?query=11412at5820	Cytochrome c heme lyase
11414at5820	Complete	PfW2_chromosome_6	945505	946745	-	275.4	197	https://www.orthodb.org/v10?query=11414at5820	N-acetylglucosaminylphosphatidylinositol deacetylase, putative
11418at5820	Complete	PfW2_chromosome_14	1544427	1545310	+	258.5	171	https://www.orthodb.org/v10?query=11418at5820	Copper transporter
11425at5820	Complete	PfW2_chromosome_7	1085755	1086369	-	416.2	187	https://www.orthodb.org/v10?query=11425at5820	PowCR01_020015800
11428at5820	Missing
11434at5820	Complete	PfW2_chromosome_7	417965	419385	-	340.2	208	https://www.orthodb.org/v10?query=11434at5820	PowCR01_010013600
11444at5820	Complete	PfW2_chromosome_14	2407453	2408696	-	317.1	182	https://www.orthodb.org/v10?query=11444at5820	Bax inhibitor 1, putative
11454at5820	Complete	PfW2_chromosome_11	1088829	1091392	+	387.1	298	https://www.orthodb.org/v10?query=11454at5820	PowCR01_090032500
11464at5820	Complete	PfW2_chromosome_11	1702777	1704729	+	171.9	267	https://www.orthodb.org/v10?query=11464at5820	A0A2P9DB98_9APIC
11471at5820	Complete	PfW2_chromosome_12	482310	483290	-	327.9	177	https://www.orthodb.org/v10?query=11471at5820	Glutathione peroxidase
11472at5820	Complete	PfW2_chromosome_5	1009669	1010876	+	356.7	186	https://www.orthodb.org/v10?query=11472at5820	PowCR01_100013300
11479at5820	Fragmented	PfW2_chromosome_4	721519	722492	+	231.2	163	https://www.orthodb.org/v10?query=11479at5820	A0A1J1GLD8_PLAGA
11481at5820	Missing
11483at5820	Complete	PfW2_chromosome_14	146883	147771	+	346.0	209	https://www.orthodb.org/v10?query=11483at5820	PowCR01_130051600
11485at5820	Complete	PfW2_chromosome_14	2937004	2938269	+	371.7	239	https://www.orthodb.org/v10?query=11485at5820	DnaJ protein, putative
11487at5820	Complete	PfW2_chromosome_13	2531324	2532797	-	230.9	116	https://www.orthodb.org/v10?query=11487at5820	DNA-directed RNA polymerase II, putative
11489at5820	Missing
11490at5820	Complete	PfW2_chromosome_13	1272361	1273321	+	309.8	169	https://www.orthodb.org/v10?query=11490at5820	SAM-dependent RNA methyltransferase, putative
11491at5820	Missing
11495at5820	Complete	PfW2_chromosome_5	339221	340069	-	363.7	231	https://www.orthodb.org/v10?query=11495at5820	Single-strand DNA-binding protein
11499at5820	Complete	PfW2_chromosome_6	983011	983905	+	190.6	237	https://www.orthodb.org/v10?query=11499at5820	PowCR01_110025800
11503at5820	Complete	PfW2_chromosome_7	333843	334526	-	412.6	178	https://www.orthodb.org/v10?query=11503at5820	Cg8 protein
11508at5820	Complete	PfW2_chromosome_14	2798308	2799093	-	392.1	202	https://www.orthodb.org/v10?query=11508at5820	K Homology domain, type 1
11510at5820	Missing
11512at5820	Complete	PfW2_chromosome_6	714051	715873	-	296.0	195	https://www.orthodb.org/v10?query=11512at5820	Rhomboid-like protein
11513at5820	Complete	PfW2_chromosome_14	1343290	1344178	-	211.6	212	https://www.orthodb.org/v10?query=11513at5820	PowCR01_130022500
11516at5820	Complete	PfW2_chromosome_14	2252706	2254360	-	306.0	211	https://www.orthodb.org/v10?query=11516at5820	3-oxo-5-alpha-steroid 4-dehydrogenase activity
11518at5820	Fragmented	PfW2_chromosome_14	1190020	1190649	+	230.6	174	https://www.orthodb.org/v10?query=11518at5820	PowCR01_130025800
11519at5820	Complete	PfW2_chromosome_14	903498	905258	+	488.9	284	https://www.orthodb.org/v10?query=11519at5820	Peptidyl-prolyl cis-trans isomerase
11527at5820	Fragmented	PfW2_chromosome_14	325126	325971	+	368.2	215	https://www.orthodb.org/v10?query=11527at5820	PowCR01_130048000
11531at5820	Complete	PfW2_chromosome_14	2854241	2854901	+	302.7	153	https://www.orthodb.org/v10?query=11531at5820	Proteasome subunit beta type
11537at5820	Complete	PfW2_chromosome_13	2621401	2622317	-	361.3	196	https://www.orthodb.org/v10?query=11537at5820	Ribosome biogenesis protein MRT4, putative
11538at5820	Complete	PfW2_chromosome_13	1248848	1250120	-	325.8	189	https://www.orthodb.org/v10?query=11538at5820	Protein tyrosine phosphatase-like protein, putative
11542at5820	Complete	PfW2_chromosome_9	185271	186016	-	361.1	239	https://www.orthodb.org/v10?query=11542at5820	PowCR01_070007400
11547at5820	Complete	PfW2_chromosome_13	667892	669002	-	315.4	207	https://www.orthodb.org/v10?query=11547at5820	RNA-binding domain superfamily
11548at5820	Complete	PfW2_chromosome_9	449550	451670	+	439.5	255	https://www.orthodb.org/v10?query=11548at5820	Phosphatidylinositol N-acetylglucosaminyltransferase, putative
11551at5820	Fragmented	PfW2_chromosome_14	2405105	2406659	-	272.7	153	https://www.orthodb.org/v10?query=11551at5820	NAD(P)H-hydrate epimerase
11552at5820	Complete	PfW2_chromosome_12	1341704	1342488	-	295.1	169	https://www.orthodb.org/v10?query=11552at5820	PowCR01_140053800
11557at5820	Complete	PfW2_chromosome_5	811817	812719	-	352.7	242	https://www.orthodb.org/v10?query=11557at5820	ssDNA-binding transcriptional regulator
11564at5820	Complete	PfW2_chromosome_13	2414283	2414855	+	348.4	171	https://www.orthodb.org/v10?query=11564at5820	PowCR01_110012500
11576at5820	Complete	PfW2_chromosome_4	559637	560251	-	343.3	190	https://www.orthodb.org/v10?query=11576at5820	Adenylate kinase
11577at5820	Complete	PfW2_chromosome_2	162918	163636	+	320.9	177	https://www.orthodb.org/v10?query=11577at5820	ERCC1 nucleotide excision repair protein, putative
11579at5820	Fragmented	PfW2_chromosome_10	372264	372829	-	288.5	120	https://www.orthodb.org/v10?query=11579at5820	Translation initiation factor 2 subunit 2
11580at5820	Complete	PfW2_chromosome_5	236476	237441	+	421.9	228	https://www.orthodb.org/v10?query=11580at5820	TATA-box-binding protein
11588at5820	Complete	PfW2_chromosome_2	357591	358913	-	295.9	184	https://www.orthodb.org/v10?query=11588at5820	PowCR01_040017000
11589at5820	Complete	PfW2_chromosome_5	559654	560193	-	377.0	175	https://www.orthodb.org/v10?query=11589at5820	Ras-related protein Rab-1A
11606at5820	Complete	PfW2_chromosome_9	807395	808264	+	248.7	182	https://www.orthodb.org/v10?query=11606at5820	PowCR01_070023200
11615at5820	Complete	PfW2_chromosome_10	234485	236124	+	295.5	153	https://www.orthodb.org/v10?query=11615at5820	PPPDE peptidase, putative
11617at5820	Complete	PfW2_chromosome_7	331998	332573	-	192.4	167	https://www.orthodb.org/v10?query=11617at5820	Inner membrane complex protein 1d, putative
11621at5820	Complete	PfW2_chromosome_6	853060	854090	-	375.3	244	https://www.orthodb.org/v10?query=11621at5820	PowCR01_110028900
11623at5820	Complete	PfW2_chromosome_13	155610	156688	+	366.1	195	https://www.orthodb.org/v10?query=11623at5820	GINS complex, subunit Psf3
11626at5820	Complete	PfW2_chromosome_2	574082	574985	-	349.9	177	https://www.orthodb.org/v10?query=11626at5820	Ribosomal protein L13
11629at5820	Complete	PfW2_chromosome_7	859215	859889	-	355.0	195	https://www.orthodb.org/v10?query=11629at5820	Dynactin subunit 5, putative
11633at5820	Fragmented	PfW2_chromosome_6	1154486	1155424	+	233.2	160	https://www.orthodb.org/v10?query=11633at5820	PowCR01_110021900
11634at5820	Complete	PfW2_chromosome_5	102698	103911	+	270.5	167	https://www.orthodb.org/v10?query=11634at5820	50S ribosomal protein L28, apicoplast, putative
11642at5820	Complete	PfW2_chromosome_14	1886890	1887709	+	272.7	155	https://www.orthodb.org/v10?query=11642at5820	Heme detoxification protein
11644at5820	Complete	PfW2_chromosome_4	797605	798402	+	353.4	231	https://www.orthodb.org/v10?query=11644at5820	Ribosome recycling factor
11645at5820	Complete	PfW2_chromosome_14	2440774	2442174	+	361.9	223	https://www.orthodb.org/v10?query=11645at5820	Apicoplast ribosomal protein S10, putative
11646at5820	Complete	PfW2_chromosome_12	1883989	1884855	-	429.5	234	https://www.orthodb.org/v10?query=11646at5820	Bax inhibitor 1, putative
11647at5820	Complete	PfW2_chromosome_14	2224500	2225553	-	417.7	237	https://www.orthodb.org/v10?query=11647at5820	Hemolysin III, putative
11648at5820	Complete	PfW2_chromosome_9	1106535	1108206	+	364.2	268	https://www.orthodb.org/v10?query=11648at5820	PowCR01_070030900
11650at5820	Complete	PfW2_chromosome_14	3027094	3028026	+	473.5	290	https://www.orthodb.org/v10?query=11650at5820	Trailer hitch homolog, putative
11654at5820	Complete	PfW2_chromosome_13	1092425	1092994	+	321.5	178	https://www.orthodb.org/v10?query=11654at5820	Nicotinate-nucleotide adenylyltransferase
11659at5820	Complete	PfW2_chromosome_9	749855	750577	+	390.1	220	https://www.orthodb.org/v10?query=11659at5820	Pyridoxal phosphate homeostasis protein
11664at5820	Complete	PfW2_chromosome_10	1258166	1259625	-	355.0	225	https://www.orthodb.org/v10?query=11664at5820	Leucine-rich repeat protein
11670at5820	Fragmented	PfW2_chromosome_14	1466846	1467523	-	213.6	118	https://www.orthodb.org/v10?query=11670at5820	Bis(5'-adenosyl)-triphosphatase
11672at5820	Complete	PfW2_chromosome_9	736551	737508	-	327.7	197	https://www.orthodb.org/v10?query=11672at5820	PPPDE peptidase, putative
11673at5820	Complete	PfW2_chromosome_2	194802	196083	+	264.9	235	https://www.orthodb.org/v10?query=11673at5820	PowCR01_040021100
11677at5820	Complete	PfW2_chromosome_14	221145	221726	+	331.6	168	https://www.orthodb.org/v10?query=11677at5820	Vacuolar protein sorting-associated protein 29
11680at5820	Complete	PfW2_chromosome_12	56275	56859	-	204.6	198	https://www.orthodb.org/v10?query=11680at5820	Cytochrome c oxidase assembly protein COX19, putative
11681at5820	Complete	PfW2_chromosome_5	1309256	1309892	-	292.8	167	https://www.orthodb.org/v10?query=11681at5820	Ribosomal protein S16
11684at5820	Complete	PfW2_chromosome_14	2068102	2069471	+	272.6	180	https://www.orthodb.org/v10?query=11684at5820	Zinc finger, MIZ-type
11685at5820	Complete	PfW2_chromosome_9	1200090	1200730	+	90.7	115	https://www.orthodb.org/v10?query=11685at5820	Selenoprotein
11686at5820	Missing
11688at5820	Complete	PfW2_chromosome_5	561884	562764	+	284.3	184	https://www.orthodb.org/v10?query=11688at5820	A0A0D9QJL9_PLAFR
11691at5820	Missing
11693at5820	Complete	PfW2_chromosome_12	523962	524795	+	420.1	225	https://www.orthodb.org/v10?query=11693at5820	PowCR01_140033600
11696at5820	Complete	PfW2_chromosome_7	622006	623513	-	231.8	219	https://www.orthodb.org/v10?query=11696at5820	PowCR01_030016800
11702at5820	Complete	PfW2_chromosome_10	354143	354888	-	238.1	141	https://www.orthodb.org/v10?query=11702at5820	Ribosomal protein L43, mitochondrial, putative
11704at5820	Complete	PfW2_chromosome_12	438781	439473	+	341.3	193	https://www.orthodb.org/v10?query=11704at5820	HSP20-like chaperone
11708at5820	Complete	PfW2_chromosome_1	122894	124441	-	341.5	203	https://www.orthodb.org/v10?query=11708at5820	Vacuolar protein sorting-associated protein VTA1, putative
11709at5820	Missing
11710at5820	Complete	PfW2_chromosome_12	918551	919607	-	326.9	170	https://www.orthodb.org/v10?query=11710at5820	PowCR01_140044000
11717at5820	Complete	PfW2_chromosome_5	1174692	1175897	+	613.0	393	https://www.orthodb.org/v10?query=11717at5820	Hsc70-interacting protein
11720at5820	Complete	PfW2_chromosome_14	62701	63264	+	295.9	151	https://www.orthodb.org/v10?query=11720at5820	PowCR01_130054300
11721at5820	Complete	PfW2_chromosome_10	1298749	1299828	-	325.5	162	https://www.orthodb.org/v10?query=11721at5820	Ubiquitin-conjugating enzyme, putative
11722at5820	Missing
11727at5820	Fragmented	PfW2_chromosome_14	1644473	1644955	+	344.2	157	https://www.orthodb.org/v10?query=11727at5820	Ribosomal protein L1
11729at5820	Complete	PfW2_chromosome_4	556386	557009	-	297.8	180	https://www.orthodb.org/v10?query=11729at5820	Coatomer subunit zeta, putative
11733at5820	Complete	PfW2_chromosome_12	453227	454539	+	446.1	215	https://www.orthodb.org/v10?query=11733at5820	DnaJ domain
11740at5820	Complete	PfW2_chromosome_13	1975087	1976356	-	359.4	263	https://www.orthodb.org/v10?query=11740at5820	PowCR01_120007200
11745at5820	Complete	PfW2_chromosome_13	403781	405072	-	315.1	146	https://www.orthodb.org/v10?query=11745at5820	Ras-related protein Rab-5B, putative
11754at5820	Complete	PfW2_chromosome_10	188707	189492	-	166.8	180	https://www.orthodb.org/v10?query=11754at5820	PowCR01_080010500
11757at5820	Complete	PfW2_chromosome_1	339041	340620	-	275.9	262	https://www.orthodb.org/v10?query=11757at5820	PowCR01_020008300
11763at5820	Complete	PfW2_chromosome_11	102992	104031	-	313.4	161	https://www.orthodb.org/v10?query=11763at5820	RNA polymerase Rpb7, N-terminal
11767at5820	Complete	PfW2_chromosome_7	806520	807201	-	444.3	190	https://www.orthodb.org/v10?query=11767at5820	Ribosomal protein S7 domain
11770at5820	Complete	PfW2_chromosome_10	1449083	1450434	-	244.5	161	https://www.orthodb.org/v10?query=11770at5820	PowCR01_060025100
11771at5820	Complete	PfW2_chromosome_14	2379114	2379989	+	349.5	188	https://www.orthodb.org/v10?query=11771at5820	Golgi apparatus membrane protein TVP23 homolog
11773at5820	Missing
11785at5820	Complete	PfW2_chromosome_8	914693	916003	-	349.8	170	https://www.orthodb.org/v10?query=11785at5820	Dynein light chain 1, axonemal
11788at5820	Complete	PfW2_chromosome_13	1763690	1764946	-	312.1	186	https://www.orthodb.org/v10?query=11788at5820	Kinetochore protein SPC25, putative
11790at5820	Complete	PfW2_chromosome_14	616099	617167	+	257.1	164	https://www.orthodb.org/v10?query=11790at5820	PowCR01_130040500
11791at5820	Complete	PfW2_chromosome_13	1207918	1208450	+	185.8	138	https://www.orthodb.org/v10?query=11791at5820	hypothetical protein, conserved
11797at5820	Missing
11805at5820	Complete	PfW2_chromosome_11	1790538	1791080	-	307.4	156	https://www.orthodb.org/v10?query=11805at5820	PowCR01_090049000
11806at5820	Complete	PfW2_chromosome_9	956588	958267	+	280.8	180	https://www.orthodb.org/v10?query=11806at5820	PowCR01_070027000
11811at5820	Complete	PfW2_chromosome_9	1040906	1041755	-	308.8	171	https://www.orthodb.org/v10?query=11811at5820	Replication termination factor, putative
11812at5820	Complete	PfW2_chromosome_10	1195708	1196341	+	233.8	206	https://www.orthodb.org/v10?query=11812at5820	Calmodulin, putative
11815at5820	Fragmented	PfW2_chromosome_2	387998	388870	+	204.1	122	https://www.orthodb.org/v10?query=11815at5820	2-C-methyl-D-erythritol 2,4-cyclodiphosphate synthase
11817at5820	Complete	PfW2_chromosome_11	1661936	1662974	-	400.5	179	https://www.orthodb.org/v10?query=11817at5820	Ras-related protein Rab-6, putative
11829at5820	Complete	PfW2_chromosome_13	2321638	2322686	+	315.5	161	https://www.orthodb.org/v10?query=11829at5820	ADP-ribosylation factor, putative
11830at5820	Complete	PfW2_chromosome_13	1978990	1980032	+	371.5	166	https://www.orthodb.org/v10?query=11830at5820	Ribosomal protein L22/L17
11831at5820	Complete	PfW2_chromosome_9	911917	913184	-	309.2	155	https://www.orthodb.org/v10?query=11831at5820	Apoptosis regulator BCL-W
11834at5820	Fragmented	PfW2_chromosome_14	2917431	2918383	-	222.9	144	https://www.orthodb.org/v10?query=11834at5820	PowCR01_120037900
11837at5820	Complete	PfW2_chromosome_10	1187469	1188644	-	273.2	173	https://www.orthodb.org/v10?query=11837at5820	PowCR01_060018200
11839at5820	Missing
11842at5820	Complete	PfW2_chromosome_10	227173	228508	+	206.3	241	https://www.orthodb.org/v10?query=11842at5820	PowCR01_080011800
11846at5820	Complete	PfW2_chromosome_13	900553	901340	-	357.0	165	https://www.orthodb.org/v10?query=11846at5820	Ribosomal protein L6, alpha-beta domain
11847at5820	Fragmented	PfW2_chromosome_12	735474	735890	-	273.2	132	https://www.orthodb.org/v10?query=11847at5820	Phosphatidylethanolamine-binding protein
11848at5820	Complete	PfW2_chromosome_11	484656	485412	-	337.3	163	https://www.orthodb.org/v10?query=11848at5820	Peptidyl-prolyl cis-trans isomerase
11852at5820	Complete	PfW2_chromosome_7	801810	803122	+	380.9	203	https://www.orthodb.org/v10?query=11852at5820	PowCR01_030020900
11853at5820	Complete	PfW2_chromosome_10	670803	671648	+	261.1	215	https://www.orthodb.org/v10?query=11853at5820	PowCR01_060006300
11854at5820	Complete	PfW2_chromosome_11	353823	355058	+	326.9	202	https://www.orthodb.org/v10?query=11854at5820	PowCR01_090013500
11856at5820	Complete	PfW2_chromosome_13	1839125	1840432	+	243.7	178	https://www.orthodb.org/v10?query=11856at5820	Leucine-rich repeat protein
11857at5820	Complete	PfW2_chromosome_7	88961	90354	+	337.6	210	https://www.orthodb.org/v10?query=11857at5820	PowCR01_010006300
11859at5820	Complete	PfW2_chromosome_5	654892	655784	-	411.6	246	https://www.orthodb.org/v10?query=11859at5820	Phosducin-like protein, putative
11868at5820	Complete	PfW2_chromosome_13	898743	899770	-	294.3	147	https://www.orthodb.org/v10?query=11868at5820	Beta-hydroxyacyl-ACP dehydratase, putative
11872at5820	Complete	PfW2_chromosome_13	1024013	1024995	-	226.2	181	https://www.orthodb.org/v10?query=11872at5820	PowCR01_120031700
11880at5820	Complete	PfW2_chromosome_12	939826	940744	+	415.4	232	https://www.orthodb.org/v10?query=11880at5820	Histone chaperone ASF1, putative
11890at5820	Complete	PfW2_chromosome_9	984825	985674	+	376.1	181	https://www.orthodb.org/v10?query=11890at5820	PowCR01_070027800
11897at5820	Complete	PfW2_chromosome_13	2595988	2597886	-	429.6	302	https://www.orthodb.org/v10?query=11897at5820	Phosphatidylserine synthase, putative
11900at5820	Complete	PfW2_chromosome_3	771383	772736	+	393.6	190	https://www.orthodb.org/v10?query=11900at5820	Vesicle transporter SEC22
11902at5820	Missing
11913at5820	Complete	PfW2_chromosome_5	1208629	1209240	-	379.2	181	https://www.orthodb.org/v10?query=11913at5820	Peptidyl-prolyl cis-trans isomerase
11921at5820	Complete	PfW2_chromosome_6	195702	196549	+	283.5	227	https://www.orthodb.org/v10?query=11921at5820	PowCR01_110045000
11923at5820	Missing
11927at5820	Complete	PfW2_chromosome_14	1496793	1497344	-	289.2	137	https://www.orthodb.org/v10?query=11927at5820	Trafficking protein particle complex subunit
11928at5820	Missing
11929at5820	Complete	PfW2_chromosome_14	1542235	1542819	+	393.3	187	https://www.orthodb.org/v10?query=11929at5820	Peroxiredoxin (Alkyl hydroperoxide reductase subunit C)
11931at5820	Missing
11943at5820	Complete	PfW2_chromosome_13	2331758	2332285	-	267.1	132	https://www.orthodb.org/v10?query=11943at5820	PowCR01_110014400
11952at5820	Complete	PfW2_chromosome_3	606947	608097	+	262.5	152	https://www.orthodb.org/v10?query=11952at5820	HVA22/TB2/DP1 family protein, putative
11954at5820	Fragmented	PfW2_chromosome_6	478842	479547	+	226.0	155	https://www.orthodb.org/v10?query=11954at5820	Peptidyl-tRNA hydrolase
11956at5820	Complete	PfW2_chromosome_1	360580	361756	-	458.5	278	https://www.orthodb.org/v10?query=11956at5820	Elongation of fatty acids protein
11965at5820	Complete	PfW2_chromosome_8	673591	674547	+	322.3	171	https://www.orthodb.org/v10?query=11965at5820	Phosphopantothenoylcysteine decarboxylase, putative
11966at5820	Fragmented	PfW2_chromosome_5	235079	235561	-	212.5	103	https://www.orthodb.org/v10?query=11966at5820	Ribosomal protein L24e, conserved site
11967at5820	Complete	PfW2_chromosome_12	564975	566312	+	459.6	236	https://www.orthodb.org/v10?query=11967at5820	PowCR01_140035200
11968at5820	Complete	PfW2_chromosome_13	843948	845123	+	397.7	221	https://www.orthodb.org/v10?query=11968at5820	Vesicle transport protein
11969at5820	Complete	PfW2_chromosome_12	1676886	1678423	+	347.9	212	https://www.orthodb.org/v10?query=11969at5820	Mitochondrial carrier protein, putative
11976at5820	Missing
11987at5820	Missing
12000at5820	Complete	PfW2_chromosome_6	504276	505044	+	262.5	171	https://www.orthodb.org/v10?query=12000at5820	Apicoplast ribosomal protein L18, putative
12020at5820	Complete	PfW2_chromosome_5	519279	520480	+	253.9	134	https://www.orthodb.org/v10?query=12020at5820	Ras-related protein Rab-1B
12024at5820	Fragmented	PfW2_chromosome_8	368279	368941	+	243.3	144	https://www.orthodb.org/v10?query=12024at5820	Ubiquitin regulatory protein, putative
12027at5820	Complete	PfW2_chromosome_13	1582624	1583448	-	423.9	222	https://www.orthodb.org/v10?query=12027at5820	Ribosomal protein S6e
12028at5820	Fragmented	PfW2_chromosome_10	794168	795216	-	295.6	138	https://www.orthodb.org/v10?query=12028at5820	Small GTPase superfamily, ARF/SAR type
12033at5820	Missing
12042at5820	Fragmented	PfW2_chromosome_1	243869	244856	+	404.5	267	https://www.orthodb.org/v10?query=12042at5820	DNA binding protein, putative
12048at5820	Complete	PfW2_chromosome_10	78465	79580	-	287.9	145	https://www.orthodb.org/v10?query=12048at5820	Sulfhydryl oxidase
12049at5820	Complete	PfW2_chromosome_1	352146	352817	+	295.5	172	https://www.orthodb.org/v10?query=12049at5820	Photosensitized INA-labeled protein PHIL1, putative
12050at5820	Missing
12063at5820	Complete	PfW2_chromosome_10	1092563	1093528	-	377.8	166	https://www.orthodb.org/v10?query=12063at5820	RNA polymerase Rpb7-like, N-terminal domain superfamily
12065at5820	Complete	PfW2_chromosome_13	1241370	1242210	+	105.8	45	https://www.orthodb.org/v10?query=12065at5820	Signal peptidase I
12066at5820	Complete	PfW2_chromosome_9	159108	159662	-	312.6	167	https://www.orthodb.org/v10?query=12066at5820	Signal peptidase complex subunit 3, putative
12071at5820	Complete	PfW2_chromosome_13	592505	594274	-	269.7	164	https://www.orthodb.org/v10?query=12071at5820	CDP-diacylglycerol--inositol 3-phosphatidyltransferase
12072at5820	Complete	PfW2_chromosome_13	2019562	2020546	-	326.3	168	https://www.orthodb.org/v10?query=12072at5820	Protein disulfide-isomerase
12083at5820	Missing
12084at5820	Missing
12085at5820	Complete	PfW2_chromosome_12	395576	396142	-	315.6	176	https://www.orthodb.org/v10?query=12085at5820	ATP synthase mitochondrial F1 complex assembly factor 1, putative
12096at5820	Complete	PfW2_chromosome_5	801351	801988	+	349.7	157	https://www.orthodb.org/v10?query=12096at5820	RNA-binding S4 domain
12097at5820	Fragmented	PfW2_chromosome_9	1306263	1306706	-	223.6	125	https://www.orthodb.org/v10?query=12097at5820	U2 small nuclear ribonucleoprotein B'', putative
12100at5820	Complete	PfW2_chromosome_8	328511	329738	+	361.1	172	https://www.orthodb.org/v10?query=12100at5820	Ras-related protein Rab-18, putative
12104at5820	Complete	PfW2_chromosome_13	1314608	1315309	+	286.3	180	https://www.orthodb.org/v10?query=12104at5820	PowCR01_120025000
12105at5820	Missing
12107at5820	Complete	PfW2_chromosome_13	1948385	1949201	+	300.5	200	https://www.orthodb.org/v10?query=12107at5820	PowCR01_120007900
12109at5820	Complete	PfW2_chromosome_14	1061879	1062718	+	392.6	236	https://www.orthodb.org/v10?query=12109at5820	PowCR01_130028900
12110at5820	Complete	PfW2_chromosome_9	148980	149799	+	305.4	195	https://www.orthodb.org/v10?query=12110at5820	PH domain-containing protein, putative
12115at5820	Complete	PfW2_chromosome_5	1236213	1237390	+	318.3	159	https://www.orthodb.org/v10?query=12115at5820	Cell cycle regulator protein, putative
12119at5820	Fragmented	PfW2_chromosome_12	1873253	1873762	+	209.9	146	https://www.orthodb.org/v10?query=12119at5820	U3 small nucleolar RNA-associated protein 11
12123at5820	Complete	PfW2_chromosome_11	868385	869424	-	302.8	188	https://www.orthodb.org/v10?query=12123at5820	Ribosome biogenesis regulatory protein
12126at5820	Complete	PfW2_chromosome_14	2449953	2450501	+	362.3	171	https://www.orthodb.org/v10?query=12126at5820	RNA-binding S4 domain
12127at5820	Complete	PfW2_chromosome_7	700544	701984	+	179.6	149	https://www.orthodb.org/v10?query=12127at5820	Prefoldin subunit 3
12128at5820	Missing
12135at5820	Complete	PfW2_chromosome_6	561441	562031	+	315.4	178	https://www.orthodb.org/v10?query=12135at5820	Pre-mRNA-splicing factor CWF7, putative
12136at5820	Fragmented	PfW2_chromosome_8	903196	903561	-	198.3	111	https://www.orthodb.org/v10?query=12136at5820	Mediator of RNA polymerase II transcription subunit 7
12144at5820	Complete	PfW2_chromosome_14	2820848	2821456	+	297.7	164	https://www.orthodb.org/v10?query=12144at5820	Mediator of RNA polymerase II transcription subunit 6
12146at5820	Complete	PfW2_chromosome_11	1657007	1658399	-	361.8	181	https://www.orthodb.org/v10?query=12146at5820	Apicoplast import protein Tic20, putative
12150at5820	Complete	PfW2_chromosome_11	322062	323020	-	303.7	152	https://www.orthodb.org/v10?query=12150at5820	Ribosomal protein L11, C-terminal
12151at5820	Complete	PfW2_chromosome_10	370166	371211	+	132.8	101	https://www.orthodb.org/v10?query=12151at5820	Ankyrin repeat-containing domain
12153at5820	Complete	PfW2_chromosome_10	168133	168738	-	316.1	180	https://www.orthodb.org/v10?query=12153at5820	PowCR01_080009600
12154at5820	Complete	PfW2_chromosome_2	232914	234285	+	234.5	178	https://www.orthodb.org/v10?query=12154at5820	RNA-binding domain superfamily
12157at5820	Missing
12158at5820	Complete	PfW2_chromosome_7	791697	792428	+	314.9	181	https://www.orthodb.org/v10?query=12158at5820	PowCR01_030020600
12176at5820	Complete	PfW2_chromosome_10	174005	175301	-	371.2	228	https://www.orthodb.org/v10?query=12176at5820	PowCR01_080009800
12189at5820	Complete	PfW2_chromosome_8	674984	675610	-	341.9	189	https://www.orthodb.org/v10?query=12189at5820	Vacuolar protein sorting-associated protein 2, putative
12190at5820	Complete	PfW2_chromosome_6	249367	250023	-	293.3	181	https://www.orthodb.org/v10?query=12190at5820	Glutaredoxin-like protein
12195at5820	Complete	PfW2_chromosome_14	2761321	2762331	+	331.6	217	https://www.orthodb.org/v10?query=12195at5820	Leucine-rich repeat protein
12211at5820	Complete	PfW2_chromosome_9	1264085	1264888	+	229.4	179	https://www.orthodb.org/v10?query=12211at5820	A0A0D9QJ09_PLAFR
12219at5820	Complete	PfW2_chromosome_10	933737	935201	+	191.7	156	https://www.orthodb.org/v10?query=12219at5820	HORMA domain protein, putative
12220at5820	Complete	PfW2_chromosome_4	288062	289386	-	193.3	145	https://www.orthodb.org/v10?query=12220at5820	Peptidyl-tRNA hydrolase 2, putative
12224at5820	Complete	PfW2_chromosome_9	771817	773616	-	262.5	209	https://www.orthodb.org/v10?query=12224at5820	Chaperone, putative
12225at5820	Complete	PfW2_chromosome_14	1967981	1969022	-	298.1	207	https://www.orthodb.org/v10?query=12225at5820	Gamete egress and sporozoite traversal protein, putative
12230at5820	Complete	PfW2_chromosome_9	1110529	1112217	+	338.5	210	https://www.orthodb.org/v10?query=12230at5820	RNA-binding domain superfamily
12234at5820	Complete	PfW2_chromosome_2	738925	740082	+	302.0	221	https://www.orthodb.org/v10?query=12234at5820	PowCR01_040008000
12237at5820	Complete	PfW2_chromosome_14	1000839	1004399	-	267.8	769	https://www.orthodb.org/v10?query=12237at5820	PowCR01_130030200
12242at5820	Complete	PfW2_chromosome_4	599693	600773	+	363.3	168	https://www.orthodb.org/v10?query=12242at5820	Small GTP-binding protein sar1
12243at5820	Complete	PfW2_chromosome_12	1832973	1833584	+	353.9	187	https://www.orthodb.org/v10?query=12243at5820	EF-hand domain
12247at5820	Complete	PfW2_chromosome_2	247202	248434	+	316.1	164	https://www.orthodb.org/v10?query=12247at5820	Cysteine desulfuration protein SufE
12250at5820	Complete	PfW2_chromosome_3	251092	252096	-	458.0	216	https://www.orthodb.org/v10?query=12250at5820	Ribosomal protein L30, ferredoxin-like fold domain
12251at5820	Complete	PfW2_chromosome_13	2102166	2103127	-	295.3	219	https://www.orthodb.org/v10?query=12251at5820	60S ribosomal protein L7-2, putative
12253at5820	Complete	PfW2_chromosome_13	1464445	1465099	+	232.8	178	https://www.orthodb.org/v10?query=12253at5820	PowCR01_120020700
12261at5820	Complete	PfW2_chromosome_12	134547	135375	+	302.1	150	https://www.orthodb.org/v10?query=12261at5820	Cytochrome c heme lyase
12267at5820	Complete	PfW2_chromosome_13	99408	100250	+	312.6	180	https://www.orthodb.org/v10?query=12267at5820	Methyltransferase-like protein, putative
12274at5820	Complete	PfW2_chromosome_9	787728	788814	+	275.1	161	https://www.orthodb.org/v10?query=12274at5820	ADP-ribosylation factor, putative
12276at5820	Complete	PfW2_chromosome_9	1102665	1103261	+	308.9	173	https://www.orthodb.org/v10?query=12276at5820	Guanylate kinase
12286at5820	Fragmented	PfW2_chromosome_8	582114	582916	+	295.6	163	https://www.orthodb.org/v10?query=12286at5820	Nucleophosmin 1
12287at5820	Complete	PfW2_chromosome_11	1551621	1553934	+	189.5	203	https://www.orthodb.org/v10?query=12287at5820	PowCR01_090042900
12292at5820	Complete	PfW2_chromosome_11	1228765	1229950	-	205.8	115	https://www.orthodb.org/v10?query=12292at5820	PowCR01_090035800
12294at5820	Complete	PfW2_chromosome_9	1258221	1259669	-	189.8	166	https://www.orthodb.org/v10?query=12294at5820	Calcyclin binding protein, putative
12300at5820	Complete	PfW2_chromosome_13	1093533	1094339	-	342.7	237	https://www.orthodb.org/v10?query=12300at5820	Regulator of nonsense transcripts 3B, putative
12304at5820	Complete	PfW2_chromosome_11	1740335	1741473	+	287.5	164	https://www.orthodb.org/v10?query=12304at5820	Protein YIPF
12307at5820	Complete	PfW2_chromosome_9	1088169	1088753	+	268.5	157	https://www.orthodb.org/v10?query=12307at5820	PowCR01_070030200
12324at5820	Fragmented	PfW2_chromosome_5	592715	593780	+	282.5	194	https://www.orthodb.org/v10?query=12324at5820	A0A2P9GG54_9APIC
12327at5820	Complete	PfW2_chromosome_14	2687634	2688698	+	258.0	174	https://www.orthodb.org/v10?query=12327at5820	60S ribosome subunit biogenesis protein NIP7 homolog
12328at5820	Complete	PfW2_chromosome_3	403554	404331	+	271.6	170	https://www.orthodb.org/v10?query=12328at5820	PowCR01_080035700
12330at5820	Complete	PfW2_chromosome_13	91190	92049	-	307.6	154	https://www.orthodb.org/v10?query=12330at5820	40S ribosomal protein S7
12332at5820	Complete	PfW2_chromosome_10	491655	492773	+	213.0	137	https://www.orthodb.org/v10?query=12332at5820	PowCR01_080020100
12338at5820	Complete	PfW2_chromosome_14	947832	948795	+	461.5	263	https://www.orthodb.org/v10?query=12338at5820	60S ribosomal protein L7-3, putative
12354at5820	Complete	PfW2_chromosome_14	408577	409929	+	249.7	120	https://www.orthodb.org/v10?query=12354at5820	Ankyrin repeat-containing domain
12356at5820	Complete	PfW2_chromosome_3	83362	84042	-	237.5	134	https://www.orthodb.org/v10?query=12356at5820	CDGSH iron-sulfur domain-containing protein, putative
12360at5820	Complete	PfW2_chromosome_9	1043797	1044365	-	324.2	168	https://www.orthodb.org/v10?query=12360at5820	PowCR01_070028900
12365at5820	Missing
12375at5820	Complete	PfW2_chromosome_11	513188	514640	+	240.8	144	https://www.orthodb.org/v10?query=12375at5820	Peptidyl-prolyl cis-trans isomerase
12378at5820	Complete	PfW2_chromosome_8	759734	760303	-	325.7	175	https://www.orthodb.org/v10?query=12378at5820	rRNA-processing protein FCF1, putative
12383at5820	Complete	PfW2_chromosome_8	606366	607122	+	252.3	159	https://www.orthodb.org/v10?query=12383at5820	Ribosomal protein L13e
12387at5820	Complete	PfW2_chromosome_14	954910	956351	-	247.6	210	https://www.orthodb.org/v10?query=12387at5820	A0A144A3H3_PLAF7
12388at5820	Complete	PfW2_chromosome_8	684892	685777	+	293.4	145	https://www.orthodb.org/v10?query=12388at5820	Small heat shock protein HSP20, putative
12398at5820	Complete	PfW2_chromosome_13	1773924	1774427	-	258.5	150	https://www.orthodb.org/v10?query=12398at5820	Nuclear import protein MOG1, putative
12402at5820	Complete	PfW2_chromosome_14	2081594	2082712	-	336.2	156	https://www.orthodb.org/v10?query=12402at5820	EF-hand domain
12407at5820	Missing
12413at5820	Complete	PfW2_chromosome_12	296703	297520	+	246.3	120	https://www.orthodb.org/v10?query=12413at5820	RNA-binding domain superfamily
12414at5820	Complete	PfW2_chromosome_13	2095205	2096291	-	226.5	155	https://www.orthodb.org/v10?query=12414at5820	V-ATPase proteolipid subunit
12421at5820	Complete	PfW2_chromosome_14	298992	299814	+	356.1	180	https://www.orthodb.org/v10?query=12421at5820	40S ribosomal protein S8
12423at5820	Complete	PfW2_chromosome_10	231110	232215	+	352.2	182	https://www.orthodb.org/v10?query=12423at5820	RNA-binding domain superfamily
12426at5820	Complete	PfW2_chromosome_7	615691	618042	+	337.7	266	https://www.orthodb.org/v10?query=12426at5820	PowCR01_030016600
12427at5820	Complete	PfW2_chromosome_9	803646	804893	-	253.4	160	https://www.orthodb.org/v10?query=12427at5820	Ubiquitin-conjugating enzyme, putative
12431at5820	Complete	PfW2_chromosome_10	1322907	1323440	+	305.2	149	https://www.orthodb.org/v10?query=12431at5820	ADP-ribosylation factor, putative
12435at5820	Fragmented	PfW2_chromosome_14	1487720	1488151	+	111.1	95	https://www.orthodb.org/v10?query=12435at5820	PowCR01_130019400
12436at5820	Complete	PfW2_chromosome_13	100871	101869	-	271.5	158	https://www.orthodb.org/v10?query=12436at5820	Vesicle-associated membrane protein 7
12441at5820	Complete	PfW2_chromosome_14	537159	538277	-	267.2	326	https://www.orthodb.org/v10?query=12441at5820	PowCR01_130042300
12446at5820	Missing
12453at5820	Complete	PfW2_chromosome_4	558146	558940	+	332.6	186	https://www.orthodb.org/v10?query=12453at5820	nuclear cap-binding protein
12454at5820	Fragmented	PfW2_chromosome_13	1170008	1170913	-	240.5	153	https://www.orthodb.org/v10?query=12454at5820	PowCR01_120028800
12457at5820	Missing
12460at5820	Missing
12463at5820	Complete	PfW2_chromosome_4	853162	853668	+	305.1	145	https://www.orthodb.org/v10?query=12463at5820	Ribosomal protein S19e
12464at5820	Complete	PfW2_chromosome_14	2213109	2213850	-	251.9	157	https://www.orthodb.org/v10?query=12464at5820	Dual specificity phosphatase
12468at5820	Complete	PfW2_chromosome_13	1566425	1567342	+	297.0	156	https://www.orthodb.org/v10?query=12468at5820	60S ribosomal protein L18-2, putative
12472at5820	Fragmented	PfW2_chromosome_4	567732	568583	-	311.4	154	https://www.orthodb.org/v10?query=12472at5820	Ribosomal protein L15
12473at5820	Fragmented	PfW2_chromosome_13	402259	402705	-	196.8	120	https://www.orthodb.org/v10?query=12473at5820	PowCR01_140013300
12474at5820	Complete	PfW2_chromosome_8	331189	332622	+	217.1	156	https://www.orthodb.org/v10?query=12474at5820	Coenzyme Q-binding protein COQ10 homolog, mitochondrial, putative
12478at5820	Complete	PfW2_chromosome_9	300156	300929	-	275.8	235	https://www.orthodb.org/v10?query=12478at5820	Prefoldin
12492at5820	Complete	PfW2_chromosome_12	1809406	1810961	+	473.3	424	https://www.orthodb.org/v10?query=12492at5820	Epsin, putative
12498at5820	Missing
12506at5820	Complete	PfW2_chromosome_11	1708293	1709549	-	167.4	120	https://www.orthodb.org/v10?query=12506at5820	PowCR01_090047200
12513at5820	Complete	PfW2_chromosome_10	133836	134282	-	337.6	148	https://www.orthodb.org/v10?query=12513at5820	Ribosomal protein L13
12517at5820	Complete	PfW2_chromosome_12	1526563	1527808	-	276.9	192	https://www.orthodb.org/v10?query=12517at5820	PowCR01_140058300
12521at5820	Missing
12524at5820	Complete	PfW2_chromosome_11	373246	374079	+	324.8	227	https://www.orthodb.org/v10?query=12524at5820	PowCR01_090014100
12525at5820	Fragmented	PfW2_chromosome_14	1793175	1794098	+	265.1	173	https://www.orthodb.org/v10?query=12525at5820	1-acyl-sn-glycerol-3-phosphate acyltransferase, putative
12530at5820	Complete	PfW2_chromosome_4	318428	318936	-	170.7	146	https://www.orthodb.org/v10?query=12530at5820	PowCR01_030010800
12531at5820	Complete	PfW2_chromosome_14	1670534	1671200	-	305.6	160	https://www.orthodb.org/v10?query=12531at5820	ADP-ribosylation factor, putative
12542at5820	Missing
12544at5820	Complete	PfW2_chromosome_12	1985174	1986751	-	199.2	153	https://www.orthodb.org/v10?query=12544at5820	PowCR01_140069600
12553at5820	Complete	PfW2_chromosome_13	617063	617871	+	300.5	169	https://www.orthodb.org/v10?query=12553at5820	ADP-ribosylation factor, putative
12554at5820	Complete	PfW2_chromosome_2	360130	360702	+	217.8	163	https://www.orthodb.org/v10?query=12554at5820	PowCR01_040016900
12559at5820	Complete	PfW2_chromosome_11	1615054	1615982	+	306.7	220	https://www.orthodb.org/v10?query=12559at5820	DnaJ protein, putative
12563at5820	Complete	PfW2_chromosome_5	442571	443083	-	302.5	152	https://www.orthodb.org/v10?query=12563at5820	Translationally controlled tumour protein
12564at5820	Complete	PfW2_chromosome_6	1058375	1058893	+	302.2	153	https://www.orthodb.org/v10?query=12564at5820	6-pyruvoyltetrahydropterin synthase
12566at5820	Complete	PfW2_chromosome_5	183769	185686	+	282.1	144	https://www.orthodb.org/v10?query=12566at5820	Protein of unknown function DUF778
12569at5820	Complete	PfW2_chromosome_13	2159797	2161162	+	352.0	173	https://www.orthodb.org/v10?query=12569at5820	Ubiquitin-conjugating enzyme, putative
12575at5820	Fragmented	PfW2_chromosome_4	739694	740445	+	376.2	158	https://www.orthodb.org/v10?query=12575at5820	Small monomeric GTPase
12576at5820	Missing
12580at5820	Missing
12598at5820	Complete	PfW2_chromosome_8	557253	557891	-	345.6	147	https://www.orthodb.org/v10?query=12598at5820	Ubiquitin-conjugating enzyme, putative
12599at5820	Complete	PfW2_chromosome_11	257957	259410	+	258.8	213	https://www.orthodb.org/v10?query=12599at5820	D-aminoacyl-tRNA deacylase
12602at5820	Complete	PfW2_chromosome_13	955650	956683	+	212.2	134	https://www.orthodb.org/v10?query=12602at5820	MSF1-like protein, putative
12605at5820	Complete	PfW2_chromosome_9	81679	82469	-	211.2	115	https://www.orthodb.org/v10?query=12605at5820	Protein RER1
12612at5820	Complete	PfW2_chromosome_14	2132953	2134175	+	328.2	212	https://www.orthodb.org/v10?query=12612at5820	PowCR01_120056800
12613at5820	Complete	PfW2_chromosome_7	753559	754257	-	228.8	183	https://www.orthodb.org/v10?query=12613at5820	Small subunit rRNA processing protein, putative
12619at5820	Complete	PfW2_chromosome_9	591210	592030	-	303.0	156	https://www.orthodb.org/v10?query=12619at5820	SUMO-conjugating enzyme UBC9
12624at5820	Complete	PfW2_chromosome_4	700226	701442	-	296.8	149	https://www.orthodb.org/v10?query=12624at5820	Trafficking protein particle complex subunit
12626at5820	Complete	PfW2_chromosome_9	255412	256927	+	243.3	139	https://www.orthodb.org/v10?query=12626at5820	Vacuolar protein sorting-associated protein 46, putative
12629at5820	Complete	PfW2_chromosome_7	499576	501639	-	191.7	172	https://www.orthodb.org/v10?query=12629at5820	PowCR01_140024300
12643at5820	Complete	PfW2_chromosome_14	838657	839801	-	230.5	161	https://www.orthodb.org/v10?query=12643at5820	DIX domain
12649at5820	Complete	PfW2_chromosome_13	1311122	1311619	-	245.1	137	https://www.orthodb.org/v10?query=12649at5820	Histone H3-like centromeric protein CSE4, putative
12651at5820	Fragmented	PfW2_chromosome_3	127262	127576	+	192.8	102	https://www.orthodb.org/v10?query=12651at5820	Thioredoxin-like fold
12654at5820	Complete	PfW2_chromosome_10	1199071	1199721	-	243.6	188	https://www.orthodb.org/v10?query=12654at5820	25 kDa ookinete surface antigen, putative
12656at5820	Complete	PfW2_chromosome_13	64142	64828	-	171.7	164	https://www.orthodb.org/v10?query=12656at5820	Early transcribed membrane protein
12670at5820	Missing
12673at5820	Complete	PfW2_chromosome_13	770014	771147	-	188.2	146	https://www.orthodb.org/v10?query=12673at5820	ATP-dependent Clp protease adaptor protein ClpS, putative
12677at5820	Missing
12679at5820	Complete	PfW2_chromosome_13	2607126	2607958	-	334.6	150	https://www.orthodb.org/v10?query=12679at5820	SKP1 component, dimerisation
12687at5820	Missing
12688at5820	Fragmented	PfW2_chromosome_13	1911064	1912248	+	258.4	154	https://www.orthodb.org/v10?query=12688at5820	Cytidine and deoxycytidylate deaminase, putative
12698at5820	Fragmented	PfW2_chromosome_10	1036087	1036371	+	203.6	93	https://www.orthodb.org/v10?query=12698at5820	PowCR01_060013700
12707at5820	Complete	PfW2_chromosome_14	1881259	1882019	-	365.3	162	https://www.orthodb.org/v10?query=12707at5820	EF-hand domain
12714at5820	Missing
12715at5820	Complete	PfW2_chromosome_8	723233	724386	+	307.2	149	https://www.orthodb.org/v10?query=12715at5820	Hit-like protein
12722at5820	Fragmented	PfW2_chromosome_11	760606	761139	-	274.8	173	https://www.orthodb.org/v10?query=12722at5820	PowCR01_090024200
12727at5820	Fragmented	PfW2_chromosome_3	657759	658233	+	211.6	90	https://www.orthodb.org/v10?query=12727at5820	40S ribosomal protein S11
12730at5820	Complete	PfW2_chromosome_9	621943	623012	+	223.4	159	https://www.orthodb.org/v10?query=12730at5820	Thioredoxin 3, putative
12741at5820	Complete	PfW2_chromosome_12	154758	155165	-	296.6	132	https://www.orthodb.org/v10?query=12741at5820	Eukaryotic translation initiation factor 5A
12744at5820	Complete	PfW2_chromosome_3	858370	858873	-	350.9	160	https://www.orthodb.org/v10?query=12744at5820	Peptidyl-prolyl cis-trans isomerase
12746at5820	Complete	PfW2_chromosome_8	1161319	1162224	-	289.7	153	https://www.orthodb.org/v10?query=12746at5820	PowCR01_050007400
12749at5820	Complete	PfW2_chromosome_7	752515	753217	+	254.6	157	https://www.orthodb.org/v10?query=12749at5820	Exosome complex component CSL4, putative
12756at5820	Complete	PfW2_chromosome_13	2478641	2479321	-	220.2	182	https://www.orthodb.org/v10?query=12756at5820	PowCR01_110010900
12757at5820	Complete	PfW2_chromosome_2	455575	456279	-	364.2	197	https://www.orthodb.org/v10?query=12757at5820	Ras-related protein Rab-5A, putative
12763at5820	Missing
12765at5820	Complete	PfW2_chromosome_14	2006207	2006737	+	270.7	132	https://www.orthodb.org/v10?query=12765at5820	PowCR01_120059700
12766at5820	Complete	PfW2_chromosome_14	1184970	1185476	-	304.1	134	https://www.orthodb.org/v10?query=12766at5820	Cytochrome c oxidase subunit 2, putative
12767at5820	Complete	PfW2_chromosome_9	1227813	1229142	+	293.6	152	https://www.orthodb.org/v10?query=12767at5820	Profilin
12770at5820	Missing
12790at5820	Complete	PfW2_chromosome_9	438703	440090	+	204.6	120	https://www.orthodb.org/v10?query=12790at5820	Synaptobrevin like YKT6
12791at5820	Complete	PfW2_chromosome_3	503022	504734	-	240.7	169	https://www.orthodb.org/v10?query=12791at5820	Vesicle transport v-SNARE protein, putative
12796at5820	Complete	PfW2_chromosome_13	1967190	1968329	-	217.6	119	https://www.orthodb.org/v10?query=12796at5820	PowCR01_120007400
12800at5820	Fragmented	PfW2_chromosome_14	2200368	2200772	+	218.0	98	https://www.orthodb.org/v10?query=12800at5820	Iron-sulfur cluster assembly protein
12801at5820	Complete	PfW2_chromosome_13	2704752	2705689	-	293.4	150	https://www.orthodb.org/v10?query=12801at5820	Leucine-rich repeat
12802at5820	Complete	PfW2_chromosome_5	493850	494797	+	188.5	138	https://www.orthodb.org/v10?query=12802at5820	EKC/KEOPS complex subunit CGI121
12820at5820	Complete	PfW2_chromosome_4	798810	799856	-	244.0	148	https://www.orthodb.org/v10?query=12820at5820	A0A2P9BT93_9APIC
12827at5820	Complete	PfW2_chromosome_12	561885	562340	+	257.5	132	https://www.orthodb.org/v10?query=12827at5820	PowCR01_140035000
12830at5820	Complete	PfW2_chromosome_11	137562	138476	+	263.7	151	https://www.orthodb.org/v10?query=12830at5820	EF-hand domain
12836at5820	Complete	PfW2_chromosome_14	1634332	1635658	+	266.9	197	https://www.orthodb.org/v10?query=12836at5820	PowCR01_120011300
12839at5820	Missing
12840at5820	Complete	PfW2_chromosome_1	283303	284627	+	319.6	153	https://www.orthodb.org/v10?query=12840at5820	EF-hand domain
12841at5820	Complete	PfW2_chromosome_13	1019651	1020550	-	204.2	114	https://www.orthodb.org/v10?query=12841at5820	PowCR01_120032000
12843at5820	Complete	PfW2_chromosome_9	778048	779020	+	161.0	145	https://www.orthodb.org/v10?query=12843at5820	PowCR01_070022400
12844at5820	Complete	PfW2_chromosome_10	225308	225886	-	351.8	178	https://www.orthodb.org/v10?query=12844at5820	Phosducin-like protein, putative
12852at5820	Complete	PfW2_chromosome_12	559809	560639	-	267.6	124	https://www.orthodb.org/v10?query=12852at5820	Adrenodoxin-type ferredoxin, putative
12858at5820	Missing
12859at5820	Complete	PfW2_chromosome_8	1012898	1014100	+	260.2	163	https://www.orthodb.org/v10?query=12859at5820	Ankyrin repeat-containing domain
12860at5820	Fragmented	PfW2_chromosome_12	1874290	1874865	+	137.5	113	https://www.orthodb.org/v10?query=12860at5820	tRNA intron endonuclease, catalytic domain-like
12868at5820	Missing
12869at5820	Missing
12892at5820	Complete	PfW2_chromosome_13	2420610	2421118	+	315.7	159	https://www.orthodb.org/v10?query=12892at5820	Calcium load-activated calcium channel
12895at5820	Complete	PfW2_chromosome_1	408395	408924	-	249.3	150	https://www.orthodb.org/v10?query=12895at5820	Adenylate kinase isoenzyme 6 homolog
12898at5820	Complete	PfW2_chromosome_4	380789	381826	+	198.9	148	https://www.orthodb.org/v10?query=12898at5820	Peptide chain release factor 2, putative
12899at5820	Missing
12901at5820	Missing
12906at5820	Complete	PfW2_chromosome_14	2434053	2434496	+	251.4	129	https://www.orthodb.org/v10?query=12906at5820	Inner membrane complex sub-compartment protein 3
12917at5820	Complete	PfW2_chromosome_8	650851	651568	-	282.0	136	https://www.orthodb.org/v10?query=12917at5820	PowCR01_050020700
12919at5820	Complete	PfW2_chromosome_2	534791	535288	+	234.8	134	https://www.orthodb.org/v10?query=12919at5820	PowCR01_040012900
12922at5820	Fragmented	PfW2_chromosome_13	1300327	1300836	-	238.3	138	https://www.orthodb.org/v10?query=12922at5820	Transmembrane protein Tmp21 homologue, putative
12936at5820	Complete	PfW2_chromosome_10	103942	104621	+	274.7	154	https://www.orthodb.org/v10?query=12936at5820	Ribosome-binding factor A
12939at5820	Complete	PfW2_chromosome_13	1930377	1932117	-	241.8	202	https://www.orthodb.org/v10?query=12939at5820	PowCR01_120008500
12940at5820	Missing
12942at5820	Complete	PfW2_chromosome_11	1494502	1495102	+	203.6	142	https://www.orthodb.org/v10?query=12942at5820	PowCR01_090041800
12944at5820	Complete	PfW2_chromosome_2	467634	468260	+	299.5	164	https://www.orthodb.org/v10?query=12944at5820	Dolichol-linked oligosaccharide biosynthesis enzyme, putative
12949at5820	Missing
12951at5820	Complete	PfW2_chromosome_6	220333	221231	-	289.8	132	https://www.orthodb.org/v10?query=12951at5820	Ubiquitin-conjugating enzyme E2, putative
12954at5820	Complete	PfW2_chromosome_1	363153	363803	-	187.5	133	https://www.orthodb.org/v10?query=12954at5820	Tubulin-specific chaperone A
12962at5820	Complete	PfW2_chromosome_4	428297	428911	-	264.0	160	https://www.orthodb.org/v10?query=12962at5820	PowCR01_030014100
12965at5820	Complete	PfW2_chromosome_5	146859	147888	-	201.4	186	https://www.orthodb.org/v10?query=12965at5820	W7B5D7_PLAVN
12971at5820	Complete	PfW2_chromosome_11	581213	581748	+	262.0	123	https://www.orthodb.org/v10?query=12971at5820	AP complex subunit sigma
12974at5820	Complete	PfW2_chromosome_2	219713	220545	-	247.9	155	https://www.orthodb.org/v10?query=12974at5820	PowCR01_040020200
12975at5820	Missing
12979at5820	Complete	PfW2_chromosome_1	364984	365689	-	259.9	131	https://www.orthodb.org/v10?query=12979at5820	N-acetyltransferase, putative
12983at5820	Complete	PfW2_chromosome_3	738843	739424	+	299.7	141	https://www.orthodb.org/v10?query=12983at5820	Ubiquitin-conjugating enzyme, putative
12989at5820	Complete	PfW2_chromosome_14	572373	573237	-	304.8	155	https://www.orthodb.org/v10?query=12989at5820	Small nuclear ribonucleoprotein-associated protein B, putative
12990at5820	Missing
12992at5820	Complete	PfW2_chromosome_3	133370	134230	-	217.2	160	https://www.orthodb.org/v10?query=12992at5820	Phosphatidylethanolamine-binding protein
12995at5820	Complete	PfW2_chromosome_10	1390330	1391381	+	318.8	189	https://www.orthodb.org/v10?query=12995at5820	PowCR01_060023900
12996at5820	Complete	PfW2_chromosome_12	1722634	1724205	-	303.2	170	https://www.orthodb.org/v10?query=12996at5820	Vacuolar-sorting protein SNF7, putative
12997at5820	Missing
12999at5820	Fragmented	PfW2_chromosome_2	625693	626171	+	264.3	157	https://www.orthodb.org/v10?query=12999at5820	PowCR01_040010800
13008at5820	Missing
13009at5820	Missing
13024at5820	Missing
13026at5820	Missing
13037at5820	Complete	PfW2_chromosome_5	1160855	1161637	-	333.7	147	https://www.orthodb.org/v10?query=13037at5820	Ubiquitin-conjugating enzyme E2 N, putative
13040at5820	Complete	PfW2_chromosome_5	914337	915431	+	191.2	119	https://www.orthodb.org/v10?query=13040at5820	Iron-sulfur assembly protein, putative
13041at5820	Complete	PfW2_chromosome_13	171272	171883	+	237.3	202	https://www.orthodb.org/v10?query=13041at5820	PowCR01_140007000
13049at5820	Complete	PfW2_chromosome_5	975565	976095	-	261.2	117	https://www.orthodb.org/v10?query=13049at5820	Pre-mRNA-splicing factor BUD31, putative
13053at5820	Complete	PfW2_chromosome_5	143154	143993	-	209.2	129	https://www.orthodb.org/v10?query=13053at5820	AN1-like zinc finger family protein
13057at5820	Complete	PfW2_chromosome_14	2456353	2457548	-	269.0	160	https://www.orthodb.org/v10?query=13057at5820	Meiotic nuclear division protein 1, putative
13058at5820	Complete	PfW2_chromosome_8	1104583	1105236	+	254.7	176	https://www.orthodb.org/v10?query=13058at5820	PowCR01_050008900
13070at5820	Fragmented	PfW2_chromosome_11	465130	465700	+	152.9	92	https://www.orthodb.org/v10?query=13070at5820	PowCR01_090016500
13075at5820	Missing
13076at5820	Complete	PfW2_chromosome_2	728839	730017	-	344.8	199	https://www.orthodb.org/v10?query=13076at5820	E2F-associated phosphoprotein, putative
13081at5820	Complete	PfW2_chromosome_7	1175458	1176218	+	236.7	132	https://www.orthodb.org/v10?query=13081at5820	PowCR01_020017700
13087at5820	Complete	PfW2_chromosome_7	91375	92130	-	242.1	190	https://www.orthodb.org/v10?query=13087at5820	PowCR01_010006400
13088at5820	Complete	PfW2_chromosome_9	1123519	1124543	-	304.4	173	https://www.orthodb.org/v10?query=13088at5820	CH domain superfamily
13089at5820	Complete	PfW2_chromosome_3	477029	478229	-	259.3	174	https://www.orthodb.org/v10?query=13089at5820	PowCR01_080033400
13098at5820	Complete	PfW2_chromosome_12	1944300	1944722	+	234.0	124	https://www.orthodb.org/v10?query=13098at5820	rRNA-processing protein, putative
13100at5820	Complete	PfW2_chromosome_1	292478	292934	+	242.2	135	https://www.orthodb.org/v10?query=13100at5820	PowCR01_020009500
13111at5820	Missing
13112at5820	Complete	PfW2_chromosome_13	2259611	2260063	+	92.3	52	https://www.orthodb.org/v10?query=13112at5820	Ribosomal protein S15
13118at5820	Complete	PfW2_chromosome_10	212390	213297	-	258.7	128	https://www.orthodb.org/v10?query=13118at5820	CCR4-NOT complex subunit 2/3/5, N-terminal domain superfamily
13123at5820	Complete	PfW2_chromosome_11	1162159	1162755	+	292.6	159	https://www.orthodb.org/v10?query=13123at5820	Glycine cleavage system H protein
13128at5820	Complete	PfW2_chromosome_11	217249	218078	-	167.0	133	https://www.orthodb.org/v10?query=13128at5820	Prefoldin, putative
13131at5820	Complete	PfW2_chromosome_9	529272	529975	-	298.8	140	https://www.orthodb.org/v10?query=13131at5820	Translation elongation factor P/YeiP
13137at5820	Complete	PfW2_chromosome_5	1221317	1221595	-	205.4	92	https://www.orthodb.org/v10?query=13137at5820	Thioredoxin-like protein, putative
13140at5820	Missing
13143at5820	Complete	PfW2_chromosome_3	112004	112468	-	221.6	127	https://www.orthodb.org/v10?query=13143at5820	DNA-directed RNA polymerase subunit I, putative
13150at5820	Missing
13154at5820	Complete	PfW2_chromosome_9	609417	610247	-	345.4	162	https://www.orthodb.org/v10?query=13154at5820	PowCR01_070017600
13158at5820	Complete	PfW2_chromosome_9	504807	506524	+	224.1	192	https://www.orthodb.org/v10?query=13158at5820	SAP domain
13164at5820	Complete	PfW2_chromosome_10	969369	969752	-	242.0	120	https://www.orthodb.org/v10?query=13164at5820	RNA-binding domain superfamily
13165at5820	Complete	PfW2_chromosome_14	121106	121778	+	240.7	145	https://www.orthodb.org/v10?query=13165at5820	DNA-directed RNA polymerase II subunit RPB4, putative
13169at5820	Complete	PfW2_chromosome_13	1897238	1898205	-	266.0	157	https://www.orthodb.org/v10?query=13169at5820	Nucleoside diphosphate hydrolase, putative
13170at5820	Complete	PfW2_chromosome_3	355712	356520	+	222.8	157	https://www.orthodb.org/v10?query=13170at5820	Ribosomal protein L9, N-terminal
13176at5820	Complete	PfW2_chromosome_5	1310587	1311551	+	240.5	259	https://www.orthodb.org/v10?query=13176at5820	PowCR01_100005800
13179at5820	Complete	PfW2_chromosome_13	2589328	2589774	+	261.6	128	https://www.orthodb.org/v10?query=13179at5820	Nucleoside diphosphate kinase
13184at5820	Complete	PfW2_chromosome_10	1200457	1201192	-	225.5	157	https://www.orthodb.org/v10?query=13184at5820	PowCR01_060019000
13191at5820	Complete	PfW2_chromosome_9	1286871	1287299	-	242.9	135	https://www.orthodb.org/v10?query=13191at5820	PowCR01_070036200
13195at5820	Complete	PfW2_chromosome_7	734639	735412	-	375.2	165	https://www.orthodb.org/v10?query=13195at5820	Ribosomal protein L5
13199at5820	Complete	PfW2_chromosome_9	1086076	1087273	+	152.2	143	https://www.orthodb.org/v10?query=13199at5820	PowCR01_070030100
13210at5820	Complete	PfW2_chromosome_13	435592	436047	-	276.5	122	https://www.orthodb.org/v10?query=13210at5820	Cytochrome c
13212at5820	Missing
13213at5820	Complete	PfW2_chromosome_5	1154607	1155549	+	308.2	192	https://www.orthodb.org/v10?query=13213at5820	Transmembrane emp24 domain-containing protein, putative
13214at5820	Complete	PfW2_chromosome_4	399897	400535	-	279.1	184	https://www.orthodb.org/v10?query=13214at5820	PowCR01_030013400
13218at5820	Complete	PfW2_chromosome_4	864812	865231	-	214.0	120	https://www.orthodb.org/v10?query=13218at5820	PowCR01_050027800
13220at5820	Complete	PfW2_chromosome_3	196984	197719	+	196.7	132	https://www.orthodb.org/v10?query=13220at5820	PowCR01_080041100
13226at5820	Missing
13230at5820	Complete	PfW2_chromosome_9	169498	170282	-	278.1	149	https://www.orthodb.org/v10?query=13230at5820	Bacterial histone-like protein
13231at5820	Fragmented	PfW2_chromosome_8	766366	766818	+	180.0	131	https://www.orthodb.org/v10?query=13231at5820	Zinc finger protein, putative
13234at5820	Complete	PfW2_chromosome_12	1507089	1508266	+	79.3	30	https://www.orthodb.org/v10?query=13234at5820	PowCR01_140057600
13238at5820	Missing
13239at5820	Complete	PfW2_chromosome_5	84859	85717	-	111.3	182	https://www.orthodb.org/v10?query=13239at5820	A0A077XFA7_PLABA
13242at5820	Complete	PfW2_chromosome_13	682766	683341	-	267.2	161	https://www.orthodb.org/v10?query=13242at5820	PowCR01_140020600
13245at5820	Complete	PfW2_chromosome_14	1109111	1109821	-	269.1	190	https://www.orthodb.org/v10?query=13245at5820	Protein archease, putative
13252at5820	Complete	PfW2_chromosome_4	875348	875958	-	291.9	136	https://www.orthodb.org/v10?query=13252at5820	AP complex subunit sigma
13254at5820	Missing
13256at5820	Missing
13259at5820	Complete	PfW2_chromosome_13	590160	591177	-	201.8	148	https://www.orthodb.org/v10?query=13259at5820	PowCR01_140018100
13263at5820	Complete	PfW2_chromosome_5	1256370	1257243	+	313.8	191	https://www.orthodb.org/v10?query=13263at5820	SNARE protein, putative
13271at5820	Complete	PfW2_chromosome_14	2207155	2207520	-	194.4	107	https://www.orthodb.org/v10?query=13271at5820	PowCR01_120054700
13275at5820	Complete	PfW2_chromosome_11	951652	952160	-	303.3	148	https://www.orthodb.org/v10?query=13275at5820	Deoxyuridine 5'-triphosphate nucleotidohydrolase, putative
13278at5820	Missing
13290at5820	Missing
13297at5820	Complete	PfW2_chromosome_9	459113	459619	+	238.3	134	https://www.orthodb.org/v10?query=13297at5820	PowCR01_070013500
13304at5820	Complete	PfW2_chromosome_10	381070	381995	-	233.3	120	https://www.orthodb.org/v10?query=13304at5820	Inner membrane complex sub-compartment protein 1
13305at5820	Complete	PfW2_chromosome_12	547264	547792	-	218.6	111	https://www.orthodb.org/v10?query=13305at5820	PowCR01_140034400
13311at5820	Complete	PfW2_chromosome_12	1917797	1918607	-	188.6	100	https://www.orthodb.org/v10?query=13311at5820	CutA, putative
13318at5820	Complete	PfW2_chromosome_13	1598938	1600001	-	203.7	192	https://www.orthodb.org/v10?query=13318at5820	Sporozoite protein essential for cell traversal, putative
13322at5820	Complete	PfW2_chromosome_14	1336397	1337380	-	324.9	148	https://www.orthodb.org/v10?query=13322at5820	Calmodulin
13335at5820	Complete	PfW2_chromosome_11	371695	372265	+	209.2	130	https://www.orthodb.org/v10?query=13335at5820	Nucleic acid-binding, OB-fold
13337at5820	Complete	PfW2_chromosome_14	2410650	2411228	-	334.5	176	https://www.orthodb.org/v10?query=13337at5820	PowCR01_120049500
13338at5820	Complete	PfW2_chromosome_5	579083	580361	-	266.5	190	https://www.orthodb.org/v10?query=13338at5820	W7A583_9APIC
13349at5820	Complete	PfW2_chromosome_6	300538	301504	-	227.6	132	https://www.orthodb.org/v10?query=13349at5820	PowCR01_110042700
13355at5820	Missing
13357at5820	Complete	PfW2_chromosome_12	146846	148029	+	223.0	139	https://www.orthodb.org/v10?query=13357at5820	PowCR01_130010800
13360at5820	Complete	PfW2_chromosome_14	2392737	2393303	+	318.2	157	https://www.orthodb.org/v10?query=13360at5820	OPA3-like protein, putative
13366at5820	Complete	PfW2_chromosome_5	521213	521816	-	269.9	177	https://www.orthodb.org/v10?query=13366at5820	Orotate phosphoribosyltransferase
13367at5820	Fragmented	PfW2_chromosome_3	223371	223610	-	179.9	79	https://www.orthodb.org/v10?query=13367at5820	PowCR01_080040500
13369at5820	Complete	PfW2_chromosome_3	215481	216070	-	109.5	46	https://www.orthodb.org/v10?query=13369at5820	Ubiquitin-conjugating enzyme E2, putative
13372at5820	Complete	PfW2_chromosome_7	370795	371408	+	192.7	109	https://www.orthodb.org/v10?query=13372at5820	PowCR01_010012300
13373at5820	Complete	PfW2_chromosome_12	1462955	1463532	-	255.2	132	https://www.orthodb.org/v10?query=13373at5820	P25-alpha
13376at5820	Missing
13381at5820	Complete	PfW2_chromosome_13	2389620	2391195	+	231.5	184	https://www.orthodb.org/v10?query=13381at5820	PowCR01_110013200
13386at5820	Missing
13390at5820	Complete	PfW2_chromosome_14	127034	127639	+	162.6	121	https://www.orthodb.org/v10?query=13390at5820	Secreted ookinete adhesive protein, putative
13392at5820	Missing
13395at5820	Fragmented	PfW2_chromosome_6	702980	703318	-	143.5	95	https://www.orthodb.org/v10?query=13395at5820	PowCR01_110033300
13397at5820	Complete	PfW2_chromosome_10	205184	206087	+	246.9	177	https://www.orthodb.org/v10?query=13397at5820	PowCR01_080010900
13402at5820	Fragmented	PfW2_chromosome_9	1205383	1206199	+	280.5	168	https://www.orthodb.org/v10?query=13402at5820	PUB domain
13409at5820	Complete	PfW2_chromosome_11	1360929	1361547	-	239.8	113	https://www.orthodb.org/v10?query=13409at5820	Ribosomal protein S14
13414at5820	Complete	PfW2_chromosome_7	737511	738395	+	259.8	117	https://www.orthodb.org/v10?query=13414at5820	40S ribosomal protein S10, putative
13418at5820	Complete	PfW2_chromosome_9	1042602	1043294	+	275.0	140	https://www.orthodb.org/v10?query=13418at5820	CS domain protein, putative
13421at5820	Complete	PfW2_chromosome_5	688778	689236	-	281.1	135	https://www.orthodb.org/v10?query=13421at5820	Ribosomal protein L11, C-terminal
13425at5820	Complete	PfW2_chromosome_13	2173125	2174173	+	197.3	173	https://www.orthodb.org/v10?query=13425at5820	DnaJ protein, putative
13427at5820	Complete	PfW2_chromosome_13	560300	561294	-	241.6	158	https://www.orthodb.org/v10?query=13427at5820	Cop-coated vesicle membrane protein p24, putative
13430at5820	Complete	PfW2_chromosome_14	1765753	1766799	+	224.2	186	https://www.orthodb.org/v10?query=13430at5820	PowCR01_120065500
13438at5820	Complete	PfW2_chromosome_11	856369	857048	-	176.9	130	https://www.orthodb.org/v10?query=13438at5820	LSM domain, eukaryotic/archaea-type
13441at5820	Complete	PfW2_chromosome_13	1268345	1268833	+	278.8	137	https://www.orthodb.org/v10?query=13441at5820	Trafficking protein particle complex subunit 2, putative
13442at5820	Complete	PfW2_chromosome_11	1780701	1781214	+	277.3	127	https://www.orthodb.org/v10?query=13442at5820	ATP synthase, F1 complex, delta/epsilon subunit
13443at5820	Complete	PfW2_chromosome_9	1130176	1131345	+	243.8	142	https://www.orthodb.org/v10?query=13443at5820	PowCR01_070031700
13450at5820	Missing
13451at5820	Complete	PfW2_chromosome_7	714905	715686	-	224.2	147	https://www.orthodb.org/v10?query=13451at5820	PowCR01_030018700
13452at5820	Complete	PfW2_chromosome_3	796063	797285	+	231.4	150	https://www.orthodb.org/v10?query=13452at5820	Signal peptidase complex subunit 2, putative
13454at5820	Complete	PfW2_chromosome_9	476010	477049	-	176.2	141	https://www.orthodb.org/v10?query=13454at5820	PowCR01_070013800
13462at5820	Complete	PfW2_chromosome_13	2391673	2392253	-	229.6	125	https://www.orthodb.org/v10?query=13462at5820	Actin-depolymerizing factor 2, putative
13465at5820	Complete	PfW2_chromosome_14	747083	747652	+	157.9	119	https://www.orthodb.org/v10?query=13465at5820	PowCR01_130038300
13466at5820	Complete	PfW2_chromosome_3	155725	156473	-	199.7	114	https://www.orthodb.org/v10?query=13466at5820	Monothiol glutaredoxin
13470at5820	Complete	PfW2_chromosome_5	100067	100477	+	214.7	122	https://www.orthodb.org/v10?query=13470at5820	DnaJ protein, putative
13471at5820	Complete	PfW2_chromosome_12	534490	535341	-	200.2	112	https://www.orthodb.org/v10?query=13471at5820	DNA-directed RNA polymerases I, II, and III subunit RPABC3
13475at5820	Complete	PfW2_chromosome_11	914961	915668	-	299.6	145	https://www.orthodb.org/v10?query=13475at5820	Ribosomal protein S13
13477at5820	Complete	PfW2_chromosome_7	233611	234698	-	234.7	169	https://www.orthodb.org/v10?query=13477at5820	ATP synthase subunit C, putative
13479at5820	Complete	PfW2_chromosome_11	1385483	1386249	+	299.8	169	https://www.orthodb.org/v10?query=13479at5820	PowCR01_090040000
13488at5820	Complete	PfW2_chromosome_13	1256149	1256902	+	322.8	138	https://www.orthodb.org/v10?query=13488at5820	60S ribosomal protein L23, putative
13500at5820	Complete	PfW2_chromosome_14	2114385	2115854	-	207.0	152	https://www.orthodb.org/v10?query=13500at5820	SNARE protein, putative
13502at5820	Complete	PfW2_chromosome_13	1991938	1992843	+	218.3	153	https://www.orthodb.org/v10?query=13502at5820	PowCR01_120006700
13505at5820	Complete	PfW2_chromosome_5	601312	601836	+	157.4	92	https://www.orthodb.org/v10?query=13505at5820	A0A1J1GZQ3_PLAGA
13511at5820	Complete	PfW2_chromosome_8	1171511	1172787	+	246.7	183	https://www.orthodb.org/v10?query=13511at5820	PowCR01_050007200
13512at5820	Complete	PfW2_chromosome_11	880573	881693	-	235.9	160	https://www.orthodb.org/v10?query=13512at5820	Ubiquitin domain
13524at5820	Missing
13534at5820	Missing
13539at5820	Complete	PfW2_chromosome_8	291538	291978	+	171.7	122	https://www.orthodb.org/v10?query=13539at5820	Beta-1,4-N-acetylglucosaminyltransferase
13542at5820	Complete	PfW2_chromosome_14	2169882	2170655	+	369.7	261	https://www.orthodb.org/v10?query=13542at5820	Co-chaperone p23, putative
13546at5820	Complete	PfW2_chromosome_3	793596	794667	-	221.2	121	https://www.orthodb.org/v10?query=13546at5820	PowCR01_080025800
13547at5820	Complete	PfW2_chromosome_6	676466	677220	+	260.3	129	https://www.orthodb.org/v10?query=13547at5820	PowCR01_110033800
13548at5820	Complete	PfW2_chromosome_3	305310	306182	+	266.9	135	https://www.orthodb.org/v10?query=13548at5820	Activator of Hsp90 ATPase, putative
13549at5820	Complete	PfW2_chromosome_10	104995	105450	-	264.6	135	https://www.orthodb.org/v10?query=13549at5820	N-acetyltransferase, putative
13550at5820	Complete	PfW2_chromosome_6	924031	925656	+	180.5	131	https://www.orthodb.org/v10?query=13550at5820	CPW-WPC domain
13556at5820	Complete	PfW2_chromosome_10	1169437	1170066	+	216.3	104	https://www.orthodb.org/v10?query=13556at5820	Transcription elongation factor SPT4, putative
13560at5820	Missing
13564at5820	Complete	PfW2_chromosome_12	638394	639031	+	177.4	158	https://www.orthodb.org/v10?query=13564at5820	PowCR01_140038000
13565at5820	Missing
13573at5820	Complete	PfW2_chromosome_1	366544	367220	-	185.7	115	https://www.orthodb.org/v10?query=13573at5820	Cold-shock protein, putative
13575at5820	Complete	PfW2_chromosome_1	215475	215945	-	277.1	147	https://www.orthodb.org/v10?query=13575at5820	Adenylate cyclase-associated CAP, C-terminal
13579at5820	Complete	PfW2_chromosome_11	986098	987113	-	300.3	165	https://www.orthodb.org/v10?query=13579at5820	Cochaperone prefoldin complex subunit, putative
13586at5820	Complete	PfW2_chromosome_7	860994	861753	+	202.6	102	https://www.orthodb.org/v10?query=13586at5820	PowCR01_030022800
13591at5820	Complete	PfW2_chromosome_13	1738147	1738908	-	175.3	129	https://www.orthodb.org/v10?query=13591at5820	Thioredoxin 2
13592at5820	Fragmented	PfW2_chromosome_12	337055	337573	+	150.0	76	https://www.orthodb.org/v10?query=13592at5820	Mitochondrial ACP, putative
13593at5820	Complete	PfW2_chromosome_11	1620697	1621738	+	297.3	130	https://www.orthodb.org/v10?query=13593at5820	translation initiation factor eIF-1A
13598at5820	Complete	PfW2_chromosome_14	2896345	2897450	+	308.0	174	https://www.orthodb.org/v10?query=13598at5820	Pre-mRNA-splicing factor ISY1, putative
13599at5820	Complete	PfW2_chromosome_10	907481	908418	-	131.9	56	https://www.orthodb.org/v10?query=13599at5820	CDGSH iron-sulfur domain-containing protein, putative
13608at5820	Fragmented	PfW2_chromosome_11	341162	341521	-	169.4	112	https://www.orthodb.org/v10?query=13608at5820	Acylphosphatase
13609at5820	Complete	PfW2_chromosome_10	1048654	1049882	+	190.9	131	https://www.orthodb.org/v10?query=13609at5820	PowCR01_060014000
13610at5820	Complete	PfW2_chromosome_13	1777567	1778537	+	302.6	181	https://www.orthodb.org/v10?query=13610at5820	DNA/RNA-binding protein Alba 2, putative
13618at5820	Complete	PfW2_chromosome_7	698559	699131	+	304.2	128	https://www.orthodb.org/v10?query=13618at5820	Ribosomal protein S8
13624at5820	Complete	PfW2_chromosome_12	1969974	1970937	+	191.3	128	https://www.orthodb.org/v10?query=13624at5820	AP complex subunit sigma
13629at5820	Complete	PfW2_chromosome_12	860755	861288	+	266.2	171	https://www.orthodb.org/v10?query=13629at5820	Glideosome-associated protein 45, putative
13632at5820	Missing
13638at5820	Complete	PfW2_chromosome_9	971644	972012	+	224.8	101	https://www.orthodb.org/v10?query=13638at5820	Protein yippee-like
13639at5820	Complete	PfW2_chromosome_11	837221	837900	+	253.8	117	https://www.orthodb.org/v10?query=13639at5820	Splicing factor, putative
13641at5820	Fragmented	PfW2_chromosome_6	1009183	1009503	-	161.1	98	https://www.orthodb.org/v10?query=13641at5820	PowCR01_110024900
13644at5820	Complete	PfW2_chromosome_13	779442	780889	+	254.1	188	https://www.orthodb.org/v10?query=13644at5820	SNARE protein, putative
13645at5820	Complete	PfW2_chromosome_7	1016045	1016554	-	246.4	123	https://www.orthodb.org/v10?query=13645at5820	PowCR01_020014200
13649at5820	Complete	PfW2_chromosome_14	2836959	2837745	-	176.2	114	https://www.orthodb.org/v10?query=13649at5820	Mitochondrial pyruvate carrier
13654at5820	Complete	PfW2_chromosome_8	1014571	1015356	+	249.8	129	https://www.orthodb.org/v10?query=13654at5820	Translation initiation factor 3
13660at5820	Complete	PfW2_chromosome_11	1549422	1551075	+	250.3	220	https://www.orthodb.org/v10?query=13660at5820	Phosphatidylinositol N-acetylglucosaminyltransferase subunit H, putative
13664at5820	Complete	PfW2_chromosome_14	465714	466261	-	245.1	110	https://www.orthodb.org/v10?query=13664at5820	Nuclear transport factor 2
13666at5820	Missing
13670at5820	Complete	PfW2_chromosome_13	1403034	1403949	+	224.5	138	https://www.orthodb.org/v10?query=13670at5820	PowCR01_120022500
13683at5820	Complete	PfW2_chromosome_3	247081	247979	+	294.8	130	https://www.orthodb.org/v10?query=13683at5820	40S ribosomal protein S23, putative
13688at5820	Complete	PfW2_chromosome_13	2333602	2334455	-	286.3	135	https://www.orthodb.org/v10?query=13688at5820	RNA-binding protein
13693at5820	Complete	PfW2_chromosome_10	75842	77740	+	405.5	214	https://www.orthodb.org/v10?query=13693at5820	RNA-binding domain superfamily
13694at5820	Complete	PfW2_chromosome_12	1236948	1237373	+	310.7	135	https://www.orthodb.org/v10?query=13694at5820	Thioredoxin-like protein 4A
13696at5820	Fragmented	PfW2_chromosome_2	556029	556551	+	264.8	113	https://www.orthodb.org/v10?query=13696at5820	PowCR01_040012300
13699at5820	Missing
13702at5820	Complete	PfW2_chromosome_8	612630	613373	+	366.9	207	https://www.orthodb.org/v10?query=13702at5820	DNA/RNA-binding protein Alba 1, putative
13710at5820	Complete	PfW2_chromosome_11	830766	831421	+	220.4	125	https://www.orthodb.org/v10?query=13710at5820	Mitochondrial ribosomal protein L37, putative
13719at5820	Complete	PfW2_chromosome_3	610295	610911	+	297.8	129	https://www.orthodb.org/v10?query=13719at5820	Ribosomal protein S8
13732at5820	Fragmented	PfW2_chromosome_13	2253924	2254280	-	161.7	106	https://www.orthodb.org/v10?query=13732at5820	HVA22-like protein, putative
13737at5820	Complete	PfW2_chromosome_14	1480685	1481345	-	160.1	149	https://www.orthodb.org/v10?query=13737at5820	PowCR01_130019600
13744at5820	Complete	PfW2_chromosome_2	227409	228078	-	250.0	117	https://www.orthodb.org/v10?query=13744at5820	DNA-directed RNA polymerase II 16 kDa subunit, putative
13746at5820	Complete	PfW2_chromosome_11	988295	988699	+	263.2	130	https://www.orthodb.org/v10?query=13746at5820	Multiprotein bridging factor type 1, putative
13750at5820	Fragmented	PfW2_chromosome_14	963051	963553	+	86.8	83	https://www.orthodb.org/v10?query=13750at5820	A0A0L0CWJ7_PLAFA
13753at5820	Complete	PfW2_chromosome_9	1206498	1207392	-	91.4	145	https://www.orthodb.org/v10?query=13753at5820	A0A2P9GK72_9APIC
13754at5820	Complete	PfW2_chromosome_11	1485220	1486270	-	219.8	112	https://www.orthodb.org/v10?query=13754at5820	V-type proton ATPase subunit F
13755at5820	Missing
13756at5820	Complete	PfW2_chromosome_6	686795	687190	-	274.7	121	https://www.orthodb.org/v10?query=13756at5820	Histone H2A
13760at5820	Complete	PfW2_chromosome_8	603380	603799	-	287.2	129	https://www.orthodb.org/v10?query=13760at5820	Ribosomal protein S5 domain 2-type fold
13763at5820	Complete	PfW2_chromosome_7	1130219	1131018	+	287.2	146	https://www.orthodb.org/v10?query=13763at5820	COX assembly mitochondrial protein
13770at5820	Complete	PfW2_chromosome_11	1488084	1489146	-	259.0	313	https://www.orthodb.org/v10?query=13770at5820	PowCR01_090041600
13779at5820	Complete	PfW2_chromosome_11	693303	693938	-	194.4	117	https://www.orthodb.org/v10?query=13779at5820	PowCR01_090022700
13780at5820	Complete	PfW2_chromosome_12	1032470	1032946	-	189.5	140	https://www.orthodb.org/v10?query=13780at5820	PowCR01_140047000
13785at5820	Complete	PfW2_chromosome_12	605527	606072	-	257.9	170	https://www.orthodb.org/v10?query=13785at5820	Cell traversal protein for ookinetes and sporozoites
13786at5820	Complete	PfW2_chromosome_13	2167150	2167878	+	189.1	173	https://www.orthodb.org/v10?query=13786at5820	A0A077TQD8_PLACH
13794at5820	Missing
13797at5820	Complete	PfW2_chromosome_5	815755	816700	-	239.4	133	https://www.orthodb.org/v10?query=13797at5820	Bis(5'-nucleosyl)-tetraphosphatase 
13801at5820	Complete	PfW2_chromosome_11	1641386	1641948	-	176.2	95	https://www.orthodb.org/v10?query=13801at5820	Mitochondrial large subunit ribosomal protein, putative
13808at5820	Fragmented	PfW2_chromosome_14	70052	71316	-	187.5	106	https://www.orthodb.org/v10?query=13808at5820	Ubiquitin-40S ribosomal protein S27a, putative
13810at5820	Complete	PfW2_chromosome_5	908843	909640	+	234.9	129	https://www.orthodb.org/v10?query=13810at5820	Ribosomal protein L17
13815at5820	Complete	PfW2_chromosome_14	1806454	1807225	+	198.5	151	https://www.orthodb.org/v10?query=13815at5820	Shikimate dehydrogenase, putative
13817at5820	Complete	PfW2_chromosome_14	2760387	2760916	+	167.2	140	https://www.orthodb.org/v10?query=13817at5820	PowCR01_120042000
13827at5820	Complete	PfW2_chromosome_2	715769	716335	+	195.7	110	https://www.orthodb.org/v10?query=13827at5820	A0A0D9QJU8_PLAFR
13829at5820	Fragmented	PfW2_chromosome_9	80991	81239	+	176.4	82	https://www.orthodb.org/v10?query=13829at5820	PowCR01_070005400
13833at5820	Complete	PfW2_chromosome_1	375386	376432	+	221.0	147	https://www.orthodb.org/v10?query=13833at5820	PowCR01_020007100
13834at5820	Complete	PfW2_chromosome_12	1851877	1852398	-	272.1	150	https://www.orthodb.org/v10?query=13834at5820	PowCR01_140065900
13839at5820	Complete	PfW2_chromosome_10	757918	758289	-	271.4	122	https://www.orthodb.org/v10?query=13839at5820	Autophagy-related protein
13841at5820	Complete	PfW2_chromosome_14	3030533	3030928	+	186.5	106	https://www.orthodb.org/v10?query=13841at5820	Mediator of RNA polymerase II transcription subunit 31
13842at5820	Complete	PfW2_chromosome_7	1087970	1089046	-	170.3	108	https://www.orthodb.org/v10?query=13842at5820	EF-hand domain pair
13845at5820	Complete	PfW2_chromosome_12	1794414	1795219	+	214.5	127	https://www.orthodb.org/v10?query=13845at5820	Ubiquitin-conjugating enzyme E2 M
13847at5820	Missing
13853at5820	Complete	PfW2_chromosome_6	404032	404617	-	188.7	109	https://www.orthodb.org/v10?query=13853at5820	Peptidyl-tRNA hydrolase PTRHD1, putative
13859at5820	Complete	PfW2_chromosome_1	380946	381386	+	235.2	124	https://www.orthodb.org/v10?query=13859at5820	Sulfhydryl oxidase
13865at5820	Complete	PfW2_chromosome_12	1579924	1580460	-	167.9	124	https://www.orthodb.org/v10?query=13865at5820	PowCR01_140059300
13875at5820	Missing
13878at5820	Complete	PfW2_chromosome_12	1916585	1917003	-	200.2	126	https://www.orthodb.org/v10?query=13878at5820	PowCR01_140068100
13884at5820	Missing
13887at5820	Complete	PfW2_chromosome_12	558138	558996	+	185.4	122	https://www.orthodb.org/v10?query=13887at5820	A0A1J1HBV7_PLARL
13889at5820	Fragmented	PfW2_chromosome_1	253431	254098	-	167.0	115	https://www.orthodb.org/v10?query=13889at5820	EF-hand domain
13890at5820	Complete	PfW2_chromosome_13	216969	217556	+	229.6	159	https://www.orthodb.org/v10?query=13890at5820	PowCR01_140008500
13894at5820	Complete	PfW2_chromosome_5	112546	113469	-	411.8	259	https://www.orthodb.org/v10?query=13894at5820	Serine/arginine-rich splicing factor 12
13895at5820	Complete	PfW2_chromosome_12	163977	164825	+	126.2	86	https://www.orthodb.org/v10?query=13895at5820	PowCR01_130011400
13899at5820	Missing
13900at5820	Complete	PfW2_chromosome_3	446492	447178	+	179.3	111	https://www.orthodb.org/v10?query=13900at5820	PowCR01_080034700
13901at5820	Missing
13908at5820	Complete	PfW2_chromosome_3	544480	545089	+	206.2	143	https://www.orthodb.org/v10?query=13908at5820	Zinc finger protein, putative
13910at5820	Complete	PfW2_chromosome_4	579156	579774	-	234.9	178	https://www.orthodb.org/v10?query=13910at5820	Protein of unknown function DUF1168
13929at5820	Missing
13930at5820	Complete	PfW2_chromosome_5	756204	757415	-	199.9	151	https://www.orthodb.org/v10?query=13930at5820	Secreted ookinete protein, putative
13934at5820	Complete	PfW2_chromosome_12	603180	603842	-	205.7	191	https://www.orthodb.org/v10?query=13934at5820	Male development gene 1
13938at5820	Complete	PfW2_chromosome_11	1384425	1384802	+	192.4	109	https://www.orthodb.org/v10?query=13938at5820	Ubiquitin-related modifier 1 homolog
13941at5820	Complete	PfW2_chromosome_5	1001325	1002014	-	201.5	108	https://www.orthodb.org/v10?query=13941at5820	PowCR01_100013600
13942at5820	Missing
13944at5820	Complete	PfW2_chromosome_3	248843	249475	-	267.3	125	https://www.orthodb.org/v10?query=13944at5820	40S ribosomal protein S12
13946at5820	Complete	PfW2_chromosome_12	1394741	1395297	+	190.9	105	https://www.orthodb.org/v10?query=13946at5820	PowCR01_140054900
13949at5820	Missing
13951at5820	Complete	PfW2_chromosome_14	861744	862221	-	157.0	101	https://www.orthodb.org/v10?query=13951at5820	Copper transporter, putative
13955at5820	Complete	PfW2_chromosome_13	98521	99154	+	143.7	60	https://www.orthodb.org/v10?query=13955at5820	PowCR01_140005700
13957at5820	Missing
13960at5820	Complete	PfW2_chromosome_14	2205847	2206338	+	146.3	119	https://www.orthodb.org/v10?query=13960at5820	PowCR01_120054800
13961at5820	Complete	PfW2_chromosome_10	685930	686701	-	215.0	101	https://www.orthodb.org/v10?query=13961at5820	PHF5-like
13963at5820	Complete	PfW2_chromosome_7	572295	572594	+	199.1	87	https://www.orthodb.org/v10?query=13963at5820	PowCR01_140026100
13964at5820	Missing
13975at5820	Complete	PfW2_chromosome_4	106060	107150	-	112.3	125	https://www.orthodb.org/v10?query=13975at5820	PowCR01_030005900
13978at5820	Complete	PfW2_chromosome_3	168411	168902	-	243.6	148	https://www.orthodb.org/v10?query=13978at5820	PowCR01_080041600
13983at5820	Missing
13985at5820	Complete	PfW2_chromosome_11	1115012	1115795	-	128.2	107	https://www.orthodb.org/v10?query=13985at5820	PowCR01_090033000
13995at5820	Missing
14001at5820	Complete	PfW2_chromosome_13	2489446	2489985	+	225.0	162	https://www.orthodb.org/v10?query=14001at5820	PowCR01_110010600
14002at5820	Complete	PfW2_chromosome_1	367799	368447	-	193.3	165	https://www.orthodb.org/v10?query=14002at5820	rRNA biogenesis protein RRP36
14005at5820	Missing
14007at5820	Complete	PfW2_chromosome_10	652306	652966	+	119.2	71	https://www.orthodb.org/v10?query=14007at5820	PowCR01_060005600
14008at5820	Complete	PfW2_chromosome_2	353783	354553	+	173.7	119	https://www.orthodb.org/v10?query=14008at5820	Acyl carrier protein
14017at5820	Complete	PfW2_chromosome_9	1288027	1288461	+	205.9	99	https://www.orthodb.org/v10?query=14017at5820	PowCR01_070036300
14024at5820	Complete	PfW2_chromosome_8	1017444	1018039	+	168.8	86	https://www.orthodb.org/v10?query=14024at5820	PowCR01_050010900
14038at5820	Complete	PfW2_chromosome_11	1543384	1543834	-	189.1	101	https://www.orthodb.org/v10?query=14038at5820	PowCR01_090042600
14042at5820	Complete	PfW2_chromosome_12	1880367	1880777	-	170.7	99	https://www.orthodb.org/v10?query=14042at5820	PowCR01_140067000
14043at5820	Complete	PfW2_chromosome_1	217024	217625	-	157.5	107	https://www.orthodb.org/v10?query=14043at5820	PowCR01_020011300
14050at5820	Complete	PfW2_chromosome_5	547917	548574	+	231.8	117	https://www.orthodb.org/v10?query=14050at5820	Mitochondrial import inner membrane translocase subunit TIM16, putative
14053at5820	Complete	PfW2_chromosome_12	581148	581564	+	89.8	104	https://www.orthodb.org/v10?query=14053at5820	PowCR01_140035900
14055at5820	Complete	PfW2_chromosome_13	2565873	2566322	+	226.0	123	https://www.orthodb.org/v10?query=14055at5820	PowCR01_110008300
14061at5820	Missing
14062at5820	Missing
14068at5820	Complete	PfW2_chromosome_8	607939	608882	-	171.1	154	https://www.orthodb.org/v10?query=14068at5820	PowCR01_140027800
14074at5820	Complete	PfW2_chromosome_14	122253	122751	-	174.8	95	https://www.orthodb.org/v10?query=14074at5820	Cytochrome c
14079at5820	Missing
14080at5820	Complete	PfW2_chromosome_8	691816	692429	+	203.2	120	https://www.orthodb.org/v10?query=14080at5820	Trafficking protein particle complex subunit 2-like protein, putative
14082at5820	Complete	PfW2_chromosome_4	517848	518581	-	203.1	128	https://www.orthodb.org/v10?query=14082at5820	Calmodulin-like protein
14084at5820	Complete	PfW2_chromosome_13	675364	675834	-	245.9	134	https://www.orthodb.org/v10?query=14084at5820	PowCR01_140020300
14088at5820	Missing
14089at5820	Complete	PfW2_chromosome_2	234485	235219	-	193.8	107	https://www.orthodb.org/v10?query=14089at5820	Pleckstrin homology domain
14094at5820	Complete	PfW2_chromosome_3	468504	469058	+	225.0	105	https://www.orthodb.org/v10?query=14094at5820	60S ribosomal protein L26, putative
14101at5820	Missing
14108at5820	Complete	PfW2_chromosome_6	834219	835158	+	211.2	178	https://www.orthodb.org/v10?query=14108at5820	PowCR01_110029500
14109at5820	Missing
14113at5820	Complete	PfW2_chromosome_10	1282504	1283165	-	150.0	93	https://www.orthodb.org/v10?query=14113at5820	PowCR01_060021300
14117at5820	Complete	PfW2_chromosome_12	144084	144908	+	323.7	137	https://www.orthodb.org/v10?query=14117at5820	Ubiquitin-conjugating enzyme E2 D/E
14118at5820	Complete	PfW2_chromosome_13	2156442	2157210	-	188.9	91	https://www.orthodb.org/v10?query=14118at5820	Mitochondrial import inner membrane translocase subunit TIM23, putative
14119at5820	Complete	PfW2_chromosome_9	1294410	1295313	+	255.4	164	https://www.orthodb.org/v10?query=14119at5820	PowCR01_070036600
14128at5820	Missing
14130at5820	Complete	PfW2_chromosome_3	768589	769337	+	175.2	102	https://www.orthodb.org/v10?query=14130at5820	Protein phosphatase inhibitor 2
14132at5820	Missing
14134at5820	Complete	PfW2_chromosome_6	184084	184563	-	266.4	147	https://www.orthodb.org/v10?query=14134at5820	EF-hand domain
14136at5820	Complete	PfW2_chromosome_5	764146	765319	-	227.7	121	https://www.orthodb.org/v10?query=14136at5820	V-type proton ATPase proteolipid subunit
14139at5820	Complete	PfW2_chromosome_14	2834376	2835548	-	176.0	165	https://www.orthodb.org/v10?query=14139at5820	PowCR01_120040100
14141at5820	Complete	PfW2_chromosome_13	906926	907835	-	236.7	134	https://www.orthodb.org/v10?query=14141at5820	Ribosomal protein L23/L15e core domain superfamily
14143at5820	Complete	PfW2_chromosome_14	2542668	2543009	-	187.6	84	https://www.orthodb.org/v10?query=14143at5820	Ribosomal protein S6
14153at5820	Complete	PfW2_chromosome_3	749235	750010	+	236.5	132	https://www.orthodb.org/v10?query=14153at5820	Elongation factor 1 (EF-1), putative
14156at5820	Complete	PfW2_chromosome_9	1189066	1189735	-	258.5	174	https://www.orthodb.org/v10?query=14156at5820	NifU-like protein, putative
14171at5820	Complete	PfW2_chromosome_2	289659	290012	-	227.5	116	https://www.orthodb.org/v10?query=14171at5820	Iron-sulfur assembly protein, putative
14189at5820	Complete	PfW2_chromosome_7	540320	541458	-	327.4	248	https://www.orthodb.org/v10?query=14189at5820	Calmodulin, putative
14207at5820	Complete	PfW2_chromosome_13	2564526	2565030	+	197.5	102	https://www.orthodb.org/v10?query=14207at5820	DIP13 homolog, putative
14208at5820	Complete	PfW2_chromosome_13	793001	793641	-	217.1	104	https://www.orthodb.org/v10?query=14208at5820	RNA-binding domain superfamily
14212at5820	Missing
14214at5820	Complete	PfW2_chromosome_14	722177	723384	+	269.8	189	https://www.orthodb.org/v10?query=14214at5820	PowCR01_130038800
14221at5820	Complete	PfW2_chromosome_5	731064	731324	-	189.9	86	https://www.orthodb.org/v10?query=14221at5820	SWIB/MDM2 domain-containing protein, putative
14226at5820	Complete	PfW2_chromosome_11	957184	957949	+	217.9	122	https://www.orthodb.org/v10?query=14226at5820	PowCR01_090028800
14228at5820	Complete	PfW2_chromosome_3	805885	806923	+	277.7	139	https://www.orthodb.org/v10?query=14228at5820	Histone H2A
14240at5820	Complete	PfW2_chromosome_14	1900826	1901304	+	236.6	107	https://www.orthodb.org/v10?query=14240at5820	Mitochondrial ribosomal protein S14, putative
14241at5820	Complete	PfW2_chromosome_12	1727545	1728465	+	201.5	108	https://www.orthodb.org/v10?query=14241at5820	Translation initiation factor SUI1
[truncated: 33,746 more chars]
