# Supplementary material for: Long-Read Sequencing and De Novo Genome Assembly Pipeline of Two Plasmodium falciparum Clones (Pf3D7, PfW2) Using Only the PromethION Sequencer from Oxford Nanopore Technologies without Whole-Genome Amplification
Source: Biology (Basel). 2024 Jan 31;13(2):89. doi: 10.3390/biology13020089 (PMC10886359; doi:10.3390/biology13020089)
Supplement: Supplementary file 1 [file biology-13-00089-s001.zip › supplementary-files/Supplementary file S5.txt]

# BUSCO version is: 5.4.6
# The lineage dataset is: plasmodium_odb10 (Creation date: 2020-08-05, number of genomes: 23, number of BUSCOs: 3642)
# Busco id	Status	Sequence	Gene Start	Gene End	Strand	Score	Length	OrthoDB url	Description
0at5820	Complete	Chromosome_6	1129919	1153663	-	9140.0	6096	https://www.orthodb.org/v10?query=0at5820	HECT-domain (Ubiquitin-transferase), putative
4at5820	Complete	Chromosome_5	486601	512373	+	5534.1	6929	https://www.orthodb.org/v10?query=4at5820	Pseudouridine synthase, catalytic domain superfamily
17at5820	Complete	Chromosome_14	2662019	2682701	+	8652.2	5664	https://www.orthodb.org/v10?query=17at5820	Dynein beta chain, putative
18at5820	Complete	Chromosome_13	1730722	1753485	-	7093.6	6449	https://www.orthodb.org/v10?query=18at5820	Vacuolar protein sorting-associated protein 13
19at5820	Complete	Chromosome_14	1801963	1825325	-	5978.0	5888	https://www.orthodb.org/v10?query=19at5820	PowCR01_120065400
24at5820	Complete	Chromosome_8	1114295	1139137	-	6269.5	6827	https://www.orthodb.org/v10?query=24at5820	E3 ubiquitin-protein ligase, putative
25at5820	Complete	Chromosome_7	1265909	1281343	+	8446.4	4341	https://www.orthodb.org/v10?query=25at5820	Dynein heavy chain
27at5820	Complete	Chromosome_9	251355	269708	-	9980.1	5193	https://www.orthodb.org/v10?query=27at5820	Dynein heavy chain
28at5820	Complete	Chromosome_13	185108	212659	-	5052.3	7082	https://www.orthodb.org/v10?query=28at5820	PowCR01_140006500
39at5820	Complete	Chromosome_14	3087063	3105070	-	5535.6	4742	https://www.orthodb.org/v10?query=39at5820	Cysteine repeat modular protein 4, putative
40at5820	Complete	Chromosome_14	1379418	1402664	-	5368.6	6123	https://www.orthodb.org/v10?query=40at5820	Dynein-related AAA-type ATPase, putative
41at5820	Complete	Chromosome_10	963499	980559	-	8511.5	4716	https://www.orthodb.org/v10?query=41at5820	Dynein heavy chain
43at5820	Complete	Chromosome_14	326236	346467	-	6782.2	5295	https://www.orthodb.org/v10?query=43at5820	homeobox-containing protein
44at5820	Complete	Chromosome_7	776143	795636	-	7090.2	4640	https://www.orthodb.org/v10?query=44at5820	Dynein heavy chain
45at5820	Complete	Chromosome_11	878968	895269	+	8467.9	4620	https://www.orthodb.org/v10?query=45at5820	Dynein heavy chain
48at5820	Complete	Chromosome_13	1852897	1870860	+	7282.7	4727	https://www.orthodb.org/v10?query=48at5820	Vacuolar protein sorting-associated protein 13
54at5820	Complete	Chromosome_6	1221940	1242918	+	3510.3	6154	https://www.orthodb.org/v10?query=54at5820	SET domain
56at5820	Complete	Chromosome_11	492090	510734	+	5414.2	4770	https://www.orthodb.org/v10?query=56at5820	PowCR01_090014600
59at5820	Complete	Chromosome_8	479982	497381	-	4348.8	4632	https://www.orthodb.org/v10?query=59at5820	Separase, putative
65at5820	Complete	Chromosome_12	119401	141495	+	6880.5	5382	https://www.orthodb.org/v10?query=65at5820	Dynein heavy chain
70at5820	Complete	Chromosome_10	1067654	1086991	-	3987.0	4445	https://www.orthodb.org/v10?query=70at5820	Dynein heavy chain
71at5820	Complete	Chromosome_12	1660450	1677750	+	6087.2	5173	https://www.orthodb.org/v10?query=71at5820	PowCR01_140059700
72at5820	Complete	Chromosome_10	873210	894868	-	4363.2	5832	https://www.orthodb.org/v10?query=72at5820	Vacuolar protein sorting-associated protein 13, C-terminal
74at5820	Complete	Chromosome_7	1193618	1210300	-	3282.2	4575	https://www.orthodb.org/v10?query=74at5820	Anaphase-promoting complex subunit 1
83at5820	Complete	Chromosome_4	793826	810066	+	3381.1	3446	https://www.orthodb.org/v10?query=83at5820	Immunoglobulin-like fold
86at5820	Complete	Chromosome_4	756293	776338	+	2389.1	4312	https://www.orthodb.org/v10?query=86at5820	PowCR01_050023700
90at5820	Complete	Chromosome_6	370260	388490	+	5064.7	4128	https://www.orthodb.org/v10?query=90at5820	PowCR01_110041800
92at5820	Complete	Chromosome_12	361899	375870	+	4000.8	3574	https://www.orthodb.org/v10?query=92at5820	DNA polymerase phi subunit
99at5820	Complete	Chromosome_3	767814	782756	+	4593.2	3717	https://www.orthodb.org/v10?query=99at5820	ubiquitin-conjugating enzyme
100at5820	Complete	Chromosome_11	1501013	1513690	-	4897.4	3693	https://www.orthodb.org/v10?query=100at5820	P-type ATPase, C-terminal
101at5820	Complete	Chromosome_5	187815	204731	-	4447.0	4040	https://www.orthodb.org/v10?query=101at5820	A0A2P9CZX7_9APIC
102at5820	Complete	Chromosome_9	1225555	1239571	+	4293.3	3910	https://www.orthodb.org/v10?query=102at5820	Regulator of chromosome condensation 1/beta-lactamase-inhibitor protein II
108at5820	Complete	Chromosome_7	1109148	1124491	-	2679.7	3687	https://www.orthodb.org/v10?query=108at5820	PowCR01_020013900
109at5820	Complete	Chromosome_13	373489	392071	-	3333.4	4385	https://www.orthodb.org/v10?query=109at5820	PowCR01_140011200
118at5820	Complete	Chromosome_3	848249	857503	-	2898.7	2358	https://www.orthodb.org/v10?query=118at5820	Oocyst capsule protein
121at5820	Complete	Chromosome_12	1385706	1402087	+	5139.3	4433	https://www.orthodb.org/v10?query=121at5820	Zinc finger, UBR-type
123at5820	Complete	Chromosome_8	250082	268433	+	3362.6	3864	https://www.orthodb.org/v10?query=123at5820	A0A077XET6_PLABA
126at5820	Complete	Chromosome_13	256432	267181	-	3981.1	2784	https://www.orthodb.org/v10?query=126at5820	protein kinase regulator activity
132at5820	Complete	Chromosome_13	1107874	1122536	+	2233.0	3283	https://www.orthodb.org/v10?query=132at5820	PowCR01_120031300
137at5820	Complete	Chromosome_12	947055	960968	-	2578.6	3654	https://www.orthodb.org/v10?query=137at5820	A0A2P9DE76_9APIC
142at5820	Complete	Chromosome_14	1421903	1431220	-	5336.4	2677	https://www.orthodb.org/v10?query=142at5820	Glutamate synthase, alpha subunit, C-terminal
145at5820	Complete	Chromosome_4	291250	300972	+	5184.0	2294	https://www.orthodb.org/v10?query=145at5820	Pre-mRNA-processing-splicing factor 8, putative
150at5820	Complete	Chromosome_9	511466	521525	+	3309.7	2653	https://www.orthodb.org/v10?query=150at5820	Kringle
151at5820	Complete	Chromosome_14	3023854	3038613	-	4092.3	3457	https://www.orthodb.org/v10?query=151at5820	PowCR01_120070100
154at5820	Complete	Chromosome_6	1260400	1269595	-	4779.8	2549	https://www.orthodb.org/v10?query=154at5820	DNA polymerase epsilon catalytic subunit
160at5820	Complete	Chromosome_14	762616	773406	-	3297.5	2756	https://www.orthodb.org/v10?query=160at5820	Liver specific protein 1, putative
165at5820	Complete	Chromosome_14	2852149	2862564	+	3336.8	2675	https://www.orthodb.org/v10?query=165at5820	Biotin carboxylase subunit of acetyl CoA carboxylase, putative
171at5820	Complete	Chromosome_14	694584	708173	+	2667.6	4229	https://www.orthodb.org/v10?query=171at5820	NOT family protein, putative
174at5820	Complete	Chromosome_13	931313	943560	+	3153.0	2967	https://www.orthodb.org/v10?query=174at5820	PowCR01_120036100
175at5820	Complete	Chromosome_13	1002750	1019302	-	2110.7	3968	https://www.orthodb.org/v10?query=175at5820	hypothetical protein, conserved
177at5820	Complete	Chromosome_12	376551	387479	+	3250.1	2839	https://www.orthodb.org/v10?query=177at5820	Cysteine repeat modular protein 3
179at5820	Complete	Chromosome_2	370437	379841	+	3456.2	2492	https://www.orthodb.org/v10?query=179at5820	6-cysteine protein
181at5820	Complete	Chromosome_7	812303	820459	-	3868.0	2144	https://www.orthodb.org/v10?query=181at5820	Cysteine repeat modular protein 2, putative
186at5820	Complete	Chromosome_13	2381164	2392257	+	2449.9	2679	https://www.orthodb.org/v10?query=186at5820	PowCR01_110014700
188at5820	Complete	Chromosome_13	2413550	2425257	+	4386.6	2817	https://www.orthodb.org/v10?query=188at5820	P-type ATPase, C-terminal
189at5820	Complete	Chromosome_13	2473823	2481622	+	4562.7	2373	https://www.orthodb.org/v10?query=189at5820	Armadillo
198at5820	Complete	Chromosome_11	163984	174096	+	2850.9	3246	https://www.orthodb.org/v10?query=198at5820	CCR4-NOT transcription complex subunit 1, putative
212at5820	Complete	Chromosome_7	153322	166395	-	2822.3	3163	https://www.orthodb.org/v10?query=212at5820	PowCR01_010006600
218at5820	Complete	Chromosome_2	495168	507853	-	3704.3	3069	https://www.orthodb.org/v10?query=218at5820	PowCR01_040013400
221at5820	Complete	Chromosome_7	216361	229071	-	3875.0	3370	https://www.orthodb.org/v10?query=221at5820	HECT domain
224at5820	Complete	Chromosome_3	261487	273285	-	3147.3	3612	https://www.orthodb.org/v10?query=224at5820	Dopey, N-terminal
225at5820	Complete	Chromosome_13	2336007	2345849	-	2636.3	2508	https://www.orthodb.org/v10?query=225at5820	PowCR01_110015400
229at5820	Complete	Chromosome_9	922294	935371	-	1794.3	3250	https://www.orthodb.org/v10?query=229at5820	PowCR01_070024900
230at5820	Complete	Chromosome_14	714707	725988	+	3106.2	3315	https://www.orthodb.org/v10?query=230at5820	Rap guanine nucleotide exchange factor, putative
240at5820	Complete	Chromosome_3	340030	351651	-	3370.6	3027	https://www.orthodb.org/v10?query=240at5820	PowCR01_080038800
244at5820	Complete	Chromosome_10	331245	342803	+	3592.6	3251	https://www.orthodb.org/v10?query=244at5820	Zinc finger, PHD-type
249at5820	Complete	Chromosome_14	2155735	2166463	+	3115.0	2563	https://www.orthodb.org/v10?query=249at5820	PowCR01_120057000
250at5820	Complete	Chromosome_2	509524	521742	+	3287.1	2909	https://www.orthodb.org/v10?query=250at5820	PowCR01_040013300
252at5820	Complete	Chromosome_2	360863	368350	+	3035.9	1939	https://www.orthodb.org/v10?query=252at5820	6-cysteine protein
254at5820	Complete	Chromosome_13	876223	886263	-	3014.0	2763	https://www.orthodb.org/v10?query=254at5820	PowCR01_140023600
258at5820	Complete	Chromosome_13	2638957	2652696	-	3187.4	3148	https://www.orthodb.org/v10?query=258at5820	Erythrocyte membrane-associated antigen
267at5820	Complete	Chromosome_7	1126558	1136576	-	3604.1	2982	https://www.orthodb.org/v10?query=267at5820	Ubiquitin carboxyl-terminal hydrolase, putative
270at5820	Complete	Chromosome_4	1029328	1037949	+	3585.9	2131	https://www.orthodb.org/v10?query=270at5820	Pre-mRNA-splicing helicase BRR2, putative
271at5820	Complete	Chromosome_14	493973	504344	-	2545.6	2565	https://www.orthodb.org/v10?query=271at5820	Phosphatidylinositol-4-phosphate 5-kinase, core
279at5820	Complete	Chromosome_3	748464	755834	+	4101.9	2121	https://www.orthodb.org/v10?query=279at5820	DNA-directed RNA polymerase subunit
280at5820	Complete	Chromosome_14	3044128	3055244	+	2412.4	2437	https://www.orthodb.org/v10?query=280at5820	rhoptry protein
286at5820	Complete	Chromosome_13	588802	599197	-	2720.1	2422	https://www.orthodb.org/v10?query=286at5820	Armadillo-type fold
289at5820	Complete	Chromosome_9	151702	159540	-	3575.1	2034	https://www.orthodb.org/v10?query=289at5820	DEAD/DEAH box helicase, putative
291at5820	Complete	Chromosome_14	2375578	2385942	+	2213.0	2880	https://www.orthodb.org/v10?query=291at5820	homeobox-containing protein
303at5820	Complete	Chromosome_14	1753509	1763660	+	3264.5	3522	https://www.orthodb.org/v10?query=303at5820	Sec7 domain
306at5820	Complete	Chromosome_7	447517	458495	-	2481.2	2641	https://www.orthodb.org/v10?query=306at5820	PowCR01_010013100
313at5820	Complete	Chromosome_6	999523	1007679	+	3904.8	2440	https://www.orthodb.org/v10?query=313at5820	SNF2 helicase, putative
322at5820	Complete	Chromosome_14	1580749	1588661	+	3508.6	1989	https://www.orthodb.org/v10?query=322at5820	DEAD/DEAH box helicase, putative
326at5820	Complete	Chromosome_4	427666	435366	-	1273.5	1909	https://www.orthodb.org/v10?query=326at5820	A0A2P9CZB3_9APIC
327at5820	Complete	Chromosome_13	131851	140593	-	3044.4	2128	https://www.orthodb.org/v10?query=327at5820	PowCR01_140005200
332at5820	Complete	Chromosome_13	361168	368268	-	3718.1	2252	https://www.orthodb.org/v10?query=332at5820	Carbamoyl phosphate synthetase
338at5820	Complete	Chromosome_4	878021	893862	+	2815.5	4123	https://www.orthodb.org/v10?query=338at5820	Phosphatidylinositol 4-kinase, putative
341at5820	Complete	Chromosome_7	865926	876128	+	1994.6	2194	https://www.orthodb.org/v10?query=341at5820	PowCR01_030019500
342at5820	Complete	Chromosome_8	604922	612874	+	3032.9	2004	https://www.orthodb.org/v10?query=342at5820	Proteasome activator complex subunit 4
348at5820	Complete	Chromosome_12	2045072	2054428	-	2594.9	2083	https://www.orthodb.org/v10?query=348at5820	Osmiophilic body protein
349at5820	Complete	Chromosome_13	2759755	2768474	+	2364.4	2387	https://www.orthodb.org/v10?query=349at5820	Proteasome component Ecm29
351at5820	Complete	Chromosome_11	562016	569455	+	2437.2	1960	https://www.orthodb.org/v10?query=351at5820	Immunoglobulin E-set
352at5820	Complete	Chromosome_6	1159861	1169076	+	1943.3	1930	https://www.orthodb.org/v10?query=352at5820	Eukaryotic translation initiation factor 2-alpha kinase
359at5820	Complete	Chromosome_13	1935598	1947379	-	2598.8	2669	https://www.orthodb.org/v10?query=359at5820	A0A077XKQ4_PLABA
363at5820	Complete	Chromosome_4	182869	194708	+	2717.6	3190	https://www.orthodb.org/v10?query=363at5820	PowCR01_030006000
365at5820	Complete	Chromosome_12	746001	754922	+	2828.5	2468	https://www.orthodb.org/v10?query=365at5820	Formin 2
366at5820	Complete	Chromosome_13	861444	872331	-	2680.2	2794	https://www.orthodb.org/v10?query=366at5820	Serine/threonine protein kinase
367at5820	Complete	Chromosome_5	347221	355038	-	2763.9	1974	https://www.orthodb.org/v10?query=367at5820	Guanidine nucleotide exchange factor
374at5820	Complete	Chromosome_3	616471	622812	+	2437.6	1615	https://www.orthodb.org/v10?query=374at5820	Thrombospondin type-1 (TSP1) repeat
376at5820	Complete	Chromosome_14	2350984	2360148	+	2212.5	2270	https://www.orthodb.org/v10?query=376at5820	PowCR01_120052100
377at5820	Complete	Chromosome_12	807559	816013	+	2343.7	2525	https://www.orthodb.org/v10?query=377at5820	Cell cycle associated protein, putative
381at5820	Complete	Chromosome_14	2607291	2617617	+	1948.0	3312	https://www.orthodb.org/v10?query=381at5820	PowCR01_120045900
382at5820	Complete	Chromosome_13	1985339	1995613	-	2261.5	2127	https://www.orthodb.org/v10?query=382at5820	PowCR01_120009000
384at5820	Complete	Chromosome_13	1186618	1195197	+	2358.4	2281	https://www.orthodb.org/v10?query=384at5820	PowCR01_120029700
388at5820	Complete	Chromosome_12	757648	763638	+	3537.4	1776	https://www.orthodb.org/v10?query=388at5820	Clathrin heavy chain
395at5820	Complete	Chromosome_5	389916	398996	-	3753.7	2463	https://www.orthodb.org/v10?query=395at5820	DNA-directed RNA polymerase subunit
400at5820	Complete	Chromosome_13	2518486	2525489	+	2323.2	1678	https://www.orthodb.org/v10?query=400at5820	PowCR01_110011700
412at5820	Complete	Chromosome_5	1257725	1265749	-	2949.4	2215	https://www.orthodb.org/v10?query=412at5820	Formin 1, putative
415at5820	Complete	Chromosome_12	2114630	2122486	-	2870.0	1828	https://www.orthodb.org/v10?query=415at5820	Rhoptry neck protein 3, putative
422at5820	Complete	Chromosome_3	728258	738072	+	2235.9	1960	https://www.orthodb.org/v10?query=422at5820	ring-infected erythrocyte surface antigen
425at5820	Complete	Chromosome_5	220838	229249	+	2304.4	2165	https://www.orthodb.org/v10?query=425at5820	Trafficking protein particle complex subunit 8, putative
426at5820	Complete	Chromosome_10	187671	196953	-	3131.4	2247	https://www.orthodb.org/v10?query=426at5820	WD40/YVTN repeat-like-containing domain superfamily
437at5820	Complete	Chromosome_14	1155354	1163690	+	1747.1	1702	https://www.orthodb.org/v10?query=437at5820	rRNA (Adenosine-2'-O-)-methyltransferase, putative
438at5820	Complete	Chromosome_7	270024	278705	-	2793.2	2494	https://www.orthodb.org/v10?query=438at5820	Inositol-phosphate phosphatase, putative
445at5820	Complete	Chromosome_12	1414413	1426100	+	1461.4	3248	https://www.orthodb.org/v10?query=445at5820	Bromodomain
447at5820	Complete	Chromosome_7	167491	177294	-	2735.8	2428	https://www.orthodb.org/v10?query=447at5820	PowCR01_010006700
449at5820	Complete	Chromosome_4	857997	865953	+	1751.5	1915	https://www.orthodb.org/v10?query=449at5820	PowCR01_050025600
451at5820	Complete	Chromosome_13	2585031	2594825	+	1772.0	2369	https://www.orthodb.org/v10?query=451at5820	PowCR01_110010100
459at5820	Complete	Chromosome_14	1350315	1358378	-	1717.3	2171	https://www.orthodb.org/v10?query=459at5820	PowCR01_130023100
467at5820	Complete	Chromosome_9	199053	207457	-	2104.7	1648	https://www.orthodb.org/v10?query=467at5820	PowCR01_070006700
470at5820	Complete	Chromosome_11	1556746	1565044	-	1651.4	2519	https://www.orthodb.org/v10?query=470at5820	Transcription factor with AP2 domain(S)
472at5820	Complete	Chromosome_11	860133	868216	+	2527.1	1598	https://www.orthodb.org/v10?query=472at5820	Immunoglobulin-like fold
478at5820	Complete	Chromosome_14	2271531	2277242	-	2749.7	1606	https://www.orthodb.org/v10?query=478at5820	Ferlin, putative
484at5820	Complete	Chromosome_14	440540	447769	+	2247.6	1604	https://www.orthodb.org/v10?query=484at5820	PowCR01_130045600
499at5820	Complete	Chromosome_12	2030006	2039851	-	2265.1	2031	https://www.orthodb.org/v10?query=499at5820	THO complex subunit 2, putative
501at5820	Complete	Chromosome_13	556284	565247	+	1986.1	2356	https://www.orthodb.org/v10?query=501at5820	PowCR01_140015700
518at5820	Complete	Chromosome_14	2786310	2794322	-	3375.4	2316	https://www.orthodb.org/v10?query=518at5820	PowCR01_120042100
521at5820	Complete	Chromosome_14	2285112	2290223	+	2671.0	1424	https://www.orthodb.org/v10?query=521at5820	LCCL domain-containing protein
522at5820	Complete	Chromosome_2	413280	421136	-	2368.9	1686	https://www.orthodb.org/v10?query=522at5820	PowCR01_040015600
527at5820	Complete	Chromosome_13	2749594	2756103	+	1258.4	1780	https://www.orthodb.org/v10?query=527at5820	A0A2P9CCG6_9APIC
529at5820	Complete	Chromosome_14	2870068	2877585	+	2363.9	1688	https://www.orthodb.org/v10?query=529at5820	PowCR01_120040200
533at5820	Complete	Chromosome_8	337904	343253	-	2975.8	1462	https://www.orthodb.org/v10?query=533at5820	Ferlin, putative
535at5820	Complete	Chromosome_14	1907196	1916198	+	2892.4	2722	https://www.orthodb.org/v10?query=535at5820	PowCR01_120063000
537at5820	Complete	Chromosome_3	820707	830541	+	2647.9	2148	https://www.orthodb.org/v10?query=537at5820	ABC transporter I family member 1, putative
538at5820	Complete	Chromosome_13	1227374	1234417	-	2711.5	1680	https://www.orthodb.org/v10?query=538at5820	Myosin C, putative
551at5820	Complete	Chromosome_3	912915	921032	+	1735.2	2370	https://www.orthodb.org/v10?query=551at5820	WD40-repeat-containing domain
553at5820	Complete	Chromosome_14	1191948	1199918	-	2425.1	1911	https://www.orthodb.org/v10?query=553at5820	Acid phosphatase, putative
555at5820	Complete	Chromosome_3	795576	801167	+	2710.2	1473	https://www.orthodb.org/v10?query=555at5820	P-type ATPase, putative
556at5820	Complete	Chromosome_12	708938	715664	-	2008.7	1707	https://www.orthodb.org/v10?query=556at5820	PowCR01_140038700
558at5820	Complete	Chromosome_13	1217919	1225534	-	3199.5	1944	https://www.orthodb.org/v10?query=558at5820	DNA-directed RNA polymerase subunit
565at5820	Complete	Chromosome_11	462289	469668	+	1487.4	2508	https://www.orthodb.org/v10?query=565at5820	asparagine-rich protein
569at5820	Complete	Chromosome_5	209064	218188	-	1651.7	1713	https://www.orthodb.org/v10?query=569at5820	A0A077XFD0_PLABA
571at5820	Complete	Chromosome_14	461403	467450	-	2833.2	1856	https://www.orthodb.org/v10?query=571at5820	Plastid replication-repair enzyme, putative
575at5820	Complete	Chromosome_14	1118768	1126288	+	1587.4	1401	https://www.orthodb.org/v10?query=575at5820	Protein kinase, putative
576at5820	Complete	Chromosome_13	1174193	1180831	-	1749.1	2212	https://www.orthodb.org/v10?query=576at5820	PowCR01_120029900
579at5820	Complete	Chromosome_13	2395973	2402350	+	2455.6	1948	https://www.orthodb.org/v10?query=579at5820	PowCR01_110014500
580at5820	Complete	Chromosome_14	2314379	2321551	+	2488.4	1928	https://www.orthodb.org/v10?query=580at5820	PowCR01_120053000
585at5820	Complete	Chromosome_14	3106948	3111807	+	2604.2	1354	https://www.orthodb.org/v10?query=585at5820	LCCL domain-containing protein
588at5820	Complete	Chromosome_14	578371	587364	-	1889.8	2485	https://www.orthodb.org/v10?query=588at5820	Atypical protein kinase, ABC-1 family, putative
590at5820	Complete	Chromosome_3	952966	962366	-	1541.1	2219	https://www.orthodb.org/v10?query=590at5820	PowCR01_080023600
592at5820	Complete	Chromosome_6	152543	160454	-	2561.6	1621	https://www.orthodb.org/v10?query=592at5820	C2 domain
595at5820	Complete	Chromosome_5	157624	164964	+	2413.6	1565	https://www.orthodb.org/v10?query=595at5820	P-type ATPase
598at5820	Complete	Chromosome_4	528194	534484	-	2370.1	1651	https://www.orthodb.org/v10?query=598at5820	DNA polymerase
603at5820	Complete	Chromosome_7	904142	914667	+	1688.8	1777	https://www.orthodb.org/v10?query=603at5820	PowCR01_030020500
608at5820	Complete	Chromosome_9	706594	712071	-	2321.4	1462	https://www.orthodb.org/v10?query=608at5820	Merozoite organizing protein, putative
640at5820	Complete	Chromosome_12	1489321	1497064	-	2031.1	1566	https://www.orthodb.org/v10?query=640at5820	Cilia- and flagella-associated protein 61
642at5820	Complete	Chromosome_12	836914	843900	-	2235.5	1918	https://www.orthodb.org/v10?query=642at5820	Histone-lysine N-methyltransferase, H3 lysine-4 specific, putative
644at5820	Complete	Chromosome_13	611331	618884	+	2194.2	2047	https://www.orthodb.org/v10?query=644at5820	Telomerase reverse transcriptase
646at5820	Complete	Chromosome_9	236361	242968	-	2220.3	1801	https://www.orthodb.org/v10?query=646at5820	Nucleoporin NUP100/NSP100, putative
648at5820	Complete	Chromosome_5	849864	856025	-	2141.2	1641	https://www.orthodb.org/v10?query=648at5820	A0A0D9QL44_PLAFR
656at5820	Complete	Chromosome_11	1610099	1615802	+	2290.3	1434	https://www.orthodb.org/v10?query=656at5820	Myosin F, putative
659at5820	Complete	Chromosome_13	579528	585614	-	1976.6	1439	https://www.orthodb.org/v10?query=659at5820	CLU domain
671at5820	Complete	Chromosome_11	823241	829312	-	2197.6	2073	https://www.orthodb.org/v10?query=671at5820	Petidase, M16 family, putative
674at5820	Complete	Chromosome_6	646639	655595	-	1701.0	1666	https://www.orthodb.org/v10?query=674at5820	Zinc finger, RING/FYVE/PHD-type
682at5820	Complete	Chromosome_10	600972	607808	-	785.4	2068	https://www.orthodb.org/v10?query=682at5820	PowCR01_080021200
684at5820	Complete	Chromosome_13	1076355	1084586	-	979.3	2044	https://www.orthodb.org/v10?query=684at5820	A0A2P9GQT0_9APIC
694at5820	Complete	Chromosome_11	1326746	1332160	+	1724.7	1431	https://www.orthodb.org/v10?query=694at5820	PowCR01_090035500
706at5820	Complete	Chromosome_9	650587	654840	-	2532.7	1196	https://www.orthodb.org/v10?query=706at5820	Probable ATP-dependent 6-phosphofructokinase
711at5820	Complete	Chromosome_10	533108	539821	+	2302.7	1837	https://www.orthodb.org/v10?query=711at5820	PowCR01_080020000
719at5820	Complete	Chromosome_6	579437	585895	-	1310.0	1424	https://www.orthodb.org/v10?query=719at5820	Myosin E, putative
723at5820	Complete	Chromosome_9	754281	760265	+	2165.2	1361	https://www.orthodb.org/v10?query=723at5820	EGF-like, conserved site
742at5820	Complete	Chromosome_7	1175943	1181696	+	2409.8	1581	https://www.orthodb.org/v10?query=742at5820	Cation transporting ATPase, putative
746at5820	Complete	Chromosome_12	1748875	1756236	-	2047.1	1786	https://www.orthodb.org/v10?query=746at5820	PowCR01_140060100
747at5820	Complete	Chromosome_2	546484	555293	-	1585.8	1904	https://www.orthodb.org/v10?query=747at5820	PowCR01_040012400
755at5820	Complete	Chromosome_2	252393	262439	+	1156.1	1310	https://www.orthodb.org/v10?query=755at5820	Pentafunctional AROM polypeptide, putative
756at5820	Complete	Chromosome_11	1585395	1592033	-	2077.0	1911	https://www.orthodb.org/v10?query=756at5820	PowCR01_090041300
760at5820	Complete	Chromosome_12	1192890	1199213	-	2430.5	1834	https://www.orthodb.org/v10?query=760at5820	ABC transporter type 1, transmembrane domain
765at5820	Complete	Chromosome_3	182730	189407	+	2192.9	1811	https://www.orthodb.org/v10?query=765at5820	Spindle pole body protein, putative
766at5820	Complete	Chromosome_6	1089189	1094324	+	2085.1	1474	https://www.orthodb.org/v10?query=766at5820	Ankyrin repeat-containing domain
775at5820	Complete	Chromosome_14	1784935	1790628	-	2095.3	1569	https://www.orthodb.org/v10?query=775at5820	Gamma-tubulin complex component
780at5820	Complete	Chromosome_14	2199373	2204707	-	1487.6	1402	https://www.orthodb.org/v10?query=780at5820	RAP protein, putative
787at5820	Complete	Chromosome_9	862783	870490	-	1764.2	1675	https://www.orthodb.org/v10?query=787at5820	PowCR01_070023300
799at5820	Complete	Chromosome_9	179186	183987	+	1868.3	1350	https://www.orthodb.org/v10?query=799at5820	LCCL domain-containing protein
808at5820	Complete	Chromosome_6	282048	286882	+	1926.5	1102	https://www.orthodb.org/v10?query=808at5820	Coatomer alpha subunit, putative
810at5820	Complete	Chromosome_12	148240	155477	-	1833.3	1763	https://www.orthodb.org/v10?query=810at5820	Domain of unknown function DUF3441
813at5820	Complete	Chromosome_11	1359366	1364112	-	2338.7	1229	https://www.orthodb.org/v10?query=813at5820	DNA-directed RNA polymerase, subunit 2, hybrid-binding domain
821at5820	Complete	Chromosome_14	2933188	2939778	-	946.5	1550	https://www.orthodb.org/v10?query=821at5820	PowCR01_120038500
828at5820	Complete	Chromosome_11	727895	734335	+	1623.2	1626	https://www.orthodb.org/v10?query=828at5820	Ubiquitin-protein ligase, putative
833at5820	Complete	Chromosome_3	649851	657246	-	1209.7	1602	https://www.orthodb.org/v10?query=833at5820	PowCR01_080030400
841at5820	Complete	Chromosome_6	270556	277761	-	1269.8	2187	https://www.orthodb.org/v10?query=841at5820	PowCR01_110044300
842at5820	Complete	Chromosome_6	831288	839032	-	1271.2	1812	https://www.orthodb.org/v10?query=842at5820	PowCR01_110031700
848at5820	Complete	Chromosome_8	354471	362392	+	1412.2	1716	https://www.orthodb.org/v10?query=848at5820	A0A2P9DBJ6_PLARE
857at5820	Complete	Chromosome_12	294999	299348	-	2390.3	1132	https://www.orthodb.org/v10?query=857at5820	DNA-directed RNA polymerase, subunit 2, hybrid-binding domain
859at5820	Complete	Chromosome_11	1637289	1643391	-	2321.7	1546	https://www.orthodb.org/v10?query=859at5820	PowCR01_090042300
865at5820	Complete	Chromosome_13	1714442	1719251	+	2019.3	1218	https://www.orthodb.org/v10?query=865at5820	Zinc finger, RING-type
866at5820	Complete	Chromosome_14	1594504	1600057	+	1153.8	1551	https://www.orthodb.org/v10?query=866at5820	SUN domain
870at5820	Complete	Chromosome_9	225021	232830	-	1822.4	1826	https://www.orthodb.org/v10?query=870at5820	P-type ATPase
877at5820	Complete	Chromosome_11	1390063	1396169	+	2207.5	1380	https://www.orthodb.org/v10?query=877at5820	Condensin-2 complex subunit D3
879at5820	Complete	Chromosome_2	182230	189114	-	2434.6	1812	https://www.orthodb.org/v10?query=879at5820	PowCR01_040021200
882at5820	Complete	Chromosome_12	1098128	1104004	+	2352.4	1595	https://www.orthodb.org/v10?query=882at5820	Potassium channel
885at5820	Complete	Chromosome_10	851002	856284	-	2337.3	1498	https://www.orthodb.org/v10?query=885at5820	PowCR01_060009200
890at5820	Complete	Chromosome_12	1219314	1226464	-	2149.2	1614	https://www.orthodb.org/v10?query=890at5820	Myosin D, putative
896at5820	Complete	Chromosome_12	1540768	1549143	-	1317.2	1873	https://www.orthodb.org/v10?query=896at5820	cyclic AMP receptor 3
898at5820	Complete	Chromosome_11	909365	916320	+	1799.1	1697	https://www.orthodb.org/v10?query=898at5820	EF-hand domain
899at5820	Complete	Chromosome_5	861932	866545	-	1710.7	1175	https://www.orthodb.org/v10?query=899at5820	PowCR01_100015900
913at5820	Complete	Chromosome_2	645928	650081	+	2646.2	1182	https://www.orthodb.org/v10?query=913at5820	DNA-directed RNA polymerase, subunit 2, hybrid-binding domain
918at5820	Complete	Chromosome_7	891682	899047	+	1864.9	1519	https://www.orthodb.org/v10?query=918at5820	Phosphoinositide-binding protein, putative
921at5820	Complete	Chromosome_14	2391785	2396830	-	1678.0	1190	https://www.orthodb.org/v10?query=921at5820	PowCR01_120051200
926at5820	Complete	Chromosome_13	2101484	2109082	+	2726.2	1913	https://www.orthodb.org/v10?query=926at5820	P-loop containing nucleoside triphosphate hydrolase
933at5820	Complete	Chromosome_14	2188177	2193945	+	1707.8	1666	https://www.orthodb.org/v10?query=933at5820	PowCR01_120056200
935at5820	Complete	Chromosome_14	113146	119010	-	2430.2	1565	https://www.orthodb.org/v10?query=935at5820	Condensin subunit 1
940at5820	Complete	Chromosome_14	1269370	1274666	-	1755.3	1232	https://www.orthodb.org/v10?query=940at5820	PowCR01_130024700
943at5820	Complete	Chromosome_4	732454	739871	-	1554.1	1671	https://www.orthodb.org/v10?query=943at5820	WD40-repeat-containing domain superfamily
947at5820	Complete	Chromosome_11	853354	859221	+	1070.2	1887	https://www.orthodb.org/v10?query=947at5820	PowCR01_090024000
951at5820	Complete	Chromosome_14	217844	226303	+	2648.6	2715	https://www.orthodb.org/v10?query=951at5820	Transcription elongation factor Spt6
952at5820	Complete	Chromosome_13	2087392	2092173	+	1602.0	1371	https://www.orthodb.org/v10?query=952at5820	PowCR01_120006000
955at5820	Complete	Chromosome_11	343915	349350	-	2181.9	1582	https://www.orthodb.org/v10?query=955at5820	Mechanosensitive ion channel protein
958at5820	Complete	Chromosome_8	180562	188109	+	1852.4	1412	https://www.orthodb.org/v10?query=958at5820	Adenylyl cyclase beta, putative
971at5820	Complete	Chromosome_12	1452605	1457223	+	2478.8	1169	https://www.orthodb.org/v10?query=971at5820	Splicing factor 3B subunit 3, putative
974at5820	Complete	Chromosome_14	2777911	2785110	+	1916.8	1652	https://www.orthodb.org/v10?query=974at5820	WD40/YVTN repeat-like-containing domain superfamily
983at5820	Complete	Chromosome_6	237813	244520	-	1586.5	2131	https://www.orthodb.org/v10?query=983at5820	DNA repair protein RAD50, putative
984at5820	Complete	Chromosome_14	1342486	1348993	-	1210.7	1581	https://www.orthodb.org/v10?query=984at5820	A0A1B1DUB2_9APIC
987at5820	Complete	Chromosome_11	268246	274551	-	1407.6	1379	https://www.orthodb.org/v10?query=987at5820	A0A0D9QIB6_PLAFR
996at5820	Complete	Chromosome_10	321010	328146	+	2108.3	2132	https://www.orthodb.org/v10?query=996at5820	Histone deacetylase
999at5820	Complete	Chromosome_11	1909212	1913498	-	1833.2	1143	https://www.orthodb.org/v10?query=999at5820	Protein kinase
1005at5820	Complete	Chromosome_12	785573	790672	-	2196.4	1189	https://www.orthodb.org/v10?query=1005at5820	P-type ATPase
1006at5820	Complete	Chromosome_14	1332532	1337300	-	2654.5	1264	https://www.orthodb.org/v10?query=1006at5820	DNA topoisomerase 2
1010at5820	Complete	Chromosome_12	1290687	1297068	-	1660.6	1852	https://www.orthodb.org/v10?query=1010at5820	Amino acid transporter, putative
1013at5820	Complete	Chromosome_14	1043056	1049586	+	1578.5	1737	https://www.orthodb.org/v10?query=1013at5820	PowCR01_130030000
1016at5820	Complete	Chromosome_10	757794	765154	+	1353.2	2171	https://www.orthodb.org/v10?query=1016at5820	Eukaryotic translation initiation factor subunit eIF2A, putative
1027at5820	Complete	Chromosome_12	1186414	1191915	+	1247.6	1188	https://www.orthodb.org/v10?query=1027at5820	PowCR01_140049000
1030at5820	Complete	Chromosome_5	957889	962145	+	2310.5	1222	https://www.orthodb.org/v10?query=1030at5820	ABC transporter type 1, transmembrane domain
1033at5820	Complete	Chromosome_7	348276	353078	+	942.0	1291	https://www.orthodb.org/v10?query=1033at5820	PowCR01_010010200
1034at5820	Complete	Chromosome_6	425804	431854	+	1832.0	1323	https://www.orthodb.org/v10?query=1034at5820	Tetratricopeptide repeat
1036at5820	Complete	Chromosome_12	395988	401246	-	1255.8	1368	https://www.orthodb.org/v10?query=1036at5820	PowCR01_130015000
1037at5820	Complete	Chromosome_13	169876	175788	-	2043.3	1657	https://www.orthodb.org/v10?query=1037at5820	Sodium/hydrogen exchanger, Na+, H+ antiporter, putative
1039at5820	Complete	Chromosome_14	1833784	1838597	-	1608.5	1181	https://www.orthodb.org/v10?query=1039at5820	Eukaryotic initiation factor 2alpha kinase 1, putative
1041at5820	Complete	Chromosome_8	901073	907713	-	2319.3	1796	https://www.orthodb.org/v10?query=1041at5820	Snf2-related CBP activator, putative
1046at5820	Complete	Chromosome_12	2077717	2082883	+	2114.5	1407	https://www.orthodb.org/v10?query=1046at5820	Zinc finger, PARP-type
1047at5820	Complete	Chromosome_11	895969	903369	-	1059.7	2118	https://www.orthodb.org/v10?query=1047at5820	SANT/Myb domain
1050at5820	Complete	Chromosome_12	1018505	1024004	+	1519.1	1241	https://www.orthodb.org/v10?query=1050at5820	Aminoacyl-tRNA synthetase, class Ia
1051at5820	Complete	Chromosome_13	247311	251747	+	1908.9	1405	https://www.orthodb.org/v10?query=1051at5820	PowCR01_140007800
1052at5820	Complete	Chromosome_5	1045461	1051100	+	1752.3	1366	https://www.orthodb.org/v10?query=1052at5820	Structural maintenance of chromosomes protein 6, putative
1058at5820	Complete	Chromosome_13	2731043	2736142	-	1630.8	1323	https://www.orthodb.org/v10?query=1058at5820	DNA repair endonuclease, putative
1064at5820	Complete	Chromosome_14	253541	257356	+	1981.9	1100	https://www.orthodb.org/v10?query=1064at5820	SRCR-like domain
1067at5820	Complete	Chromosome_14	2771100	2776304	+	1556.2	1401	https://www.orthodb.org/v10?query=1067at5820	Rab GTPase activator, putative
1074at5820	Complete	Chromosome_3	152170	156145	-	2323.3	1090	https://www.orthodb.org/v10?query=1074at5820	Exportin-1, putative
1083at5820	Complete	Chromosome_13	2297902	2304193	-	1806.0	1692	https://www.orthodb.org/v10?query=1083at5820	Patatin-like phospholipase, putative
1085at5820	Complete	Chromosome_9	1175202	1180758	+	1595.8	1108	https://www.orthodb.org/v10?query=1085at5820	High molecular weight rhoptry protein 2
1087at5820	Complete	Chromosome_1	421778	427574	-	1396.2	1460	https://www.orthodb.org/v10?query=1087at5820	Kinesin family member 18/19
1089at5820	Complete	Chromosome_4	634031	638904	-	1646.3	1221	https://www.orthodb.org/v10?query=1089at5820	Pentatricopeptide repeat
1090at5820	Complete	Chromosome_2	568697	573314	-	1837.1	1330	https://www.orthodb.org/v10?query=1090at5820	WD40-repeat-containing domain
1097at5820	Complete	Chromosome_14	1064141	1069382	+	2246.2	1299	https://www.orthodb.org/v10?query=1097at5820	PowCR01_130029500
1098at5820	Complete	Chromosome_13	1929093	1933720	-	1895.7	1155	https://www.orthodb.org/v10?query=1098at5820	Elongation factor 2
1106at5820	Complete	Chromosome_12	491895	497387	-	1169.2	1209	https://www.orthodb.org/v10?query=1106at5820	Phosphatase
1108at5820	Complete	Chromosome_13	1362092	1367605	+	1371.7	1286	https://www.orthodb.org/v10?query=1108at5820	Ubiquitin-activating enzyme
1110at5820	Complete	Chromosome_14	1624189	1631366	-	1073.6	2048	https://www.orthodb.org/v10?query=1110at5820	PowCR01_120010400
1119at5820	Complete	Chromosome_13	2043105	2047754	+	1811.4	1154	https://www.orthodb.org/v10?query=1119at5820	Glycoside hydrolase, family 35
1120at5820	Complete	Chromosome_6	1048712	1053964	-	1574.7	1522	https://www.orthodb.org/v10?query=1120at5820	PowCR01_110025700
1123at5820	Complete	Chromosome_3	379132	383289	-	2186.6	1123	https://www.orthodb.org/v10?query=1123at5820	Splicing factor 3B subunit 1
1124at5820	Complete	Chromosome_12	941124	946741	+	2386.7	1481	https://www.orthodb.org/v10?query=1124at5820	P-type ATPase
1125at5820	Complete	Chromosome_14	804427	811368	-	1050.3	1938	https://www.orthodb.org/v10?query=1125at5820	PowCR01_130037100
1127at5820	Complete	Chromosome_6	865847	869908	-	2072.2	1101	https://www.orthodb.org/v10?query=1127at5820	PowCR01_110030400
1130at5820	Complete	Chromosome_10	237508	242244	-	2036.5	1306	https://www.orthodb.org/v10?query=1130at5820	Nonsense mRNA reducing factor 1
1133at5820	Complete	Chromosome_3	690156	694814	-	1726.3	1353	https://www.orthodb.org/v10?query=1133at5820	Cdc2-related protein kinase 4, putative
1134at5820	Complete	Chromosome_7	115238	120766	+	1681.1	1444	https://www.orthodb.org/v10?query=1134at5820	PowCR01_010005700
1137at5820	Complete	Chromosome_9	878003	883113	+	1654.1	1342	https://www.orthodb.org/v10?query=1137at5820	Tetratricopeptide repeat
1139at5820	Complete	Chromosome_14	3076441	3081018	+	1489.6	1172	https://www.orthodb.org/v10?query=1139at5820	PowCR01_120071000
1144at5820	Complete	Chromosome_14	233003	237743	-	1980.2	1207	https://www.orthodb.org/v10?query=1144at5820	WD40/YVTN repeat-like-containing domain superfamily
1145at5820	Complete	Chromosome_2	327931	335199	+	1750.4	1468	https://www.orthodb.org/v10?query=1145at5820	C2 domain-containing protein 5
1149at5820	Complete	Chromosome_12	390931	395622	+	1251.4	1371	https://www.orthodb.org/v10?query=1149at5820	Amino acid transporter, putative
1152at5820	Complete	Chromosome_13	1350044	1353859	-	1865.8	1001	https://www.orthodb.org/v10?query=1152at5820	Aminoacyl-tRNA synthetase, class Ia
1167at5820	Complete	Chromosome_5	1199164	1205183	+	1259.3	1620	https://www.orthodb.org/v10?query=1167at5820	PowCR01_100007700
1168at5820	Complete	Chromosome_5	239458	243879	-	2235.1	1161	https://www.orthodb.org/v10?query=1168at5820	DNA mismatch repair protein MSH6, putative
1174at5820	Complete	Chromosome_3	623445	630356	+	1032.3	1335	https://www.orthodb.org/v10?query=1174at5820	A0A2P9GF51_9APIC
1177at5820	Complete	Chromosome_13	2069316	2075333	+	1375.7	1775	https://www.orthodb.org/v10?query=1177at5820	GTP binding
1180at5820	Complete	Chromosome_13	1959656	1965564	+	1726.1	1529	https://www.orthodb.org/v10?query=1180at5820	E1-E2 ATPase, putative
1181at5820	Complete	Chromosome_10	526839	531444	+	1857.4	1187	https://www.orthodb.org/v10?query=1181at5820	Phosphoinositide phospholipase C
1189at5820	Complete	Chromosome_9	378034	382992	+	1241.5	1031	https://www.orthodb.org/v10?query=1189at5820	WD40-repeat-containing domain superfamily
1194at5820	Complete	Chromosome_14	185439	190367	-	1801.7	1211	https://www.orthodb.org/v10?query=1194at5820	DNA mismatch repair protein MutS, N-terminal
1196at5820	Complete	Chromosome_8	1245210	1251074	+	1275.6	1332	https://www.orthodb.org/v10?query=1196at5820	PowCR01_050007300
1203at5820	Complete	Chromosome_11	1098169	1103554	-	1525.1	1179	https://www.orthodb.org/v10?query=1203at5820	6-phosphofructokinase
1205at5820	Complete	Chromosome_6	206857	211158	-	1058.0	1040	https://www.orthodb.org/v10?query=1205at5820	RAP protein, putative
1211at5820	Complete	Chromosome_6	228134	234834	-	1518.5	1291	https://www.orthodb.org/v10?query=1211at5820	Nucleoside diphosphate kinase, putative
1221at5820	Complete	Chromosome_14	2524923	2528993	-	2165.5	1164	https://www.orthodb.org/v10?query=1221at5820	P-loop containing nucleoside triphosphate hydrolase
1222at5820	Complete	Chromosome_14	1170828	1175289	+	1741.8	1075	https://www.orthodb.org/v10?query=1222at5820	Coatomer beta subunit, appendage platform domain
1229at5820	Complete	Chromosome_5	628980	635378	+	1588.7	1465	https://www.orthodb.org/v10?query=1229at5820	Phosphatidylinositol 3-kinase
1231at5820	Complete	Chromosome_4	384923	390802	+	756.5	1297	https://www.orthodb.org/v10?query=1231at5820	PowCR01_030010600
1243at5820	Complete	Chromosome_12	415403	419728	+	1927.7	1299	https://www.orthodb.org/v10?query=1243at5820	PPM-type phosphatase domain
1244at5820	Complete	Chromosome_6	820071	824246	-	1717.6	1098	https://www.orthodb.org/v10?query=1244at5820	Acyl-CoA synthetase, putative
1254at5820	Complete	Chromosome_14	1461387	1467326	+	1669.4	1527	https://www.orthodb.org/v10?query=1254at5820	PowCR01_130020800
1258at5820	Complete	Chromosome_4	987844	994359	-	1295.9	1614	https://www.orthodb.org/v10?query=1258at5820	PowCR01_050027000
1259at5820	Complete	Chromosome_10	685577	688858	+	1967.6	986	https://www.orthodb.org/v10?query=1259at5820	DNA polymerase
1267at5820	Complete	Chromosome_11	1180162	1185615	-	1983.7	1650	https://www.orthodb.org/v10?query=1267at5820	Structural maintenance-chromosome 1
1275at5820	Complete	Chromosome_7	1034971	1046108	-	2608.2	2483	https://www.orthodb.org/v10?query=1275at5820	PowCR01_030023900
1282at5820	Complete	Chromosome_10	737694	743405	-	1286.8	1410	https://www.orthodb.org/v10?query=1282at5820	tRNA wybutosine-synthesizing-like superfamily
1286at5820	Complete	Chromosome_6	919684	924024	+	2081.0	1167	https://www.orthodb.org/v10?query=1286at5820	Leucyl-tRNA synthetase
1288at5820	Complete	Chromosome_11	801947	807080	-	1213.9	1043	https://www.orthodb.org/v10?query=1288at5820	Tyrosine kinase-like protein
1289at5820	Complete	Chromosome_12	1046278	1049827	+	1795.4	956	https://www.orthodb.org/v10?query=1289at5820	Ubiquitin-activating enzyme E1
1301at5820	Complete	Chromosome_12	529007	532798	-	2256.6	1071	https://www.orthodb.org/v10?query=1301at5820	P-type ATPase
1302at5820	Complete	Chromosome_8	1216270	1220712	+	1466.9	1059	https://www.orthodb.org/v10?query=1302at5820	Leucyl-tRNA synthetase
1309at5820	Complete	Chromosome_5	381076	386199	+	1998.6	1398	https://www.orthodb.org/v10?query=1309at5820	SMCs flexible hinge
1313at5820	Complete	Chromosome_11	1695506	1701254	+	1596.4	1451	https://www.orthodb.org/v10?query=1313at5820	PowCR01_090043700
1314at5820	Complete	Chromosome_3	414236	419504	-	1159.8	1203	https://www.orthodb.org/v10?query=1314at5820	PowCR01_080036900
1318at5820	Complete	Chromosome_5	694491	698774	+	1717.5	962	https://www.orthodb.org/v10?query=1318at5820	Ubiquitin carboxyl-terminal hydrolase 2, putative
1320at5820	Complete	Chromosome_1	304364	309256	-	1742.1	966	https://www.orthodb.org/v10?query=1320at5820	Lipid/sterol
1322at5820	Complete	Chromosome_11	991862	996454	+	1898.4	1215	https://www.orthodb.org/v10?query=1322at5820	DNA-directed RNA polymerase
1332at5820	Complete	Chromosome_11	1131296	1136833	-	1207.3	1674	https://www.orthodb.org/v10?query=1332at5820	PowCR01_090030500
1335at5820	Complete	Chromosome_13	1912950	1918903	-	1421.4	1400	https://www.orthodb.org/v10?query=1335at5820	A0A1K9YEH9_PLAVI
1353at5820	Complete	Chromosome_5	998752	1002120	+	2105.8	1026	https://www.orthodb.org/v10?query=1353at5820	Karyopherin beta, putative
1354at5820	Complete	Chromosome_8	932320	935622	+	1887.5	898	https://www.orthodb.org/v10?query=1354at5820	Oxoglutarate dehydrogenase (Succinyl-transferring), E1 component
1362at5820	Complete	Chromosome_7	293399	297085	+	1953.3	1069	https://www.orthodb.org/v10?query=1362at5820	Importin-7, putative
1364at5820	Complete	Chromosome_12	1427397	1433596	+	1045.1	1245	https://www.orthodb.org/v10?query=1364at5820	PowCR01_140054200
1365at5820	Complete	Chromosome_7	1184400	1190168	+	1369.0	1490	https://www.orthodb.org/v10?query=1365at5820	Ribonuclease H superfamily
1369at5820	Complete	Chromosome_6	163830	169859	-	1307.7	1267	https://www.orthodb.org/v10?query=1369at5820	Asparagine-rich protein
1374at5820	Complete	Chromosome_14	2059938	2065769	-	1639.9	1471	https://www.orthodb.org/v10?query=1374at5820	Zinc finger protein, putative
1380at5820	Complete	Chromosome_8	1152301	1156278	+	1872.3	999	https://www.orthodb.org/v10?query=1380at5820	Ubiquitin conjugation factor E4 B, putative
1382at5820	Complete	Chromosome_13	829533	833306	+	1922.5	1106	https://www.orthodb.org/v10?query=1382at5820	Rhoptry protein 2, putative
1384at5820	Complete	Chromosome_5	474489	478881	-	1427.6	997	https://www.orthodb.org/v10?query=1384at5820	MORN repeat protein, putative
1385at5820	Complete	Chromosome_2	709801	715251	-	725.3	1253	https://www.orthodb.org/v10?query=1385at5820	PowCR01_040008900
1387at5820	Complete	Chromosome_12	484064	489898	+	2002.4	1442	https://www.orthodb.org/v10?query=1387at5820	Kinesin-7, putative
1391at5820	Complete	Chromosome_1	154175	160422	+	1143.8	1253	https://www.orthodb.org/v10?query=1391at5820	W6ZWZ2_9APIC
1394at5820	Complete	Chromosome_9	447927	452045	+	2211.1	1294	https://www.orthodb.org/v10?query=1394at5820	ATP-dependent RNA helicase Ski2, C-terminal
1395at5820	Complete	Chromosome_8	146088	150278	+	2088.4	1073	https://www.orthodb.org/v10?query=1395at5820	Glutamate dehydrogenase
1404at5820	Complete	Chromosome_6	92505	96664	+	1950.4	1117	https://www.orthodb.org/v10?query=1404at5820	ATP-dependent RNA helicase, putative
1411at5820	Complete	Chromosome_2	141627	147563	-	1088.1	1724	https://www.orthodb.org/v10?query=1411at5820	Repetitive organellar protein, putative
1412at5820	Complete	Chromosome_14	1647675	1651693	-	1260.4	996	https://www.orthodb.org/v10?query=1412at5820	PowCR01_120010800
1413at5820	Complete	Chromosome_13	2435342	2438920	+	1854.0	1025	https://www.orthodb.org/v10?query=1413at5820	Falcilysin, putative
1414at5820	Complete	Chromosome_9	1325250	1329785	-	1287.6	897	https://www.orthodb.org/v10?query=1414at5820	Gamma-tubulin complex component, putative
1418at5820	Complete	Chromosome_14	1548917	1556717	+	1000.2	2203	https://www.orthodb.org/v10?query=1418at5820	Metacaspase-like protein
1419at5820	Complete	Chromosome_10	1324134	1328435	-	1470.1	997	https://www.orthodb.org/v10?query=1419at5820	Orn/DAP/Arg decarboxylase 2, C-terminal
1423at5820	Complete	Chromosome_10	172725	176429	-	1987.7	1079	https://www.orthodb.org/v10?query=1423at5820	116kDa U5 small nuclear ribonucleoprotein component, C-terminal
1427at5820	Complete	Chromosome_13	1977268	1982688	+	1499.8	1347	https://www.orthodb.org/v10?query=1427at5820	Tyrosine kinase-like protein
1439at5820	Complete	Chromosome_13	2309034	2314121	+	1166.4	1297	https://www.orthodb.org/v10?query=1439at5820	PowCR01_110016200
1444at5820	Complete	Chromosome_5	331679	336700	+	1918.1	1188	https://www.orthodb.org/v10?query=1444at5820	Ankyrin repeat-containing domain
1450at5820	Complete	Chromosome_12	1233695	1241283	+	1350.5	1780	https://www.orthodb.org/v10?query=1450at5820	Rab-GTPase-TBC domain
1452at5820	Complete	Chromosome_8	1007779	1011306	-	523.4	908	https://www.orthodb.org/v10?query=1452at5820	homeobox-containing protein
1454at5820	Complete	Chromosome_7	1218425	1225334	+	1090.1	1604	https://www.orthodb.org/v10?query=1454at5820	Zinc finger, C3HC4 type, putative
1459at5820	Complete	Chromosome_13	440264	445279	+	1629.0	1084	https://www.orthodb.org/v10?query=1459at5820	Vacuolar protein sorting-associated protein 18, putative
1462at5820	Complete	Chromosome_13	1099491	1105835	-	1009.9	1861	https://www.orthodb.org/v10?query=1462at5820	PowCR01_120031400
1468at5820	Complete	Chromosome_9	424170	428102	+	1680.3	1106	https://www.orthodb.org/v10?query=1468at5820	5'-3' exoribonuclease
1473at5820	Complete	Chromosome_14	2650754	2655136	+	1970.1	1345	https://www.orthodb.org/v10?query=1473at5820	Potassium channel
1483at5820	Complete	Chromosome_12	1847676	1851961	+	1557.5	1006	https://www.orthodb.org/v10?query=1483at5820	N-alpha-acetyltransferase 15, NatA auxiliary subunit, putative
1487at5820	Complete	Chromosome_5	1059920	1065508	-	1365.5	1093	https://www.orthodb.org/v10?query=1487at5820	WD40/YVTN repeat-like-containing domain superfamily
1489at5820	Complete	Chromosome_14	2194696	2198479	-	1939.3	997	https://www.orthodb.org/v10?query=1489at5820	Pyridine nucleotide transhydrogenase, putative
1490at5820	Complete	Chromosome_11	182587	187222	-	1886.5	1060	https://www.orthodb.org/v10?query=1490at5820	Chromatin remodeling protein
1493at5820	Complete	Chromosome_7	993231	1000229	+	1253.5	1553	https://www.orthodb.org/v10?query=1493at5820	A0A2P9GI45_9APIC
1494at5820	Complete	Chromosome_1	265210	269172	-	1861.3	943	https://www.orthodb.org/v10?query=1494at5820	P-type ATPase
1501at5820	Complete	Chromosome_9	1303392	1307788	-	1749.9	1161	https://www.orthodb.org/v10?query=1501at5820	Armadillo-type fold
1504at5820	Complete	Chromosome_14	2619678	2624183	+	1800.7	1181	https://www.orthodb.org/v10?query=1504at5820	Phosphatase, putative
1507at5820	Complete	Chromosome_9	456961	461317	-	2262.3	1064	https://www.orthodb.org/v10?query=1507at5820	Ran-binding protein, putative
1513at5820	Complete	Chromosome_9	833753	839308	+	1052.2	1140	https://www.orthodb.org/v10?query=1513at5820	PowCR01_070022500
1518at5820	Complete	Chromosome_14	2945661	2952374	+	1554.2	1744	https://www.orthodb.org/v10?query=1518at5820	Histone deacetylase
1520at5820	Complete	Chromosome_14	1036139	1039573	-	1962.9	983	https://www.orthodb.org/v10?query=1520at5820	Phosphoenolpyruvate carboxylase
1521at5820	Complete	Chromosome_14	1764318	1768121	-	1269.1	1195	https://www.orthodb.org/v10?query=1521at5820	Serine/threonine protein kinase
1522at5820	Complete	Chromosome_11	146426	150811	+	1755.2	1544	https://www.orthodb.org/v10?query=1522at5820	SUF system FeS cluster assembly, SufBD
1526at5820	Complete	Chromosome_7	1065251	1070236	+	1051.3	1024	https://www.orthodb.org/v10?query=1526at5820	PowCR01_030024300
1529at5820	Complete	Chromosome_14	2222492	2226703	-	1377.6	1114	https://www.orthodb.org/v10?query=1529at5820	PowCR01_120055400
1533at5820	Complete	Chromosome_13	573171	578478	-	1851.6	1425	https://www.orthodb.org/v10?query=1533at5820	PowCR01_140016100
1547at5820	Complete	Chromosome_2	658635	664625	+	1669.7	1368	https://www.orthodb.org/v10?query=1547at5820	DEAD/DEAH box helicase, putative
1548at5820	Complete	Chromosome_5	980756	985353	-	1389.7	1164	https://www.orthodb.org/v10?query=1548at5820	PowCR01_100013200
1552at5820	Complete	Chromosome_14	2514672	2517941	+	1829.5	920	https://www.orthodb.org/v10?query=1552at5820	Aminoacyl-tRNA synthetase, class Ia
1563at5820	Complete	Chromosome_3	716525	721830	-	1280.5	1387	https://www.orthodb.org/v10?query=1563at5820	Kinesin motor domain
1569at5820	Complete	Chromosome_8	582985	586952	-	1465.7	1024	https://www.orthodb.org/v10?query=1569at5820	PowCR01_140030400
1570at5820	Complete	Chromosome_10	405019	410535	-	1703.3	1336	https://www.orthodb.org/v10?query=1570at5820	DNA2/NAM7 helicase, putative
1571at5820	Complete	Chromosome_7	297598	303058	-	1695.2	1167	https://www.orthodb.org/v10?query=1571at5820	PowCR01_010008800
1580at5820	Complete	Chromosome_11	951384	956342	-	1450.3	1070	https://www.orthodb.org/v10?query=1580at5820	BEACH domain
1582at5820	Complete	Chromosome_11	694654	699117	+	1827.4	1090	https://www.orthodb.org/v10?query=1582at5820	Insulinase, putative
1613at5820	Complete	Chromosome_4	711094	715488	-	1439.0	921	https://www.orthodb.org/v10?query=1613at5820	DNA helicase MCM9, putative
1614at5820	Complete	Chromosome_14	136532	141130	-	1013.5	1353	https://www.orthodb.org/v10?query=1614at5820	Nuclear formin-like protein
1620at5820	Complete	Chromosome_13	2132070	2138582	-	1716.5	2096	https://www.orthodb.org/v10?query=1620at5820	A0A2P9DKC3_9APIC
1624at5820	Complete	Chromosome_7	1006334	1012141	+	1048.1	1252	https://www.orthodb.org/v10?query=1624at5820	Serine/threonine protein kinase
1628at5820	Complete	Chromosome_6	884427	889610	+	1757.2	1347	https://www.orthodb.org/v10?query=1628at5820	PowCR01_110029800
1632at5820	Complete	Chromosome_10	1224521	1229091	-	2039.3	1012	https://www.orthodb.org/v10?query=1632at5820	Pre-mRNA-splicing factor ATP-dependent RNA helicase PRP22, putative
1633at5820	Complete	Chromosome_4	627129	633125	-	1888.7	1065	https://www.orthodb.org/v10?query=1633at5820	Structural maintenance of chromosomes protein
1634at5820	Complete	Chromosome_14	1275901	1282453	-	1716.2	1272	https://www.orthodb.org/v10?query=1634at5820	Leucine-rich repeat protein
1635at5820	Complete	Chromosome_9	190860	195826	-	1534.2	1138	https://www.orthodb.org/v10?query=1635at5820	AP-4 complex subunit epsilon, putative
1636at5820	Complete	Chromosome_14	2179518	2186627	+	1401.7	1198	https://www.orthodb.org/v10?query=1636at5820	PowCR01_120056400
1640at5820	Complete	Chromosome_3	212282	216568	+	736.8	1039	https://www.orthodb.org/v10?query=1640at5820	A0A2P9BQ36_9APIC
1642at5820	Complete	Chromosome_13	753909	759428	+	1087.7	1656	https://www.orthodb.org/v10?query=1642at5820	PowCR01_140020900
1662at5820	Complete	Chromosome_14	2709417	2713188	+	1842.1	983	https://www.orthodb.org/v10?query=1662at5820	26S Proteasome non-ATPase regulatory subunit 1
1667at5820	Complete	Chromosome_13	145173	150194	+	1862.8	1383	https://www.orthodb.org/v10?query=1667at5820	DEAD/DEAH box ATP-dependent RNA helicase, putative
1668at5820	Complete	Chromosome_9	212514	217979	+	1054.1	1584	https://www.orthodb.org/v10?query=1668at5820	Ubiquitin specific protease, putative
1676at5820	Complete	Chromosome_13	501789	505043	+	1737.0	877	https://www.orthodb.org/v10?query=1676at5820	Peptidase M1, alanyl aminopeptidase, C-terminal
1677at5820	Complete	Chromosome_10	787747	795219	-	1710.3	1024	https://www.orthodb.org/v10?query=1677at5820	P-type ATPase, cytoplasmic domain N
1681at5820	Complete	Chromosome_13	2286222	2290209	-	1505.6	1016	https://www.orthodb.org/v10?query=1681at5820	WD40/YVTN repeat-like-containing domain superfamily
1684at5820	Complete	Chromosome_10	166745	170668	-	1446.9	807	https://www.orthodb.org/v10?query=1684at5820	Temperature dependent protein affecting M2 dsRNA replication, C-terminal
1687at5820	Complete	Chromosome_13	1299908	1305293	-	1376.2	976	https://www.orthodb.org/v10?query=1687at5820	Helicase
1688at5820	Complete	Chromosome_14	1966247	1971617	-	1593.5	995	https://www.orthodb.org/v10?query=1688at5820	PowCR01_120061300
1690at5820	Complete	Chromosome_14	2267200	2270847	+	1455.6	908	https://www.orthodb.org/v10?query=1690at5820	AP-1 complex subunit gamma
1692at5820	Complete	Chromosome_14	838929	842663	-	1478.9	1042	https://www.orthodb.org/v10?query=1692at5820	Tetratricopeptide repeat
1693at5820	Complete	Chromosome_10	1370894	1376127	+	1315.3	1069	https://www.orthodb.org/v10?query=1693at5820	Armadillo-type fold
1697at5820	Complete	Chromosome_12	1888252	1892697	-	733.6	941	https://www.orthodb.org/v10?query=1697at5820	PowCR01_140064000
1702at5820	Complete	Chromosome_9	1201811	1206970	+	1369.2	1230	https://www.orthodb.org/v10?query=1702at5820	Merozoite surface protein 1
1708at5820	Complete	Chromosome_13	944277	949284	-	1399.1	1070	https://www.orthodb.org/v10?query=1708at5820	Translation initiation factor EIF-2B subunit related
1709at5820	Complete	Chromosome_10	1217347	1222437	+	1542.8	1233	https://www.orthodb.org/v10?query=1709at5820	PowCR01_060017700
1711at5820	Complete	Chromosome_3	141555	145649	+	1431.7	1094	https://www.orthodb.org/v10?query=1711at5820	ABC transporter B family member 4, putative
1714at5820	Complete	Chromosome_1	230291	234401	-	1365.2	946	https://www.orthodb.org/v10?query=1714at5820	PowCR01_020011100
1717at5820	Complete	Chromosome_13	663740	667925	+	1819.3	1092	https://www.orthodb.org/v10?query=1717at5820	Exportin-1, putative
1721at5820	Complete	Chromosome_2	451750	455112	+	1462.6	969	https://www.orthodb.org/v10?query=1721at5820	PowCR01_040014800
1726at5820	Complete	Chromosome_6	413651	419777	+	1116.0	1419	https://www.orthodb.org/v10?query=1726at5820	PowCR01_110041200
1727at5820	Complete	Chromosome_6	402721	407238	+	1446.9	920	https://www.orthodb.org/v10?query=1727at5820	A0A0L0CVU1_PLAFA
1728at5820	Complete	Chromosome_11	1344302	1349759	+	1391.8	1431	https://www.orthodb.org/v10?query=1728at5820	GPI inositol-deacylase
1734at5820	Complete	Chromosome_12	1039412	1043914	-	1427.8	1002	https://www.orthodb.org/v10?query=1734at5820	Vacuole morphology and inheritance protein 14
1750at5820	Complete	Chromosome_9	280206	284098	+	1395.4	901	https://www.orthodb.org/v10?query=1750at5820	WD40/YVTN repeat-like-containing domain superfamily
1752at5820	Complete	Chromosome_8	805799	813464	-	1452.2	972	https://www.orthodb.org/v10?query=1752at5820	Rhoptry neck protein 5
1764at5820	Complete	Chromosome_6	1108196	1111636	+	2100.5	1065	https://www.orthodb.org/v10?query=1764at5820	Transportin, putative
1767at5820	Complete	Chromosome_14	967562	972307	+	1228.0	1160	https://www.orthodb.org/v10?query=1767at5820	Vacuolar protein sorting-associated protein 3, putative
1768at5820	Complete	Chromosome_7	256085	260680	+	886.7	1333	https://www.orthodb.org/v10?query=1768at5820	PowCR01_010008000
1771at5820	Complete	Chromosome_5	548408	553339	-	1153.6	1077	https://www.orthodb.org/v10?query=1771at5820	A0A2P9D233_9APIC
1774at5820	Complete	Chromosome_9	522223	526017	-	1208.5	911	https://www.orthodb.org/v10?query=1774at5820	PowCR01_070013700
1790at5820	Complete	Chromosome_11	940526	944329	+	1640.4	1253	https://www.orthodb.org/v10?query=1790at5820	Structural maintenance of chromosomes protein 5, putative
1791at5820	Complete	Chromosome_2	239248	243795	-	1322.6	1436	https://www.orthodb.org/v10?query=1791at5820	DNA repair endonuclease, putative
1800at5820	Complete	Chromosome_12	726037	729833	-	1917.8	946	https://www.orthodb.org/v10?query=1800at5820	P-loop containing nucleoside triphosphate hydrolase
1802at5820	Complete	Chromosome_7	1297458	1301450	+	889.2	1082	https://www.orthodb.org/v10?query=1802at5820	Transcription factor with AP2 domain(S)
1806at5820	Complete	Chromosome_1	365609	368791	+	1476.1	870	https://www.orthodb.org/v10?query=1806at5820	LCCL domain-containing protein
1807at5820	Complete	Chromosome_14	2519207	2523208	-	1075.2	1110	https://www.orthodb.org/v10?query=1807at5820	A0A2P9DST7_9APIC
1811at5820	Complete	Chromosome_3	162780	167102	-	983.9	899	https://www.orthodb.org/v10?query=1811at5820	Polyribonucleotide 5'-hydroxyl-kinase Clp1, P-loop domain
1821at5820	Complete	Chromosome_14	2108873	2112784	+	1071.9	1034	https://www.orthodb.org/v10?query=1821at5820	Sirtuin family
1822at5820	Complete	Chromosome_14	1176769	1181088	+	1315.1	1038	https://www.orthodb.org/v10?query=1822at5820	ATP-dependent DNA helicase, putative
1826at5820	Complete	Chromosome_12	962633	967490	-	1188.8	1104	https://www.orthodb.org/v10?query=1826at5820	PowCR01_140043500
1827at5820	Complete	Chromosome_6	788709	796024	-	1555.5	1295	https://www.orthodb.org/v10?query=1827at5820	CLEC16A/TT9
1828at5820	Complete	Chromosome_13	470597	475001	-	1356.2	958	https://www.orthodb.org/v10?query=1828at5820	Tetratricopeptide repeat
1836at5820	Complete	Chromosome_14	2367286	2371719	+	1486.9	1372	https://www.orthodb.org/v10?query=1836at5820	Large ribosomal subunit nuclear export factor, putative
1841at5820	Complete	Chromosome_14	1960035	1963961	-	1693.1	942	https://www.orthodb.org/v10?query=1841at5820	WD40 repeat
1842at5820	Complete	Chromosome_13	1791034	1794765	-	1137.0	911	https://www.orthodb.org/v10?query=1842at5820	PowCR01_120014100
1849at5820	Complete	Chromosome_8	167071	170433	-	1705.2	936	https://www.orthodb.org/v10?query=1849at5820	WD40-repeat-containing domain
1861at5820	Complete	Chromosome_11	1313256	1317169	+	1330.5	995	https://www.orthodb.org/v10?query=1861at5820	PowCR01_090035200
1864at5820	Complete	Chromosome_4	413402	416353	+	1509.3	844	https://www.orthodb.org/v10?query=1864at5820	Sporozoite invasion-associated protein 1, putative
1867at5820	Complete	Chromosome_3	980711	983932	-	1165.9	857	https://www.orthodb.org/v10?query=1867at5820	Rh5 interacting protein
1876at5820	Complete	Chromosome_5	1238635	1243986	-	1242.4	1349	https://www.orthodb.org/v10?query=1876at5820	PowCR01_100006700
1877at5820	Complete	Chromosome_11	1204299	1209586	-	867.9	1197	https://www.orthodb.org/v10?query=1877at5820	PowCR01_090032700
1880at5820	Complete	Chromosome_11	405494	409713	+	2097.0	1091	https://www.orthodb.org/v10?query=1880at5820	Pre-mRNA-processing factor 6, putative
1881at5820	Complete	Chromosome_9	1075917	1081682	-	882.4	973	https://www.orthodb.org/v10?query=1881at5820	Tetratricopeptide-like helical domain superfamily
1887at5820	Complete	Chromosome_14	989219	992926	+	1047.7	797	https://www.orthodb.org/v10?query=1887at5820	DEAD/DEAH box helicase, putative
1888at5820	Complete	Chromosome_14	1851658	1855053	-	1459.2	908	https://www.orthodb.org/v10?query=1888at5820	Histidine--tRNA ligase, putative
1889at5820	Complete	Chromosome_8	409935	415164	+	1105.3	1061	https://www.orthodb.org/v10?query=1889at5820	AP-3 complex subunit delta, putative
1902at5820	Complete	Chromosome_1	206169	210185	+	855.9	803	https://www.orthodb.org/v10?query=1902at5820	PowCR01_020011900
1905at5820	Complete	Chromosome_12	1012312	1017847	-	1614.8	1364	https://www.orthodb.org/v10?query=1905at5820	PowCR01_140044900
1907at5820	Complete	Chromosome_8	1055436	1058999	+	1493.5	922	https://www.orthodb.org/v10?query=1907at5820	PowCR01_050012000
1917at5820	Complete	Chromosome_13	2187434	2190220	+	1722.1	807	https://www.orthodb.org/v10?query=1917at5820	DNA helicase
1919at5820	Complete	Chromosome_13	760328	764138	-	2003.3	1161	https://www.orthodb.org/v10?query=1919at5820	Structural maintenance of chromosomes protein
1920at5820	Complete	Chromosome_8	305297	308548	-	1303.6	1032	https://www.orthodb.org/v10?query=1920at5820	W7AMR4_9APIC
1924at5820	Complete	Chromosome_13	711943	714957	+	1769.5	817	https://www.orthodb.org/v10?query=1924at5820	Mini-chromosome maintenance, conserved site
1929at5820	Complete	Chromosome_13	396736	400950	-	1258.4	1047	https://www.orthodb.org/v10?query=1929at5820	PowCR01_140011400
1942at5820	Complete	Chromosome_8	174649	178905	-	1260.3	1070	https://www.orthodb.org/v10?query=1942at5820	Inositol 5-phosphatase, putative
1943at5820	Complete	Chromosome_6	456749	460588	-	1405.4	931	https://www.orthodb.org/v10?query=1943at5820	Transcription elongation factor SPT5
1945at5820	Complete	Chromosome_13	2353680	2356898	+	1620.3	872	https://www.orthodb.org/v10?query=1945at5820	Exosome complex exonuclease RRP44, putative
1964at5820	Complete	Chromosome_14	1588951	1593127	+	1187.7	989	https://www.orthodb.org/v10?query=1964at5820	PowCR01_120068500
1966at5820	Complete	Chromosome_13	849661	853986	+	1630.3	1259	https://www.orthodb.org/v10?query=1966at5820	PowCR01_140023100
1968at5820	Complete	Chromosome_14	936167	941634	+	1604.3	839	https://www.orthodb.org/v10?query=1968at5820	Serine/threonine-protein phosphatase
1972at5820	Complete	Chromosome_9	293587	296616	-	1685.9	818	https://www.orthodb.org/v10?query=1972at5820	Coatomer subunit beta'
1976at5820	Complete	Chromosome_4	834393	840425	+	1425.7	1367	https://www.orthodb.org/v10?query=1976at5820	Regulator of chromosome condensation, putative
1979at5820	Complete	Chromosome_14	313977	317456	-	1867.0	1005	https://www.orthodb.org/v10?query=1979at5820	Regulator-telomere elongation helicase 1
1981at5820	Complete	Chromosome_14	1947245	1953202	+	1384.9	1794	https://www.orthodb.org/v10?query=1981at5820	Calponin homology domain-containing protein, putative
1986at5820	Complete	Chromosome_14	753530	756436	+	1990.4	916	https://www.orthodb.org/v10?query=1986at5820	DNA helicase
1990at5820	Complete	Chromosome_11	1525656	1531743	-	1194.0	1920	https://www.orthodb.org/v10?query=1990at5820	PowCR01_090040500
1993at5820	Complete	Chromosome_5	731406	735158	+	1866.1	952	https://www.orthodb.org/v10?query=1993at5820	FACT complex subunit SPT16
1996at5820	Complete	Chromosome_12	934973	938638	-	1667.8	1051	https://www.orthodb.org/v10?query=1996at5820	DNA topoisomerase, type IIA, subunit A/C-terminal
1997at5820	Complete	Chromosome_9	477779	481357	-	1209.6	1019	https://www.orthodb.org/v10?query=1997at5820	PurM-like, C-terminal domain
1998at5820	Complete	Chromosome_12	498642	502228	-	1395.6	829	https://www.orthodb.org/v10?query=1998at5820	Mini-chromosome maintenance, conserved site
2002at5820	Complete	Chromosome_14	2123460	2126595	+	1639.6	759	https://www.orthodb.org/v10?query=2002at5820	Sortilin
2009at5820	Complete	Chromosome_12	1678440	1681535	-	1674.0	925	https://www.orthodb.org/v10?query=2009at5820	Vps16, C-terminal
2015at5820	Complete	Chromosome_9	1343384	1346551	+	1560.2	875	https://www.orthodb.org/v10?query=2015at5820	ATP-dependent helicase, C-terminal
2018at5820	Complete	Chromosome_11	1783359	1786562	-	1499.4	835	https://www.orthodb.org/v10?query=2018at5820	Coatomer subunit gamma
2022at5820	Complete	Chromosome_12	543517	548528	+	1709.1	1140	https://www.orthodb.org/v10?query=2022at5820	WD40-repeat-containing domain
2023at5820	Complete	Chromosome_6	1243582	1247218	-	1200.3	893	https://www.orthodb.org/v10?query=2023at5820	Cullin homology domain
2029at5820	Complete	Chromosome_2	755417	762556	+	1123.3	1503	https://www.orthodb.org/v10?query=2029at5820	PowCR01_040007500
2031at5820	Complete	Chromosome_10	835291	839696	+	1639.0	964	https://www.orthodb.org/v10?query=2031at5820	RNA cytidine acetyltransferase
2040at5820	Complete	Chromosome_14	2406667	2410155	+	1007.8	948	https://www.orthodb.org/v10?query=2040at5820	Zinc finger C2H2-type
2056at5820	Complete	Chromosome_5	646658	652102	+	1108.5	946	https://www.orthodb.org/v10?query=2056at5820	OST-HTH/LOTUS domain
2057at5820	Complete	Chromosome_9	338142	342407	-	1089.4	933	https://www.orthodb.org/v10?query=2057at5820	PowCR01_070009400
2059at5820	Complete	Chromosome_12	1550323	1556067	+	1328.5	1355	https://www.orthodb.org/v10?query=2059at5820	PowCR01_140057100
2062at5820	Complete	Chromosome_8	589820	593452	+	1215.2	1091	https://www.orthodb.org/v10?query=2062at5820	PowCR01_140030300
2063at5820	Complete	Chromosome_8	863507	868136	-	1045.2	927	https://www.orthodb.org/v10?query=2063at5820	Cleavage and polyadenylation specificity factor subunit 2
2068at5820	Complete	Chromosome_3	971165	975790	+	1292.4	1014	https://www.orthodb.org/v10?query=2068at5820	PowCR01_080023300
2069at5820	Complete	Chromosome_3	474787	479082	+	894.9	832	https://www.orthodb.org/v10?query=2069at5820	Aminoacyl-tRNA synthetase, class Ia
2070at5820	Complete	Chromosome_12	1476531	1480013	-	1273.7	774	https://www.orthodb.org/v10?query=2070at5820	TetQ family GTPase, putative
2073at5820	Complete	Chromosome_10	1383449	1386115	+	1474.5	778	https://www.orthodb.org/v10?query=2073at5820	Methionine--tRNA ligase
2080at5820	Complete	Chromosome_14	1525566	1528484	-	1469.2	824	https://www.orthodb.org/v10?query=2080at5820	Succinyl-CoA ligase, putative
2092at5820	Complete	Chromosome_9	1212171	1216499	-	1249.2	1357	https://www.orthodb.org/v10?query=2092at5820	Diacylglycerol kinase
2094at5820	Complete	Chromosome_8	596189	600324	+	1259.1	924	https://www.orthodb.org/v10?query=2094at5820	RNA-binding domain, S1
2097at5820	Complete	Chromosome_14	2090901	2093396	+	2006.8	829	https://www.orthodb.org/v10?query=2097at5820	Elongation factor 2
2102at5820	Complete	Chromosome_13	2495923	2502066	+	1979.4	1739	https://www.orthodb.org/v10?query=2102at5820	Calpain
2103at5820	Complete	Chromosome_14	1507361	1510088	-	1720.5	760	https://www.orthodb.org/v10?query=2103at5820	Ribonucleoside-diphosphate reductase
2106at5820	Complete	Chromosome_10	502636	506391	-	1600.5	1087	https://www.orthodb.org/v10?query=2106at5820	WD40-repeat-containing domain
2109at5820	Complete	Chromosome_8	112298	117873	+	932.8	1154	https://www.orthodb.org/v10?query=2109at5820	Sentrin-specific protease 2, putative
2110at5820	Complete	Chromosome_5	1090929	1095080	+	1322.3	994	https://www.orthodb.org/v10?query=2110at5820	PowCR01_100010400
2119at5820	Complete	Chromosome_12	1072458	1076972	+	1653.1	1095	https://www.orthodb.org/v10?query=2119at5820	RAP protein, putative
2123at5820	Complete	Chromosome_14	239746	243768	+	1739.9	1133	https://www.orthodb.org/v10?query=2123at5820	ATP-dependent Clp protease, putative
2126at5820	Complete	Chromosome_8	1012929	1017375	-	1183.2	1031	https://www.orthodb.org/v10?query=2126at5820	Serine/threonine protein kinase
2133at5820	Complete	Chromosome_8	717112	719742	+	462.6	311	https://www.orthodb.org/v10?query=2133at5820	Importin beta, putative
2136at5820	Complete	Chromosome_1	405738	411936	+	1346.5	1091	https://www.orthodb.org/v10?query=2136at5820	Phosphatidylinositol-4-phosphate 5-kinase
2147at5820	Complete	Chromosome_14	900385	905274	+	1354.0	1111	https://www.orthodb.org/v10?query=2147at5820	Nrap protein
2151at5820	Complete	Chromosome_13	639683	642889	-	1149.8	978	https://www.orthodb.org/v10?query=2151at5820	PowCR01_140017800
2156at5820	Complete	Chromosome_4	452136	455570	-	1178.0	670	https://www.orthodb.org/v10?query=2156at5820	Replication factor A1
2157at5820	Complete	Chromosome_11	1227222	1231949	-	1484.2	1251	https://www.orthodb.org/v10?query=2157at5820	Oxysterol-binding protein
2162at5820	Complete	Chromosome_14	1051084	1054590	+	1296.9	1004	https://www.orthodb.org/v10?query=2162at5820	Trigger factor
2167at5820	Complete	Chromosome_8	212251	215967	+	1705.1	1089	https://www.orthodb.org/v10?query=2167at5820	SNF2-related, N-terminal domain
2168at5820	Complete	Chromosome_6	710058	714572	+	1692.0	1091	https://www.orthodb.org/v10?query=2168at5820	AP-2 complex subunit alpha, putative
2170at5820	Complete	Chromosome_13	1456112	1461325	-	1079.4	1141	https://www.orthodb.org/v10?query=2170at5820	PowCR01_120022900
2174at5820	Complete	Chromosome_9	1033314	1038575	+	1109.1	952	https://www.orthodb.org/v10?query=2174at5820	PowCR01_070027700
2176at5820	Complete	Chromosome_13	1919836	1923730	-	1022.8	1060	https://www.orthodb.org/v10?query=2176at5820	A0A2P9GQB1_9APIC
2178at5820	Complete	Chromosome_11	1018368	1022494	-	1097.3	794	https://www.orthodb.org/v10?query=2178at5820	Ubiquitin-like modifier-activating enzyme Atg7
2181at5820	Complete	Chromosome_11	607904	613393	-	1197.0	1685	https://www.orthodb.org/v10?query=2181at5820	Serine esterase, putative
2183at5820	Complete	Chromosome_13	2450460	2453756	+	1709.2	796	https://www.orthodb.org/v10?query=2183at5820	Gelsolin-like domain
2187at5820	Complete	Chromosome_10	1190425	1195012	+	1182.7	1013	https://www.orthodb.org/v10?query=2187at5820	PowCR01_060016900
2189at5820	Complete	Chromosome_11	794256	799232	-	1328.6	1399	https://www.orthodb.org/v10?query=2189at5820	Liver stage antigen
2198at5820	Complete	Chromosome_6	662437	667854	-	630.6	1391	https://www.orthodb.org/v10?query=2198at5820	PPM-type phosphatase domain
2203at5820	Complete	Chromosome_2	427489	431526	+	1206.7	1075	https://www.orthodb.org/v10?query=2203at5820	PowCR01_040015300
2206at5820	Complete	Chromosome_8	1187625	1192924	-	1150.9	1440	https://www.orthodb.org/v10?query=2206at5820	Nucleic acid-binding, OB-fold
2207at5820	Complete	Chromosome_7	329938	336324	-	1221.8	1331	https://www.orthodb.org/v10?query=2207at5820	PowCR01_010009900
2209at5820	Complete	Chromosome_13	1657441	1660167	+	1606.3	781	https://www.orthodb.org/v10?query=2209at5820	Aconitate hydratase
2216at5820	Complete	Chromosome_12	1883468	1887677	+	1165.8	1204	https://www.orthodb.org/v10?query=2216at5820	Kinesin-13, putative
2218at5820	Complete	Chromosome_7	233400	237410	+	946.7	1026	https://www.orthodb.org/v10?query=2218at5820	Phosphopantetheine adenylyltransferase, putative
2220at5820	Complete	Chromosome_13	1028491	1033625	+	482.7	909	https://www.orthodb.org/v10?query=2220at5820	Q8IE71_PLAF7
2224at5820	Complete	Chromosome_14	403654	417061	-	2275.3	3639	https://www.orthodb.org/v10?query=2224at5820	WD40 repeat
2233at5820	Complete	Chromosome_7	191311	194889	-	1236.9	1071	https://www.orthodb.org/v10?query=2233at5820	tRNA m5C-methyltransferase, putative
2235at5820	Complete	Chromosome_7	122515	127134	-	1115.2	1097	https://www.orthodb.org/v10?query=2235at5820	PowCR01_010005900
2237at5820	Complete	Chromosome_14	2690503	2693322	+	1680.3	750	https://www.orthodb.org/v10?query=2237at5820	Serine/threonine-protein phosphatase
2238at5820	Complete	Chromosome_11	422056	425414	+	1370.4	738	https://www.orthodb.org/v10?query=2238at5820	Vacuolar protein sorting-associated protein 35
2244at5820	Complete	Chromosome_10	1481765	1485352	-	980.1	1011	https://www.orthodb.org/v10?query=2244at5820	PowCR01_060024600
2246at5820	Complete	Chromosome_10	487251	491824	+	1065.5	1275	https://www.orthodb.org/v10?query=2246at5820	NLI interacting factor-like phosphatase, putative
2247at5820	Complete	Chromosome_5	1125101	1128145	-	1682.6	793	https://www.orthodb.org/v10?query=2247at5820	DNA replication licensing factor MCM3, putative
2248at5820	Complete	Chromosome_7	362004	365775	+	1029.3	882	https://www.orthodb.org/v10?query=2248at5820	RAP protein, putative
2259at5820	Complete	Chromosome_14	1490656	1493821	-	1619.1	759	https://www.orthodb.org/v10?query=2259at5820	cGMP-dependent protein kinase
2263at5820	Complete	Chromosome_6	1026825	1031156	-	1133.7	1037	https://www.orthodb.org/v10?query=2263at5820	DNA polymerase 1, putative
2267at5820	Complete	Chromosome_14	2020211	2024136	-	1117.8	1381	https://www.orthodb.org/v10?query=2267at5820	Crossover junction endonuclease MUS81, putative
2272at5820	Complete	Chromosome_7	238161	242051	-	933.0	917	https://www.orthodb.org/v10?query=2272at5820	protein phosphatase C2 domain-containing protein
2273at5820	Complete	Chromosome_13	521049	524432	+	1624.2	1021	https://www.orthodb.org/v10?query=2273at5820	Translation initiation factor IF-2, putative
2274at5820	Complete	Chromosome_9	683561	691117	+	906.4	2097	https://www.orthodb.org/v10?query=2274at5820	W7AL41_PLAVN
2285at5820	Complete	Chromosome_9	777557	780745	+	1572.5	863	https://www.orthodb.org/v10?query=2285at5820	Gamma-glutamylcysteine synthetase
2291at5820	Complete	Chromosome_2	235534	238812	+	1657.6	832	https://www.orthodb.org/v10?query=2291at5820	26S proteasome regulatory subunit RPN1, putative
2299at5820	Complete	Chromosome_11	1422743	1426197	+	1436.9	938	https://www.orthodb.org/v10?query=2299at5820	Tudor staphylococcal nuclease, putative
2302at5820	Complete	Chromosome_14	2067741	2073655	-	1114.2	1026	https://www.orthodb.org/v10?query=2302at5820	PowCR01_120059000
2315at5820	Complete	Chromosome_14	2892223	2895998	-	1308.4	804	https://www.orthodb.org/v10?query=2315at5820	chloroquine resistance marker protein
2319at5820	Complete	Chromosome_8	560743	564272	+	1139.4	977	https://www.orthodb.org/v10?query=2319at5820	ER membrane protein complex subunit 1
2329at5820	Complete	Chromosome_5	769309	773136	+	1371.8	1124	https://www.orthodb.org/v10?query=2329at5820	WD40-repeat-containing domain
2334at5820	Complete	Chromosome_14	2128170	2131256	-	1246.3	834	https://www.orthodb.org/v10?query=2334at5820	Ribosome biogenesis protein TSR1, putative
2335at5820	Complete	Chromosome_14	121875	125339	-	856.1	912	https://www.orthodb.org/v10?query=2335at5820	Tetratricopeptide repeat
2337at5820	Complete	Chromosome_13	1673698	1676535	+	1515.1	731	https://www.orthodb.org/v10?query=2337at5820	Myosin A
2346at5820	Complete	Chromosome_9	1191789	1195238	-	1258.1	1010	https://www.orthodb.org/v10?query=2346at5820	PowCR01_070031900
2364at5820	Complete	Chromosome_1	281154	285455	+	1579.4	1015	https://www.orthodb.org/v10?query=2364at5820	Small ribosomal subunit assembling AARP2 protein
2365at5820	Complete	Chromosome_9	1084695	1089065	+	1458.4	1303	https://www.orthodb.org/v10?query=2365at5820	PowCR01_070028400
2366at5820	Complete	Chromosome_13	2532200	2535718	+	817.2	944	https://www.orthodb.org/v10?query=2366at5820	PowCR01_110011500
2368at5820	Complete	Chromosome_10	827487	834227	+	814.4	1530	https://www.orthodb.org/v10?query=2368at5820	PowCR01_060008700
2371at5820	Complete	Chromosome_4	219086	222834	+	781.6	1017	https://www.orthodb.org/v10?query=2371at5820	Histone-lysine N-methyltransferase SETD8
2373at5820	Complete	Chromosome_10	1491413	1494374	+	1515.9	760	https://www.orthodb.org/v10?query=2373at5820	DNA repair helicase RAD25, putative
2374at5820	Complete	Chromosome_14	2115441	2118189	-	1348.1	743	https://www.orthodb.org/v10?query=2374at5820	LCCL domain-containing protein
2376at5820	Complete	Chromosome_8	891660	898501	-	1211.8	1003	https://www.orthodb.org/v10?query=2376at5820	PowCR01_050016200
2377at5820	Complete	Chromosome_5	888960	894696	+	773.8	1898	https://www.orthodb.org/v10?query=2377at5820	PowCR01_100015100
2378at5820	Complete	Chromosome_1	134355	139256	-	1346.8	1341	https://www.orthodb.org/v10?query=2378at5820	Vacuolar protein sorting-associated protein 51, putative
2381at5820	Complete	Chromosome_13	2579161	2582613	-	1764.8	977	https://www.orthodb.org/v10?query=2381at5820	Pre-mRNA-splicing factor ATP-dependent RNA helicase PRP16, putative
2382at5820	Complete	Chromosome_3	896548	899769	-	1261.8	745	https://www.orthodb.org/v10?query=2382at5820	Peptidase, putative
2386at5820	Complete	Chromosome_2	723749	729931	-	1385.4	1420	https://www.orthodb.org/v10?query=2386at5820	PowCR01_040008500
2392at5820	Complete	Chromosome_13	2281491	2284208	+	1382.2	695	https://www.orthodb.org/v10?query=2392at5820	DNA helicase, putative
2397at5820	Complete	Chromosome_12	1134372	1137647	-	1511.8	750	https://www.orthodb.org/v10?query=2397at5820	Radical SAM
2399at5820	Complete	Chromosome_4	377483	383086	-	1306.6	867	https://www.orthodb.org/v10?query=2399at5820	PowCR01_030010500
2401at5820	Complete	Chromosome_13	221818	224719	-	1487.0	694	https://www.orthodb.org/v10?query=2401at5820	DNA ligase
2408at5820	Complete	Chromosome_6	1114546	1117536	-	1365.9	667	https://www.orthodb.org/v10?query=2408at5820	Acetyl-CoA synthetase, putative
2411at5820	Complete	Chromosome_11	283868	289220	+	988.5	1010	https://www.orthodb.org/v10?query=2411at5820	Protein kinase, putative
2414at5820	Complete	Chromosome_12	1375345	1379583	+	1332.2	1077	https://www.orthodb.org/v10?query=2414at5820	Pentatricopeptide repeat
2415at5820	Complete	Chromosome_10	1315720	1320948	-	1155.5	1276	https://www.orthodb.org/v10?query=2415at5820	RNA polymerase II-associated protein 1, C-terminal
2419at5820	Complete	Chromosome_9	972547	976633	+	1275.0	826	https://www.orthodb.org/v10?query=2419at5820	Patatin-like phospholipase, putative
2424at5820	Complete	Chromosome_5	1213532	1219372	+	1174.1	1728	https://www.orthodb.org/v10?query=2424at5820	PowCR01_100007300
2427at5820	Complete	Chromosome_8	363262	366420	-	1688.1	857	https://www.orthodb.org/v10?query=2427at5820	V-type proton ATPase subunit a
2430at5820	Complete	Chromosome_12	1301100	1304603	-	1556.7	950	https://www.orthodb.org/v10?query=2430at5820	Pre-mRNA-splicing factor ATP-dependent RNA helicase PRP2, putative
2431at5820	Complete	Chromosome_3	169789	174296	+	1196.4	904	https://www.orthodb.org/v10?query=2431at5820	HAD superfamily protein, putative
2436at5820	Complete	Chromosome_14	2584802	2589655	-	1503.7	880	https://www.orthodb.org/v10?query=2436at5820	EF-hand domain
2437at5820	Complete	Chromosome_13	602982	606596	+	1061.8	1044	https://www.orthodb.org/v10?query=2437at5820	PowCR01_140016600
2440at5820	Complete	Chromosome_12	602427	606958	+	1404.3	1133	https://www.orthodb.org/v10?query=2440at5820	GPI ethanolamine phosphate transferase 3, putative
2441at5820	Complete	Chromosome_14	1081772	1084204	+	1529.5	743	https://www.orthodb.org/v10?query=2441at5820	DNA mismatch repair protein MSH2, putative
2444at5820	Complete	Chromosome_13	1373392	1377396	-	1000.7	989	https://www.orthodb.org/v10?query=2444at5820	WD40/YVTN repeat-like-containing domain superfamily
2454at5820	Complete	Chromosome_12	1497689	1501410	-	1278.8	794	https://www.orthodb.org/v10?query=2454at5820	Pre-mRNA-splicing factor SYF1, putative
2458at5820	Complete	Chromosome_12	1105250	1108735	+	673.5	787	https://www.orthodb.org/v10?query=2458at5820	PowCR01_140047300
2459at5820	Complete	Chromosome_5	97656	101891	+	1519.5	1057	https://www.orthodb.org/v10?query=2459at5820	Vacuolar protein sorting-associated protein 11, putative
2472at5820	Complete	Chromosome_7	408214	411957	+	1032.9	811	https://www.orthodb.org/v10?query=2472at5820	Hemimethylated DNA-binding domain
2479at5820	Complete	Chromosome_9	843540	847601	+	1227.1	1027	https://www.orthodb.org/v10?query=2479at5820	PowCR01_070022700
2481at5820	Complete	Chromosome_7	281037	284432	-	1327.2	871	https://www.orthodb.org/v10?query=2481at5820	RNA helicase, putative
2482at5820	Complete	Chromosome_8	690543	694142	-	1096.6	862	https://www.orthodb.org/v10?query=2482at5820	ATPase, putative
2484at5820	Complete	Chromosome_7	430018	433757	-	1233.8	1010	https://www.orthodb.org/v10?query=2484at5820	Ribonucleases P/MRP protein subunit POP1
2486at5820	Complete	Chromosome_13	990901	995277	-	829.3	909	https://www.orthodb.org/v10?query=2486at5820	Rossmann-like alpha/beta/alpha sandwich fold
2488at5820	Complete	Chromosome_12	1286500	1289355	-	1297.4	853	https://www.orthodb.org/v10?query=2488at5820	PowCR01_140051400
2489at5820	Complete	Chromosome_14	1797287	1800067	+	1444.5	712	https://www.orthodb.org/v10?query=2489at5820	Heat shock protein 90, putative
2490at5820	Complete	Chromosome_11	1014336	1017374	-	1352.4	723	https://www.orthodb.org/v10?query=2490at5820	Threonine--tRNA ligase
2503at5820	Complete	Chromosome_7	1286059	1289177	-	1486.3	879	https://www.orthodb.org/v10?query=2503at5820	AP complex subunit beta
2504at5820	Complete	Chromosome_13	1497876	1501490	+	1266.1	976	https://www.orthodb.org/v10?query=2504at5820	1-deoxy-D-xylulose 5-phosphate synthase
2505at5820	Complete	Chromosome_11	481850	485827	+	1347.1	1001	https://www.orthodb.org/v10?query=2505at5820	PowCR01_090014300
2514at5820	Complete	Chromosome_14	645643	648453	-	1382.0	801	https://www.orthodb.org/v10?query=2514at5820	Protein SEY1 homolog
2515at5820	Complete	Chromosome_11	929356	933363	-	1155.8	844	https://www.orthodb.org/v10?query=2515at5820	PowCR01_090025000
2516at5820	Complete	Chromosome_10	576578	580474	+	923.6	1031	https://www.orthodb.org/v10?query=2516at5820	PowCR01_080020800
2518at5820	Complete	Chromosome_8	521186	524005	+	1208.7	853	https://www.orthodb.org/v10?query=2518at5820	ABC1 family, putative
2521at5820	Complete	Chromosome_14	1299893	1303722	+	1014.1	843	https://www.orthodb.org/v10?query=2521at5820	PowCR01_130023900
2524at5820	Complete	Chromosome_5	1157842	1161552	-	1601.1	828	https://www.orthodb.org/v10?query=2524at5820	AP complex subunit beta
2526at5820	Complete	Chromosome_3	783114	786164	-	1427.0	811	https://www.orthodb.org/v10?query=2526at5820	Cleavage and polyadenylation specificity factor, putative
2533at5820	Complete	Chromosome_5	1027395	1030358	+	1236.1	717	https://www.orthodb.org/v10?query=2533at5820	tRNA-YW synthesizing protein, putative
2535at5820	Complete	Chromosome_14	1484165	1488125	+	529.6	910	https://www.orthodb.org/v10?query=2535at5820	PowCR01_130020500
2540at5820	Complete	Chromosome_13	1491267	1494307	-	1326.3	811	https://www.orthodb.org/v10?query=2540at5820	Endopeptidase, putative
2545at5820	Complete	Chromosome_8	997054	999525	+	559.2	270	https://www.orthodb.org/v10?query=2545at5820	Protein transport protein SEC23
2547at5820	Complete	Chromosome_13	2235088	2238105	+	1012.6	834	https://www.orthodb.org/v10?query=2547at5820	Phosphatase 2A regulatory subunit-related protein, putative
2549at5820	Complete	Chromosome_5	753297	757540	+	1016.7	895	https://www.orthodb.org/v10?query=2549at5820	RAP protein, putative
2553at5820	Complete	Chromosome_1	274314	278546	+	348.3	647	https://www.orthodb.org/v10?query=2553at5820	PowCR01_020010200
2557at5820	Complete	Chromosome_3	922973	927938	+	1006.9	1112	https://www.orthodb.org/v10?query=2557at5820	Cyclic amine resistance locus protein
2560at5820	Complete	Chromosome_14	2209794	2212523	-	1533.6	784	https://www.orthodb.org/v10?query=2560at5820	Glucose-6-phosphate dehydrogenase-6-phosphogluconolactonase
2563at5820	Complete	Chromosome_13	890108	894781	-	1247.3	890	https://www.orthodb.org/v10?query=2563at5820	Phosphodiesterase
2565at5820	Complete	Chromosome_13	2769915	2773476	+	1455.0	899	https://www.orthodb.org/v10?query=2565at5820	MIF4G-like domain superfamily
2573at5820	Complete	Chromosome_8	333378	337723	+	1273.4	801	https://www.orthodb.org/v10?query=2573at5820	C-mannosyltransferase, putative
2584at5820	Complete	Chromosome_11	1261758	1266074	+	952.7	1059	https://www.orthodb.org/v10?query=2584at5820	Amino acid transporter, putative
2585at5820	Complete	Chromosome_11	275725	279663	+	1089.0	883	https://www.orthodb.org/v10?query=2585at5820	DEAD/DEAH box helicase, putative
2594at5820	Complete	Chromosome_5	610088	614767	+	1165.4	1282	https://www.orthodb.org/v10?query=2594at5820	MORN motif
2595at5820	Complete	Chromosome_6	815624	818246	-	1748.2	761	https://www.orthodb.org/v10?query=2595at5820	ATPase, AAA-type, conserved site
2608at5820	Complete	Chromosome_14	1633213	1636254	-	1103.8	830	https://www.orthodb.org/v10?query=2608at5820	PowCR01_120010500
2610at5820	Complete	Chromosome_14	601983	605558	-	1067.9	759	https://www.orthodb.org/v10?query=2610at5820	ATP-dependent protease, putative
2617at5820	Complete	Chromosome_7	264996	267437	-	1643.6	737	https://www.orthodb.org/v10?query=2617at5820	DNA replication licensing factor MCM7
2619at5820	Complete	Chromosome_9	532340	535594	+	1236.7	808	https://www.orthodb.org/v10?query=2619at5820	Translation factor GUF1 homolog, mitochondrial
2624at5820	Complete	Chromosome_7	1104155	1108360	+	1615.6	1192	https://www.orthodb.org/v10?query=2624at5820	DNA mismatch repair protein PMS1, putative
2625at5820	Complete	Chromosome_6	512974	519547	-	1475.9	1543	https://www.orthodb.org/v10?query=2625at5820	Leucine-rich repeat protein
2637at5820	Complete	Chromosome_8	721927	725472	+	1010.6	915	https://www.orthodb.org/v10?query=2637at5820	FAD-dependent monooxygenase, putative
2641at5820	Complete	Chromosome_10	711150	714657	-	697.6	737	https://www.orthodb.org/v10?query=2641at5820	PowCR01_060006000
2645at5820	Complete	Chromosome_9	827732	830680	-	1384.5	829	https://www.orthodb.org/v10?query=2645at5820	CS domain protein, putative
2651at5820	Complete	Chromosome_6	101387	104560	-	1568.8	764	https://www.orthodb.org/v10?query=2651at5820	Elongation factor G
2655at5820	Complete	Chromosome_7	322906	325524	+	1221.5	729	https://www.orthodb.org/v10?query=2655at5820	DNA mismatch repair protein MSH2, putative
2667at5820	Complete	Chromosome_5	1004236	1008104	+	991.6	900	https://www.orthodb.org/v10?query=2667at5820	PowCR01_100012800
2668at5820	Complete	Chromosome_2	463162	466896	+	1083.1	1136	https://www.orthodb.org/v10?query=2668at5820	GAF domain-related protein, putative
2670at5820	Complete	Chromosome_8	848640	852946	-	1288.0	917	https://www.orthodb.org/v10?query=2670at5820	DNA helicase, putative
2673at5820	Complete	Chromosome_4	513156	517067	-	1098.4	898	https://www.orthodb.org/v10?query=2673at5820	DEAD box ATP-dependent RNA helicase, putative
2674at5820	Complete	Chromosome_14	540679	546045	-	422.4	999	https://www.orthodb.org/v10?query=2674at5820	A0A1J1HF21_PLARL
2678at5820	Complete	Chromosome_7	728108	731122	+	716.4	670	https://www.orthodb.org/v10?query=2678at5820	PowCR01_030016300
2691at5820	Complete	Chromosome_8	554436	557201	+	1203.4	736	https://www.orthodb.org/v10?query=2691at5820	Cullin-1, putative
2702at5820	Complete	Chromosome_11	329869	335600	-	1046.7	1546	https://www.orthodb.org/v10?query=2702at5820	Transcription factor with AP2 domain(S)
2703at5820	Complete	Chromosome_4	681809	685964	+	1032.7	948	https://www.orthodb.org/v10?query=2703at5820	Cdc2-related protein kinase 3, putative
2713at5820	Complete	Chromosome_11	382571	387149	-	1143.7	1237	https://www.orthodb.org/v10?query=2713at5820	PowCR01_090011100
2716at5820	Complete	Chromosome_13	1265136	1268759	+	901.6	847	https://www.orthodb.org/v10?query=2716at5820	Q8IE28_PLAF7
2722at5820	Complete	Chromosome_5	1282593	1286105	-	1045.6	979	https://www.orthodb.org/v10?query=2722at5820	PowCR01_100005700
2728at5820	Complete	Chromosome_13	1831841	1834987	+	942.4	668	https://www.orthodb.org/v10?query=2728at5820	PowCR01_120013100
2730at5820	Complete	Chromosome_8	982569	987692	+	803.1	1330	https://www.orthodb.org/v10?query=2730at5820	Phosphorylated CTD interacting factor 1, WW domain
2732at5820	Complete	Chromosome_9	541035	545738	-	1923.4	1488	https://www.orthodb.org/v10?query=2732at5820	PowCR01_070014300
2733at5820	Complete	Chromosome_3	948373	952689	+	972.9	1086	https://www.orthodb.org/v10?query=2733at5820	PowCR01_080023700
2747at5820	Complete	Chromosome_9	1089910	1092426	+	1125.1	702	https://www.orthodb.org/v10?query=2747at5820	Glutamine-dependent NAD(+) synthetase, putative
2749at5820	Complete	Chromosome_2	605044	609321	+	1106.1	716	https://www.orthodb.org/v10?query=2749at5820	PowCR01_040011200
2750at5820	Complete	Chromosome_5	591340	595662	-	1117.6	941	https://www.orthodb.org/v10?query=2750at5820	Helicase
2755at5820	Complete	Chromosome_10	555159	559523	+	1490.0	1332	https://www.orthodb.org/v10?query=2755at5820	PowCR01_080020500
2761at5820	Complete	Chromosome_12	264617	267862	-	1360.2	826	https://www.orthodb.org/v10?query=2761at5820	transmembrane and coiled-coil domains 4
2762at5820	Complete	Chromosome_11	784594	788349	-	389.6	1147	https://www.orthodb.org/v10?query=2762at5820	PowCR01_090022200
2771at5820	Complete	Chromosome_9	895414	900300	+	860.4	1305	https://www.orthodb.org/v10?query=2771at5820	Ubiquitin-like protein, putative
2773at5820	Complete	Chromosome_3	227056	231393	+	593.5	1160	https://www.orthodb.org/v10?query=2773at5820	PowCR01_080041700
2776at5820	Complete	Chromosome_5	559512	568252	+	1857.8	1889	https://www.orthodb.org/v10?query=2776at5820	WD40/YVTN repeat-like-containing domain superfamily
2786at5820	Complete	Chromosome_9	1064751	1070313	+	1025.0	788	https://www.orthodb.org/v10?query=2786at5820	Protein kinase, putative
2788at5820	Complete	Chromosome_5	735889	738399	-	975.3	611	https://www.orthodb.org/v10?query=2788at5820	UTP--glucose-1-phosphate uridylyltransferase, putative
2793at5820	Complete	Chromosome_2	670412	674554	+	613.2	863	https://www.orthodb.org/v10?query=2793at5820	PowCR01_040009800
2794at5820	Complete	Chromosome_11	1190122	1194331	+	1022.7	915	https://www.orthodb.org/v10?query=2794at5820	Mitochondrial rpoD, putative
2800at5820	Complete	Chromosome_13	815824	818397	-	1042.3	678	https://www.orthodb.org/v10?query=2800at5820	Protein phosphatase PP2A regulatory subunit A, putative
2802at5820	Complete	Chromosome_13	1023262	1027742	-	1273.7	955	https://www.orthodb.org/v10?query=2802at5820	ATP-dependent helicase activity
2806at5820	Complete	Chromosome_13	237360	241229	+	1061.8	1095	https://www.orthodb.org/v10?query=2806at5820	PowCR01_140007300
2813at5820	Complete	Chromosome_12	1464221	1467571	-	1450.5	755	https://www.orthodb.org/v10?query=2813at5820	Vacuolar-type H+ pumping pyrophosphatase
2814at5820	Complete	Chromosome_5	91360	94587	+	1039.5	780	https://www.orthodb.org/v10?query=2814at5820	Protein HIRA
2816at5820	Complete	Chromosome_12	663060	666278	+	1227.0	856	https://www.orthodb.org/v10?query=2816at5820	Perforin-like protein 2
2819at5820	Complete	Chromosome_14	1557529	1560156	-	1321.1	760	https://www.orthodb.org/v10?query=2819at5820	Cleavage and polyadenylation specificity factor subunit 3, putative
2821at5820	Complete	Chromosome_12	521686	524466	+	907.4	420	https://www.orthodb.org/v10?query=2821at5820	DNA replication licensing factor MCM5, putative
2822at5820	Complete	Chromosome_2	394239	398744	-	1438.8	974	https://www.orthodb.org/v10?query=2822at5820	Sodium:neurotransmitter symporter
2824at5820	Complete	Chromosome_10	228797	232189	+	1124.7	964	https://www.orthodb.org/v10?query=2824at5820	Digestive organ expansion factor, predicted
2825at5820	Complete	Chromosome_11	1033061	1037164	+	1287.0	1226	https://www.orthodb.org/v10?query=2825at5820	PowCR01_090028100
2829at5820	Complete	Chromosome_13	801711	806025	+	1307.0	864	https://www.orthodb.org/v10?query=2829at5820	PowCR01_140022000
2831at5820	Complete	Chromosome_5	471054	474054	+	1410.6	788	https://www.orthodb.org/v10?query=2831at5820	Stearoyl-CoA desaturase (Delta-9 desaturase)
2837at5820	Complete	Chromosome_12	1648666	1651683	+	1447.5	817	https://www.orthodb.org/v10?query=2837at5820	DNA topoisomerase 2
2838at5820	Complete	Chromosome_14	2303564	2306464	+	1172.8	794	https://www.orthodb.org/v10?query=2838at5820	PowCR01_120053300
2844at5820	Complete	Chromosome_4	1061792	1066627	-	1237.3	1192	https://www.orthodb.org/v10?query=2844at5820	PowCR01_050028800
2847at5820	Complete	Chromosome_7	423238	427233	-	1017.7	950	https://www.orthodb.org/v10?query=2847at5820	Cg7 protein
2849at5820	Complete	Chromosome_7	246261	250151	-	1281.3	994	https://www.orthodb.org/v10?query=2849at5820	Methyltransferase, putative
2856at5820	Complete	Chromosome_5	870186	874569	-	887.1	1111	https://www.orthodb.org/v10?query=2856at5820	PowCR01_100015700
2866at5820	Complete	Chromosome_12	472262	475456	-	840.1	749	https://www.orthodb.org/v10?query=2866at5820	PowCR01_130017200
2871at5820	Complete	Chromosome_6	657941	661788	-	1199.1	865	https://www.orthodb.org/v10?query=2871at5820	PowCR01_110035400
2874at5820	Complete	Chromosome_3	516795	520502	-	941.7	911	https://www.orthodb.org/v10?query=2874at5820	TPR domain containing protein
2875at5820	Complete	Chromosome_6	107039	111663	-	873.1	1024	https://www.orthodb.org/v10?query=2875at5820	SAC3/GANP/THP3
2879at5820	Complete	Chromosome_7	413562	421748	-	2196.8	2025	https://www.orthodb.org/v10?query=2879at5820	Cg2 protein
2880at5820	Complete	Chromosome_3	159355	161703	-	1403.6	695	https://www.orthodb.org/v10?query=2880at5820	Vesicle-fusing ATPase
2883at5820	Complete	Chromosome_12	590196	592433	-	1353.8	636	https://www.orthodb.org/v10?query=2883at5820	Prolyl-tRNA synthetase
2885at5820	Complete	Chromosome_1	431541	435041	-	1202.7	854	https://www.orthodb.org/v10?query=2885at5820	Replication factor c protein, putative
2886at5820	Complete	Chromosome_14	1134856	1139190	-	1289.4	1011	https://www.orthodb.org/v10?query=2886at5820	A0A077YHS1_PLACH
2890at5820	Complete	Chromosome_9	452401	455742	-	754.0	833	https://www.orthodb.org/v10?query=2890at5820	SET domain protein, putative
2891at5820	Complete	Chromosome_6	799396	802785	+	1130.0	881	https://www.orthodb.org/v10?query=2891at5820	PowCR01_110032300
2893at5820	Complete	Chromosome_13	180728	184513	+	934.2	788	https://www.orthodb.org/v10?query=2893at5820	Tetratricopeptide repeat
2898at5820	Complete	Chromosome_10	1507584	1510523	-	887.8	795	https://www.orthodb.org/v10?query=2898at5820	GDP dissociation inhibitor, putative
2904at5820	Complete	Chromosome_5	882375	884897	+	1182.7	674	https://www.orthodb.org/v10?query=2904at5820	ATP-dependent RNA helicase DDX1, putative
2905at5820	Complete	Chromosome_11	674301	677348	-	1388.1	776	https://www.orthodb.org/v10?query=2905at5820	DNA mismatch repair protein MLH, putative
2907at5820	Complete	Chromosome_12	275746	279335	-	1515.9	869	https://www.orthodb.org/v10?query=2907at5820	Eukaryotic translation initiation factor 3 subunit C
2909at5820	Complete	Chromosome_4	470914	473595	-	802.2	641	https://www.orthodb.org/v10?query=2909at5820	PPM-type phosphatase domain
2927at5820	Complete	Chromosome_13	2598756	2601395	+	1341.2	717	https://www.orthodb.org/v10?query=2927at5820	Aldehyde reductase, putative
2928at5820	Complete	Chromosome_3	756493	760291	-	1052.0	782	https://www.orthodb.org/v10?query=2928at5820	PowCR01_080028200
2934at5820	Complete	Chromosome_9	804419	807919	-	887.7	808	https://www.orthodb.org/v10?query=2934at5820	TLD domain-containing protein
2939at5820	Complete	Chromosome_10	1040291	1045003	-	745.2	1019	https://www.orthodb.org/v10?query=2939at5820	PowCR01_060012900
2940at5820	Complete	Chromosome_13	691366	694121	+	1155.2	740	https://www.orthodb.org/v10?query=2940at5820	Choline-phosphate cytidylyltransferase
2942at5820	Complete	Chromosome_8	326425	330003	-	896.4	1004	https://www.orthodb.org/v10?query=2942at5820	AAA family ATPase, putative
2944at5820	Complete	Chromosome_2	469789	473487	+	709.4	751	https://www.orthodb.org/v10?query=2944at5820	Tyrosine kinase-like protein, putative
2947at5820	Complete	Chromosome_14	2643003	2646188	+	1203.6	766	https://www.orthodb.org/v10?query=2947at5820	tRNA 3'-trailer sequence RNase, putative
2950at5820	Complete	Chromosome_12	1900251	1905065	-	1307.5	1232	https://www.orthodb.org/v10?query=2950at5820	Kinesin motor domain
2955at5820	Complete	Chromosome_12	1321979	1325236	+	904.3	797	https://www.orthodb.org/v10?query=2955at5820	PowCR01_140052000
2956at5820	Complete	Chromosome_11	1171679	1175720	+	918.4	757	https://www.orthodb.org/v10?query=2956at5820	COG complex component, COG2
2959at5820	Complete	Chromosome_14	793751	796873	+	1022.5	808	https://www.orthodb.org/v10?query=2959at5820	ATP-dependent RNA helicase, putative
2964at5820	Complete	Chromosome_12	1003203	1007585	-	552.0	1098	https://www.orthodb.org/v10?query=2964at5820	PowCR01_140044600
2971at5820	Complete	Chromosome_12	883569	886031	-	1499.2	697	https://www.orthodb.org/v10?query=2971at5820	Endoplasmin, putative
2974at5820	Complete	Chromosome_14	1285669	1289253	-	1167.3	999	https://www.orthodb.org/v10?query=2974at5820	PowCR01_130024400
2975at5820	Complete	Chromosome_6	779851	783295	-	1169.4	858	https://www.orthodb.org/v10?query=2975at5820	A0A077TLD4_PLACH
2985at5820	Complete	Chromosome_12	1346051	1350508	+	1112.1	774	https://www.orthodb.org/v10?query=2985at5820	PowCR01_140052800
2987at5820	Complete	Chromosome_14	211568	215650	-	1240.1	1261	https://www.orthodb.org/v10?query=2987at5820	Tubby-like, C-terminal
2988at5820	Complete	Chromosome_12	1165507	1169144	+	1313.8	852	https://www.orthodb.org/v10?query=2988at5820	PowCR01_140048700
2989at5820	Complete	Chromosome_12	1355319	1357727	-	1318.4	650	https://www.orthodb.org/v10?query=2989at5820	Elongation factor G, mitochondrial
2992at5820	Complete	Chromosome_5	663550	666913	+	987.3	658	https://www.orthodb.org/v10?query=2992at5820	RAP protein, putative
2997at5820	Complete	Chromosome_12	1842401	1845650	-	1170.1	712	https://www.orthodb.org/v10?query=2997at5820	tRNA uridine 5-carboxymethylaminomethyl modification enzyme
2998at5820	Complete	Chromosome_14	2957473	2961614	+	1004.9	972	https://www.orthodb.org/v10?query=2998at5820	M1-family alanyl aminopeptidase, putative
3000at5820	Complete	Chromosome_9	947032	949494	+	1311.7	665	https://www.orthodb.org/v10?query=3000at5820	Perforin-like protein 3
3006at5820	Complete	Chromosome_13	1707733	1710678	-	1065.6	804	https://www.orthodb.org/v10?query=3006at5820	PowCR01_120015500
3009at5820	Complete	Chromosome_8	293115	296870	-	953.9	1247	https://www.orthodb.org/v10?query=3009at5820	PowCR01_010017900
3022at5820	Complete	Chromosome_3	572668	576822	-	995.2	1022	https://www.orthodb.org/v10?query=3022at5820	PowCR01_080032400
3024at5820	Complete	Chromosome_14	1878660	1882576	-	1214.5	1015	https://www.orthodb.org/v10?query=3024at5820	PowCR01_120063700
3029at5820	Complete	Chromosome_2	650665	653361	-	1357.4	688	https://www.orthodb.org/v10?query=3029at5820	Origin recognition complex subunit 5
3030at5820	Complete	Chromosome_14	2423906	2426296	+	1157.6	695	https://www.orthodb.org/v10?query=3030at5820	GTP-binding protein, putative
3031at5820	Complete	Chromosome_14	1980321	1983106	-	1174.7	649	https://www.orthodb.org/v10?query=3031at5820	Ubiquitin-protein ligase, putative
3032at5820	Complete	Chromosome_11	279922	282993	-	1262.3	851	https://www.orthodb.org/v10?query=3032at5820	Dna2/nam7 helicase family member, putative
3044at5820	Complete	Chromosome_5	966122	969733	+	838.2	803	https://www.orthodb.org/v10?query=3044at5820	PowCR01_100013700
3047at5820	Complete	Chromosome_13	1385057	1389139	+	1079.9	955	https://www.orthodb.org/v10?query=3047at5820	PowCR01_120024900
3052at5820	Complete	Chromosome_14	2882765	2886078	+	1074.2	713	https://www.orthodb.org/v10?query=3052at5820	Phosphodiesterase
3053at5820	Complete	Chromosome_10	1497098	1502154	-	1136.3	800	https://www.orthodb.org/v10?query=3053at5820	Dynein intermediate chain, putative
3054at5820	Complete	Chromosome_7	395710	398328	+	1353.2	728	https://www.orthodb.org/v10?query=3054at5820	Heat shock protein 110, putative
3057at5820	Complete	Chromosome_11	1277345	1280633	+	858.2	756	https://www.orthodb.org/v10?query=3057at5820	PowCR01_090034400
3060at5820	Complete	Chromosome_5	146641	150130	-	1326.8	708	https://www.orthodb.org/v10?query=3060at5820	Myosin B
3062at5820	Complete	Chromosome_9	675921	679628	+	1199.2	836	https://www.orthodb.org/v10?query=3062at5820	PowCR01_070018200
3065at5820	Complete	Chromosome_14	154857	160190	-	1080.3	778	https://www.orthodb.org/v10?query=3065at5820	Adenylyl cyclase alpha
3072at5820	Complete	Chromosome_7	1058935	1062975	-	1003.8	1219	https://www.orthodb.org/v10?query=3072at5820	Exonuclease I
3077at5820	Complete	Chromosome_10	1052843	1055329	+	1319.7	689	https://www.orthodb.org/v10?query=3077at5820	Glutamine-fructose-6-phosphate transaminase (Isomerizing)
3079at5820	Complete	Chromosome_7	204717	207746	+	970.3	777	https://www.orthodb.org/v10?query=3079at5820	WD40-repeat-containing domain
3084at5820	Complete	Chromosome_14	1708530	1711529	-	1088.1	875	https://www.orthodb.org/v10?query=3084at5820	GTP-binding protein, putative
3089at5820	Complete	Chromosome_8	217887	222287	+	794.6	778	https://www.orthodb.org/v10?query=3089at5820	AAA family ATPase, putative
3093at5820	Complete	Chromosome_2	200484	204047	-	790.4	819	https://www.orthodb.org/v10?query=3093at5820	5'-3' exonuclease, putative
3095at5820	Complete	Chromosome_12	2059107	2063223	+	1371.4	844	https://www.orthodb.org/v10?query=3095at5820	Calcium-dependent channel, 7TM region, putative phosphate
3105at5820	Complete	Chromosome_13	1971892	1974480	-	1322.0	686	https://www.orthodb.org/v10?query=3105at5820	Glutamyl-tRNA synthetase
3108at5820	Complete	Chromosome_12	1621239	1623704	-	1280.6	671	https://www.orthodb.org/v10?query=3108at5820	HD/PDEase domain
3111at5820	Complete	Chromosome_3	686281	689478	+	988.2	700	https://www.orthodb.org/v10?query=3111at5820	6-cysteine protein
3113at5820	Complete	Chromosome_13	1568376	1571168	-	792.8	616	https://www.orthodb.org/v10?query=3113at5820	Protein kinase
3114at5820	Complete	Chromosome_8	502340	506697	-	795.8	1082	https://www.orthodb.org/v10?query=3114at5820	PowCR01_140032200
3141at5820	Complete	Chromosome_4	623170	626225	-	1252.4	736	https://www.orthodb.org/v10?query=3141at5820	Ubiquitin carboxyl-terminal hydrolase
3149at5820	Complete	Chromosome_9	245263	248859	-	749.8	917	https://www.orthodb.org/v10?query=3149at5820	Mitochondrial carrier protein, putative
3150at5820	Complete	Chromosome_8	874366	877494	+	811.9	704	https://www.orthodb.org/v10?query=3150at5820	PowCR01_050016700
3154at5820	Complete	Chromosome_11	820072	822516	+	1329.1	741	https://www.orthodb.org/v10?query=3154at5820	Protein GCN20
3166at5820	Complete	Chromosome_10	545681	548902	-	1077.2	990	https://www.orthodb.org/v10?query=3166at5820	Translation initiation factor eIF-2B subunit delta, putative
3171at5820	Complete	Chromosome_5	445985	448492	-	1334.6	659	https://www.orthodb.org/v10?query=3171at5820	Topoisomerase I
3172at5820	Complete	Chromosome_14	2595868	2598567	+	624.0	652	https://www.orthodb.org/v10?query=3172at5820	PowCR01_120046200
3175at5820	Complete	Chromosome_5	600046	603429	+	745.1	760	https://www.orthodb.org/v10?query=3175at5820	Aspartate--tRNA ligase, putative
3177at5820	Complete	Chromosome_1	161130	166225	+	823.2	834	https://www.orthodb.org/v10?query=3177at5820	ATP-dependent RNA helicase, putative
3192at5820	Complete	Chromosome_6	678386	683425	+	729.8	1066	https://www.orthodb.org/v10?query=3192at5820	PowCR01_110034700
3193at5820	Complete	Chromosome_11	1889828	1892596	-	1009.4	775	https://www.orthodb.org/v10?query=3193at5820	Farnesyltransferase beta subunit
3194at5820	Complete	Chromosome_13	1319091	1321844	-	1150.0	696	https://www.orthodb.org/v10?query=3194at5820	Glutamine--tRNA ligase, putative
3196at5820	Complete	Chromosome_9	1043541	1047790	+	823.5	786	https://www.orthodb.org/v10?query=3196at5820	Serine/threonine protein kinase
3200at5820	Complete	Chromosome_10	796290	799919	+	882.1	863	https://www.orthodb.org/v10?query=3200at5820	Pleckstrin homology domain
3205at5820	Complete	Chromosome_8	671159	675415	-	1450.5	1139	https://www.orthodb.org/v10?query=3205at5820	ABC transporter F family member 1, putative
3208at5820	Complete	Chromosome_5	130452	133388	+	1105.7	824	https://www.orthodb.org/v10?query=3208at5820	P-loop containing nucleoside triphosphate hydrolase
3211at5820	Complete	Chromosome_10	1452800	1458005	-	1052.7	1621	https://www.orthodb.org/v10?query=3211at5820	PowCR01_060024100
3212at5820	Complete	Chromosome_7	1260156	1262779	-	1055.7	722	https://www.orthodb.org/v10?query=3212at5820	PowCR01_020017000
3220at5820	Complete	Chromosome_12	865725	868577	+	1112.7	717	https://www.orthodb.org/v10?query=3220at5820	FbpA domain protein, putative
3221at5820	Complete	Chromosome_7	844494	847589	+	919.6	699	https://www.orthodb.org/v10?query=3221at5820	Actin-related protein, putative
3243at5820	Complete	Chromosome_8	404995	409080	+	976.5	953	https://www.orthodb.org/v10?query=3243at5820	PowCR01_010015200
3245at5820	Complete	Chromosome_7	848400	853592	-	876.1	1225	https://www.orthodb.org/v10?query=3245at5820	PowCR01_030019000
3254at5820	Complete	Chromosome_10	1469992	1472226	-	1110.7	622	https://www.orthodb.org/v10?query=3254at5820	Pyruvate kinase
3255at5820	Complete	Chromosome_1	249233	252009	-	967.7	765	https://www.orthodb.org/v10?query=3255at5820	Cyclin-dependent kinases regulatory subunit
3256at5820	Complete	Chromosome_4	810997	814641	-	1074.5	890	https://www.orthodb.org/v10?query=3256at5820	PowCR01_050024300
3262at5820	Complete	Chromosome_7	1000703	1004745	-	812.7	964	https://www.orthodb.org/v10?query=3262at5820	RNA-binding domain superfamily
3263at5820	Complete	Chromosome_13	327892	330924	+	819.1	712	https://www.orthodb.org/v10?query=3263at5820	U3 small nucleolar RNA-associated protein 6
3266at5820	Complete	Chromosome_5	1209008	1212101	-	1057.1	857	https://www.orthodb.org/v10?query=3266at5820	PowCR01_100007400
3268at5820	Complete	Chromosome_14	2008430	2012490	+	750.3	1112	https://www.orthodb.org/v10?query=3268at5820	PowCR01_120060400
3276at5820	Complete	Chromosome_6	343211	347503	+	868.2	986	https://www.orthodb.org/v10?query=3276at5820	PowCR01_110042600
3278at5820	Complete	Chromosome_6	1189471	1193974	+	1009.3	1098	https://www.orthodb.org/v10?query=3278at5820	RAP protein, putative
3282at5820	Complete	Chromosome_10	955882	958353	+	1201.2	648	https://www.orthodb.org/v10?query=3282at5820	4-hydroxy-3-methylbut-2-en-1-yl diphosphate synthase
3283at5820	Complete	Chromosome_13	1155021	1157901	+	1119.6	751	https://www.orthodb.org/v10?query=3283at5820	PowCR01_120030400
3285at5820	Complete	Chromosome_6	959134	962544	-	883.3	747	https://www.orthodb.org/v10?query=3285at5820	ATP dependent DEAD-box helicase, putative
3287at5820	Complete	Chromosome_5	743178	745325	+	1364.7	653	https://www.orthodb.org/v10?query=3287at5820	Eukaryotic translation initiation factor 3 subunit B
3289at5820	Complete	Chromosome_13	1392616	1395564	-	1362.3	881	https://www.orthodb.org/v10?query=3289at5820	PowCR01_120024700
3290at5820	Complete	Chromosome_8	579482	582217	+	859.5	721	https://www.orthodb.org/v10?query=3290at5820	Histone-arginine methyltransferase CARM1, putative
3293at5820	Complete	Chromosome_14	846507	849173	+	1167.4	645	https://www.orthodb.org/v10?query=3293at5820	Glycyl-tRNA synthetase
3302at5820	Complete	Chromosome_7	691067	693328	+	1251.5	593	https://www.orthodb.org/v10?query=3302at5820	GTP-binding protein
3304at5820	Complete	Chromosome_12	1441738	1445127	-	780.5	761	https://www.orthodb.org/v10?query=3304at5820	Protein TOC75, putative
3306at5820	Complete	Chromosome_10	1061401	1067084	-	1072.1	1036	https://www.orthodb.org/v10?query=3306at5820	PowCR01_060013400
3314at5820	Complete	Chromosome_9	1279221	1283878	-	1041.4	1114	https://www.orthodb.org/v10?query=3314at5820	Protein MAM3, putative
3320at5820	Complete	Chromosome_14	1780994	1783579	-	1175.4	699	https://www.orthodb.org/v10?query=3320at5820	Poly(A)-specific ribonuclease PARN, putative
3325at5820	Complete	Chromosome_13	984598	988656	-	753.0	978	https://www.orthodb.org/v10?query=3325at5820	Vacuolar protein sorting-associated protein 52, putative
3333at5820	Complete	Chromosome_10	1386651	1389629	-	904.9	728	https://www.orthodb.org/v10?query=3333at5820	Pseudouridine synthase, TruD
3339at5820	Complete	Chromosome_10	393767	397992	-	1010.3	1389	https://www.orthodb.org/v10?query=3339at5820	PowCR01_080016000
3346at5820	Complete	Chromosome_12	686309	688870	-	1006.2	786	https://www.orthodb.org/v10?query=3346at5820	PowCR01_140037900
3350at5820	Complete	Chromosome_6	548282	552370	-	987.1	792	https://www.orthodb.org/v10?query=3350at5820	AP-3 complex subunit beta, putative
3352at5820	Complete	Chromosome_12	1053298	1056281	-	937.5	719	https://www.orthodb.org/v10?query=3352at5820	A0A1J1GMH7_PLAGA
3355at5820	Complete	Chromosome_10	1344152	1346896	-	1165.8	713	https://www.orthodb.org/v10?query=3355at5820	Myb2 transcription factor, putative
3358at5820	Complete	Chromosome_7	1255370	1257649	+	955.8	685	https://www.orthodb.org/v10?query=3358at5820	mRNA (N6-adenosine)-methyltransferase, putative
3359at5820	Complete	Chromosome_3	638282	641302	+	1259.1	735	https://www.orthodb.org/v10?query=3359at5820	PowCR01_080030900
3360at5820	Complete	Chromosome_13	2164241	2167415	-	1370.8	860	https://www.orthodb.org/v10?query=3360at5820	methyltransferase
3369at5820	Complete	Chromosome_10	596499	600412	-	1044.8	742	https://www.orthodb.org/v10?query=3369at5820	PowCR01_080021100
3370at5820	Complete	Chromosome_9	729676	732135	-	1531.1	673	https://www.orthodb.org/v10?query=3370at5820	Pre-mRNA-splicing factor ATP-dependent RNA helicase PRP43, putative
3371at5820	Complete	Chromosome_14	3040767	3043556	+	800.4	615	https://www.orthodb.org/v10?query=3371at5820	DNA repair metallo-beta-lactamase protein
3374at5820	Complete	Chromosome_13	2160326	2162728	-	1071.1	674	https://www.orthodb.org/v10?query=3374at5820	Inositol-polyphosphate 5-phosphatase, putative
3379at5820	Complete	Chromosome_13	154991	157390	+	1127.2	642	https://www.orthodb.org/v10?query=3379at5820	PowCR01_140005600
3381at5820	Complete	Chromosome_12	1852846	1855680	-	1124.6	766	https://www.orthodb.org/v10?query=3381at5820	Transcription factor Tfb2, putative
3383at5820	Complete	Chromosome_14	2234142	2236472	+	1165.8	731	https://www.orthodb.org/v10?query=3383at5820	Aminopeptidase P, putative
3396at5820	Complete	Chromosome_14	783233	785818	-	1231.4	674	https://www.orthodb.org/v10?query=3396at5820	DEAD/DEAH box ATP-dependent RNA helicase, putative
3399at5820	Complete	Chromosome_13	2224235	2227039	-	877.6	587	https://www.orthodb.org/v10?query=3399at5820	PowCR01_110017600
3403at5820	Complete	Chromosome_13	1769128	1771923	+	1398.8	760	https://www.orthodb.org/v10?query=3403at5820	Heat shock protein 110, putative
3405at5820	Complete	Chromosome_10	351702	355589	+	1006.0	1004	https://www.orthodb.org/v10?query=3405at5820	PowCR01_080013600
3411at5820	Complete	Chromosome_13	1243171	1246337	+	1204.6	605	https://www.orthodb.org/v10?query=3411at5820	AMP deaminase, putative
3415at5820	Complete	Chromosome_8	1080057	1082990	-	698.5	811	https://www.orthodb.org/v10?query=3415at5820	PowCR01_050011300
3420at5820	Complete	Chromosome_14	512362	516018	+	1180.2	812	https://www.orthodb.org/v10?query=3420at5820	AAA family ATPase, putative
3428at5820	Complete	Chromosome_3	480124	483452	-	1150.5	729	https://www.orthodb.org/v10?query=3428at5820	Phosphatidylinositol 3-and 4-kinase, putative
3431at5820	Complete	Chromosome_13	1724819	1726996	-	1210.6	655	https://www.orthodb.org/v10?query=3431at5820	Kelch protein K13, putative
3437at5820	Complete	Chromosome_14	484437	487304	+	1082.0	832	https://www.orthodb.org/v10?query=3437at5820	PowCR01_130044400
3438at5820	Complete	Chromosome_13	2543646	2546360	-	1042.5	742	https://www.orthodb.org/v10?query=3438at5820	WD40-repeat-containing domain
3440at5820	Complete	Chromosome_8	1075799	1079626	+	851.5	983	https://www.orthodb.org/v10?query=3440at5820	A0A081IB45_PLAVN
3444at5820	Complete	Chromosome_11	918227	921065	+	812.5	690	https://www.orthodb.org/v10?query=3444at5820	Leucine-rich repeat protein
3450at5820	Complete	Chromosome_9	584725	588417	+	777.6	773	https://www.orthodb.org/v10?query=3450at5820	PowCR01_070015800
3455at5820	Complete	Chromosome_14	377287	380181	-	1063.8	661	https://www.orthodb.org/v10?query=3455at5820	PowCR01_130047000
3459at5820	Complete	Chromosome_12	1655486	1658125	+	1300.3	720	https://www.orthodb.org/v10?query=3459at5820	ATPase, AAA-type, conserved site
3471at5820	Complete	Chromosome_6	1279819	1283086	+	1323.4	707	https://www.orthodb.org/v10?query=3471at5820	PowCR01_110020800
3472at5820	Complete	Chromosome_13	1759465	1761987	+	1069.8	661	https://www.orthodb.org/v10?query=3472at5820	Aminomethyltransferase, putative
3473at5820	Complete	Chromosome_6	365286	368228	+	618.1	819	https://www.orthodb.org/v10?query=3473at5820	PowCR01_110041900
3487at5820	Complete	Chromosome_9	270742	274788	-	1066.5	673	https://www.orthodb.org/v10?query=3487at5820	High molecular weight rhoptry protein 3, putative
3489at5820	Complete	Chromosome_14	1776960	1779605	-	1021.1	750	https://www.orthodb.org/v10?query=3489at5820	WD40 repeat
3490at5820	Complete	Chromosome_5	581226	584120	+	765.0	591	https://www.orthodb.org/v10?query=3490at5820	6-cysteine protein
3491at5820	Complete	Chromosome_12	860261	862786	+	968.6	663	https://www.orthodb.org/v10?query=3491at5820	PowCR01_140041400
3492at5820	Complete	Chromosome_2	779420	782131	-	1349.7	717	https://www.orthodb.org/v10?query=3492at5820	Replication factor C subunit 1
3500at5820	Complete	Chromosome_10	948476	951148	+	1226.5	798	https://www.orthodb.org/v10?query=3500at5820	Kelch protein, putative
3504at5820	Complete	Chromosome_12	109249	112757	-	1181.5	689	https://www.orthodb.org/v10?query=3504at5820	ATP-dependent RNA helicase, putative
3505at5820	Complete	Chromosome_12	678601	681957	+	1141.4	877	https://www.orthodb.org/v10?query=3505at5820	Multiple RNA-binding domain-containing protein 1, putative
3507at5820	Complete	Chromosome_14	2630560	2632677	-	1293.3	612	https://www.orthodb.org/v10?query=3507at5820	ATPase, AAA-type, conserved site
3511at5820	Complete	Chromosome_14	2038134	2041541	-	1022.5	890	https://www.orthodb.org/v10?query=3511at5820	Exosome complex exonuclease RRP6, putative
3514at5820	Complete	Chromosome_7	381591	384610	+	1541.8	721	https://www.orthodb.org/v10?query=3514at5820	Heat shock protein 90
3522at5820	Complete	Chromosome_14	1207397	1210024	+	769.1	657	https://www.orthodb.org/v10?query=3522at5820	Exodeoxyribonuclease III, putative
3523at5820	Complete	Chromosome_9	944125	946464	+	1137.7	662	https://www.orthodb.org/v10?query=3523at5820	Flavodoxin-like protein
3524at5820	Complete	Chromosome_6	617761	621532	+	1159.9	884	https://www.orthodb.org/v10?query=3524at5820	Transmembrane protein TqsA-like
3532at5820	Complete	Chromosome_9	1248868	1251600	-	841.7	728	https://www.orthodb.org/v10?query=3532at5820	Elongation factor Tu, putative
3533at5820	Complete	Chromosome_11	190802	194357	-	967.4	812	https://www.orthodb.org/v10?query=3533at5820	PowCR01_090006300
3536at5820	Complete	Chromosome_12	439850	442854	+	1088.8	850	https://www.orthodb.org/v10?query=3536at5820	Phosphodiesterase
3545at5820	Complete	Chromosome_9	981151	984330	+	1029.7	858	https://www.orthodb.org/v10?query=3545at5820	PowCR01_070026300
3547at5820	Complete	Chromosome_11	1309023	1311789	+	1069.1	736	https://www.orthodb.org/v10?query=3547at5820	RNA (Uracil-5-)methyltransferase, putative
3550at5820	Complete	Chromosome_8	467945	471892	-	794.2	1207	https://www.orthodb.org/v10?query=3550at5820	Asparagine-rich antigen Pfa55-14
3552at5820	Complete	Chromosome_5	1250736	1254186	+	871.0	659	https://www.orthodb.org/v10?query=3552at5820	A0A2P9D7H6_PLARE
3553at5820	Complete	Chromosome_9	993376	997674	-	1166.2	1023	https://www.orthodb.org/v10?query=3553at5820	PowCR01_070026600
3555at5820	Complete	Chromosome_12	144048	147284	-	841.3	813	https://www.orthodb.org/v10?query=3555at5820	Trimethylguanosine synthase, putative
3557at5820	Complete	Chromosome_14	3081749	3084631	+	990.5	843	https://www.orthodb.org/v10?query=3557at5820	PowCR01_120071100
3562at5820	Complete	Chromosome_13	2722689	2725178	+	980.3	699	https://www.orthodb.org/v10?query=3562at5820	PowCR01_110005900
3569at5820	Complete	Chromosome_13	1955256	1958357	-	1162.5	642	https://www.orthodb.org/v10?query=3569at5820	WD40-repeat-containing domain
3570at5820	Complete	Chromosome_5	641139	644684	-	1173.0	743	https://www.orthodb.org/v10?query=3570at5820	Amino acid transporter, putative
3572at5820	Complete	Chromosome_14	181954	185028	+	997.6	847	https://www.orthodb.org/v10?query=3572at5820	PowCR01_130051200
3576at5820	Complete	Chromosome_2	675430	677595	+	1055.4	594	https://www.orthodb.org/v10?query=3576at5820	Sec1-like protein
3582at5820	Complete	Chromosome_13	2139727	2143218	+	925.5	1161	https://www.orthodb.org/v10?query=3582at5820	Zinc finger, RanBP2-type
3584at5820	Complete	Chromosome_9	360534	363211	+	1092.9	769	https://www.orthodb.org/v10?query=3584at5820	Translation initiation factor SUI1, putative
3597at5820	Complete	Chromosome_9	594274	597233	-	724.2	652	https://www.orthodb.org/v10?query=3597at5820	Arginyl-tRNA synthetase
3599at5820	Complete	Chromosome_9	908723	912057	+	940.3	804	https://www.orthodb.org/v10?query=3599at5820	Para-aminobenzoic acid synthetase
3600at5820	Complete	Chromosome_11	448911	451509	+	826.1	463	https://www.orthodb.org/v10?query=3600at5820	Endonuclease/exonuclease/phosphatase family protein, putative
3602at5820	Complete	Chromosome_12	869259	871364	+	959.0	572	https://www.orthodb.org/v10?query=3602at5820	PowCR01_140041700
3605at5820	Complete	Chromosome_13	293749	296603	+	917.0	760	https://www.orthodb.org/v10?query=3605at5820	SAM dependent methyltransferase, putative
3614at5820	Complete	Chromosome_10	247497	249939	-	820.4	634	https://www.orthodb.org/v10?query=3614at5820	DnaJ protein, putative
3617at5820	Complete	Chromosome_7	1167440	1170627	+	867.9	787	https://www.orthodb.org/v10?query=3617at5820	PowCR01_020015100
3627at5820	Complete	Chromosome_7	368706	371668	+	949.1	657	https://www.orthodb.org/v10?query=3627at5820	CAP Gly-rich domain
3630at5820	Complete	Chromosome_9	162768	166919	+	771.6	1358	https://www.orthodb.org/v10?query=3630at5820	PowCR01_070005900
3633at5820	Complete	Chromosome_12	1067661	1071308	-	1166.6	701	https://www.orthodb.org/v10?query=3633at5820	PowCR01_140046400
3636at5820	Complete	Chromosome_9	597693	600557	+	900.9	952	https://www.orthodb.org/v10?query=3636at5820	Pseudouridylate synthase, putative
3643at5820	Complete	Chromosome_10	374863	377607	+	933.2	682	https://www.orthodb.org/v10?query=3643at5820	Small subunit rRNA synthesis-associated protein, putative
3644at5820	Complete	Chromosome_14	624488	628249	-	1025.6	837	https://www.orthodb.org/v10?query=3644at5820	PowCR01_130041000
3648at5820	Complete	Chromosome_12	981300	984471	+	1059.7	707	https://www.orthodb.org/v10?query=3648at5820	BRO1 domain
3649at5820	Complete	Chromosome_3	604594	607927	+	665.9	968	https://www.orthodb.org/v10?query=3649at5820	PowCR01_080031800
3659at5820	Complete	Chromosome_13	2445092	2447263	-	974.3	573	https://www.orthodb.org/v10?query=3659at5820	Protein arginine N-methyltransferase
3663at5820	Complete	Chromosome_6	337791	341756	+	1118.6	1055	https://www.orthodb.org/v10?query=3663at5820	A0A0D9QPF5_PLAFR
3668at5820	Complete	Chromosome_14	2173029	2175821	-	819.1	812	https://www.orthodb.org/v10?query=3668at5820	PowCR01_120056600
3669at5820	Complete	Chromosome_14	106369	109230	+	706.1	845	https://www.orthodb.org/v10?query=3669at5820	PowCR01_130053600
3673at5820	Complete	Chromosome_10	560537	563349	+	1217.5	690	https://www.orthodb.org/v10?query=3673at5820	Male gamete fusion factor HAP2, putative
3676at5820	Complete	Chromosome_11	630781	632880	-	1012.5	550	https://www.orthodb.org/v10?query=3676at5820	Cathepsin C
3678at5820	Complete	Chromosome_12	1859655	1863617	+	955.8	1035	https://www.orthodb.org/v10?query=3678at5820	RNA-binding domain superfamily
3680at5820	Complete	Chromosome_12	1245534	1248537	+	703.9	551	https://www.orthodb.org/v10?query=3680at5820	Vacuolar transporter chaperone, putative
3688at5820	Complete	Chromosome_12	1143659	1146112	+	764.5	610	https://www.orthodb.org/v10?query=3688at5820	PowCR01_140048200
3689at5820	Complete	Chromosome_14	2329935	2332085	-	1192.0	619	https://www.orthodb.org/v10?query=3689at5820	V-type H(+)-translocating pyrophosphatase, putative
3691at5820	Complete	Chromosome_2	696195	699560	-	1137.7	679	https://www.orthodb.org/v10?query=3691at5820	PowCR01_040009300
3692at5820	Complete	Chromosome_5	1244750	1248355	+	895.7	900	https://www.orthodb.org/v10?query=3692at5820	PowCR01_100006600
3696at5820	Complete	Chromosome_13	507899	509731	+	1420.7	598	https://www.orthodb.org/v10?query=3696at5820	ATPase, F1/V1/A1 complex, alpha/beta subunit, N-terminal domain
3701at5820	Complete	Chromosome_11	849334	852566	+	1035.9	773	https://www.orthodb.org/v10?query=3701at5820	PowCR01_090023900
3704at5820	Complete	Chromosome_10	267221	269830	-	1021.1	714	https://www.orthodb.org/v10?query=3704at5820	PowCR01_080011500
3706at5820	Complete	Chromosome_13	2742765	2745858	+	956.6	657	https://www.orthodb.org/v10?query=3706at5820	Glycosylphosphatidylinositol anchor attachment 1 protein, putative
3707at5820	Complete	Chromosome_4	417374	420823	-	1193.2	651	https://www.orthodb.org/v10?query=3707at5820	Perforin-like protein 1
3712at5820	Complete	Chromosome_14	2637565	2640165	+	834.4	635	https://www.orthodb.org/v10?query=3712at5820	Conserved oligomeric Golgi complex subunit 6
3713at5820	Complete	Chromosome_6	453670	455685	+	1233.2	605	https://www.orthodb.org/v10?query=3713at5820	Transketolase
3717at5820	Complete	Chromosome_7	495237	498236	+	999.8	716	https://www.orthodb.org/v10?query=3717at5820	PowCR01_010014400
3722at5820	Complete	Chromosome_12	568571	571834	-	1049.1	892	https://www.orthodb.org/v10?query=3722at5820	Bromodomain
3736at5820	Complete	Chromosome_14	400417	402990	+	1260.9	645	https://www.orthodb.org/v10?query=3736at5820	CTP synthase
3740at5820	Complete	Chromosome_13	795941	798352	-	1150.0	725	https://www.orthodb.org/v10?query=3740at5820	tRNA (Guanine26-N2/guanine27-N2)-dimethyltransferase
3749at5820	Complete	Chromosome_4	481179	483890	-	949.9	788	https://www.orthodb.org/v10?query=3749at5820	Ribosome biogenesis GTPase A, putative
3751at5820	Complete	Chromosome_11	241186	243516	-	969.2	663	https://www.orthodb.org/v10?query=3751at5820	Translocon component PTEX88, putative
3757at5820	Complete	Chromosome_10	215716	219755	+	919.9	1039	https://www.orthodb.org/v10?query=3757at5820	PowCR01_080009700
3758at5820	Complete	Chromosome_10	142418	146233	+	1039.7	1296	https://www.orthodb.org/v10?query=3758at5820	PowCR01_080008200
3763at5820	Complete	Chromosome_12	623125	626269	+	925.0	692	https://www.orthodb.org/v10?query=3763at5820	PowCR01_140035400
3771at5820	Complete	Chromosome_13	1886343	1888472	+	1145.2	569	https://www.orthodb.org/v10?query=3771at5820	DNA topoisomerase
3772at5820	Complete	Chromosome_6	1185998	1188643	-	823.8	563	https://www.orthodb.org/v10?query=3772at5820	Glutamyl-tRNA(Gln) amidotransferase subunit B, putative
3773at5820	Complete	Chromosome_3	281915	285256	+	1179.5	1013	https://www.orthodb.org/v10?query=3773at5820	P-loop containing nucleoside triphosphate hydrolase
3774at5820	Complete	Chromosome_8	958533	961739	-	1221.5	642	https://www.orthodb.org/v10?query=3774at5820	ATP-dependent RNA helicase prh1, putative
3779at5820	Complete	Chromosome_12	1148110	1151457	+	891.1	840	https://www.orthodb.org/v10?query=3779at5820	NIMA related kinase 1, putative
3783at5820	Complete	Chromosome_5	172149	174413	+	1069.5	576	https://www.orthodb.org/v10?query=3783at5820	ATP-dependent helicase, putative
3789at5820	Complete	Chromosome_9	737984	740272	+	1335.0	598	https://www.orthodb.org/v10?query=3789at5820	Heat shock protein 70
3790at5820	Complete	Chromosome_12	1228065	1232826	-	937.0	590	https://www.orthodb.org/v10?query=3790at5820	Dynein regulatory complex subunit 7
3791at5820	Complete	Chromosome_8	548199	550612	+	953.6	587	https://www.orthodb.org/v10?query=3791at5820	7,8-Dihydro-6-hydroxymethylpterin-pyrophosphokinase, HPPK
3793at5820	Complete	Chromosome_5	1186789	1188945	-	1146.0	587	https://www.orthodb.org/v10?query=3793at5820	PowCR01_100008000
3797at5820	Complete	Chromosome_14	2809477	2812062	+	815.0	849	https://www.orthodb.org/v10?query=3797at5820	Zinc finger protein, putative
3802at5820	Complete	Chromosome_13	2059615	2063920	+	1139.9	1171	https://www.orthodb.org/v10?query=3802at5820	Inner membrane complex protein 1f, putative
3803at5820	Complete	Chromosome_11	175610	177777	-	967.0	563	https://www.orthodb.org/v10?query=3803at5820	Phenylalanyl-tRNA synthetase, beta subunit
3804at5820	Complete	Chromosome_6	1196043	1198037	-	1109.5	604	https://www.orthodb.org/v10?query=3804at5820	Nicotinate phosphoribosyltransferase
3809at5820	Complete	Chromosome_2	290170	292895	-	1048.6	617	https://www.orthodb.org/v10?query=3809at5820	Peptidase C1A
3819at5820	Complete	Chromosome_13	216654	220028	-	975.5	852	https://www.orthodb.org/v10?query=3819at5820	Condensin complex subunit 2, putative
3822at5820	Complete	Chromosome_7	1147572	1151057	-	1044.7	707	https://www.orthodb.org/v10?query=3822at5820	Vacuolar protein sorting-associated protein 53, putative
3824at5820	Complete	Chromosome_8	1167581	1171447	-	1301.9	966	https://www.orthodb.org/v10?query=3824at5820	ATP-dependent RNA helicase DBP10, putative
3825at5820	Complete	Chromosome_9	890056	893263	+	1110.2	737	https://www.orthodb.org/v10?query=3825at5820	WD40-repeat-containing domain
3828at5820	Complete	Chromosome_5	1233400	1238082	+	1142.2	1330	https://www.orthodb.org/v10?query=3828at5820	A0A1J1GZW5_PLAGA
3833at5820	Complete	Chromosome_8	389765	394258	-	520.4	1047	https://www.orthodb.org/v10?query=3833at5820	C0H4S8_PLAF7
3834at5820	Complete	Chromosome_12	1153351	1157553	+	775.0	861	https://www.orthodb.org/v10?query=3834at5820	Ubiquitin-conjugating enzyme
3835at5820	Complete	Chromosome_10	1359320	1361308	-	1000.3	579	https://www.orthodb.org/v10?query=3835at5820	Sec1-like protein
3836at5820	Complete	Chromosome_13	2713597	2715435	-	1313.6	587	https://www.orthodb.org/v10?query=3836at5820	ABC transporter E family member 1, putative
3843at5820	Complete	Chromosome_4	505935	509669	-	751.4	782	https://www.orthodb.org/v10?query=3843at5820	tRNA(Ile)-lysidine/2-thiocytidine synthase, N-terminal
3851at5820	Complete	Chromosome_10	1367296	1369188	-	1157.0	532	https://www.orthodb.org/v10?query=3851at5820	Succinate dehydrogenase
3852at5820	Complete	Chromosome_13	897715	901040	+	1136.6	668	https://www.orthodb.org/v10?query=3852at5820	Phosphodiesterase
3857at5820	Complete	Chromosome_13	607793	610030	+	955.8	617	https://www.orthodb.org/v10?query=3857at5820	PowCR01_140016700
3859at5820	Complete	Chromosome_12	232391	235645	-	750.9	744	https://www.orthodb.org/v10?query=3859at5820	PowCR01_130011900
3863at5820	Complete	Chromosome_4	347457	351495	+	861.6	782	https://www.orthodb.org/v10?query=3863at5820	PowCR01_030009500
3864at5820	Complete	Chromosome_6	644051	646165	+	1272.8	582	https://www.orthodb.org/v10?query=3864at5820	Cdc2-related protein kinase 5, putative
3876at5820	Complete	Chromosome_6	589459	592263	-	764.6	790	https://www.orthodb.org/v10?query=3876at5820	Immunoglobulin E-set
3878at5820	Complete	Chromosome_12	173877	176852	-	791.5	631	https://www.orthodb.org/v10?query=3878at5820	PowCR01_130010100
3881at5820	Complete	Chromosome_4	718201	722364	+	1304.8	1071	https://www.orthodb.org/v10?query=3881at5820	Histone acetyltransferase, putative
3884at5820	Complete	Chromosome_9	1368596	1372036	-	1160.9	810	https://www.orthodb.org/v10?query=3884at5820	Sec1-like protein
3885at5820	Complete	Chromosome_5	845845	848766	-	760.5	929	https://www.orthodb.org/v10?query=3885at5820	Cell division control protein 73, C-terminal
3890at5820	Complete	Chromosome_7	617932	620863	+	1408.8	853	https://www.orthodb.org/v10?query=3890at5820	Ribosomal protein S5
3894at5820	Complete	Chromosome_10	819829	822135	+	785.3	644	https://www.orthodb.org/v10?query=3894at5820	Cytoplasmic dynein intermediate chain, putative
3905at5820	Complete	Chromosome_13	1488063	1490261	-	1195.4	583	https://www.orthodb.org/v10?query=3905at5820	Tryptophan--tRNA ligase
3909at5820	Complete	Chromosome_12	1328313	1331370	-	1336.0	600	https://www.orthodb.org/v10?query=3909at5820	Chaperonin CPN60, mitochondrial
3911at5820	Complete	Chromosome_12	1915748	1917794	+	1056.7	595	https://www.orthodb.org/v10?query=3911at5820	Pyridoxal phosphate-dependent transferase
3912at5820	Complete	Chromosome_2	381132	383444	-	1051.0	582	https://www.orthodb.org/v10?query=3912at5820	Phospholipase A2, putative
3923at5820	Complete	Chromosome_11	1040792	1046086	-	703.4	747	https://www.orthodb.org/v10?query=3923at5820	Autophagy-related protein 23, putative
3925at5820	Complete	Chromosome_4	206230	209210	-	1287.0	642	https://www.orthodb.org/v10?query=3925at5820	Pre-mRNA-splicing factor CLF1, putative
3926at5820	Complete	Chromosome_13	450397	453411	+	879.8	844	https://www.orthodb.org/v10?query=3926at5820	PowCR01_140012900
3934at5820	Complete	Chromosome_2	178954	181522	+	784.2	616	https://www.orthodb.org/v10?query=3934at5820	Condensin-2 complex subunit H2
3935at5820	Complete	Chromosome_12	740996	743146	-	676.9	583	https://www.orthodb.org/v10?query=3935at5820	WD40/YVTN repeat-like-containing domain superfamily
3940at5820	Complete	Chromosome_11	524491	526584	+	962.2	547	https://www.orthodb.org/v10?query=3940at5820	GTP-binding protein, putative
3950at5820	Complete	Chromosome_12	595169	598775	-	1077.6	804	https://www.orthodb.org/v10?query=3950at5820	PowCR01_140034300
3953at5820	Complete	Chromosome_11	1477642	1479846	+	837.8	681	https://www.orthodb.org/v10?query=3953at5820	EF-hand domain
3954at5820	Complete	Chromosome_6	133152	136460	-	876.2	867	https://www.orthodb.org/v10?query=3954at5820	Zinc finger, RING-type
3958at5820	Complete	Chromosome_11	688768	691557	-	1147.9	619	https://www.orthodb.org/v10?query=3958at5820	Heat shock protein 90, putative
3964at5820	Complete	Chromosome_14	2831930	2834368	-	862.3	678	https://www.orthodb.org/v10?query=3964at5820	guanylyl cyclase
3968at5820	Complete	Chromosome_13	1764189	1766603	+	941.7	623	https://www.orthodb.org/v10?query=3968at5820	Krox-like protein, putative
3972at5820	Complete	Chromosome_11	1320113	1322101	+	1334.8	590	https://www.orthodb.org/v10?query=3972at5820	Heat shock protein 70
3973at5820	Complete	Chromosome_6	250614	253802	-	408.2	856	https://www.orthodb.org/v10?query=3973at5820	PowCR01_110044700
3977at5820	Complete	Chromosome_5	437494	439734	+	1157.7	609	https://www.orthodb.org/v10?query=3977at5820	Peptidyl-prolyl cis-trans isomerase
3983at5820	Complete	Chromosome_11	772538	775038	+	929.1	638	https://www.orthodb.org/v10?query=3983at5820	tRNA nucleotidyltransferase, putative
3985at5820	Complete	Chromosome_7	252281	255247	+	809.9	899	https://www.orthodb.org/v10?query=3985at5820	PowCR01_010007900
3986at5820	Complete	Chromosome_12	466604	469306	-	777.5	685	https://www.orthodb.org/v10?query=3986at5820	General transcription factor 3C polypeptide 5, putative
3991at5820	Complete	Chromosome_14	1495801	1498532	-	848.7	744	https://www.orthodb.org/v10?query=3991at5820	PowCR01_130020200
3994at5820	Complete	Chromosome_8	860383	862413	+	1459.8	640	https://www.orthodb.org/v10?query=3994at5820	Heat shock protein 70
3995at5820	Complete	Chromosome_13	339929	341887	-	1034.3	498	https://www.orthodb.org/v10?query=3995at5820	DNA-directed RNA polymerase alpha chain, putative
3996at5820	Complete	Chromosome_13	701049	703922	-	755.7	847	https://www.orthodb.org/v10?query=3996at5820	PowCR01_140019500
3997at5820	Complete	Chromosome_8	871409	873433	+	870.6	598	https://www.orthodb.org/v10?query=3997at5820	Perforin-like protein 5
4007at5820	Complete	Chromosome_6	471660	474149	-	818.3	761	https://www.orthodb.org/v10?query=4007at5820	SWIB/MDM2 domain
4009at5820	Complete	Chromosome_4	490444	493374	-	910.2	808	https://www.orthodb.org/v10?query=4009at5820	PowCR01_030013800
4013at5820	Complete	Chromosome_14	200495	204142	-	1024.7	648	https://www.orthodb.org/v10?query=4013at5820	Ribosome biogenesis protein BOP1 homolog
4019at5820	Complete	Chromosome_14	709669	713139	+	787.6	935	https://www.orthodb.org/v10?query=4019at5820	Cysteine protease
4028at5820	Complete	Chromosome_14	2984061	2987928	+	540.1	870	https://www.orthodb.org/v10?query=4028at5820	CKK domain
4030at5820	Complete	Chromosome_12	1339847	1343313	-	945.5	628	https://www.orthodb.org/v10?query=4030at5820	CG2-related protein, putative
4031at5820	Complete	Chromosome_3	998648	1001578	+	807.1	860	https://www.orthodb.org/v10?query=4031at5820	PowCR01_080022600
4032at5820	Complete	Chromosome_8	1059248	1061566	-	993.5	572	https://www.orthodb.org/v10?query=4032at5820	GTP1/OBG domain
4039at5820	Complete	Chromosome_3	402932	405436	+	1045.9	504	https://www.orthodb.org/v10?query=4039at5820	Asparagine synthase (Glutamine-hydrolysing)
4059at5820	Complete	Chromosome_13	2503184	2505454	+	729.2	640	https://www.orthodb.org/v10?query=4059at5820	Exonuclease, putative
4067at5820	Complete	Chromosome_7	343911	345899	+	1102.3	547	https://www.orthodb.org/v10?query=4067at5820	AAA family ATPase, putative
4072at5820	Complete	Chromosome_11	1807358	1810126	+	966.2	598	https://www.orthodb.org/v10?query=4072at5820	ABC transporter type 1, transmembrane domain
4079at5820	Complete	Chromosome_8	541970	544792	+	1139.2	779	https://www.orthodb.org/v10?query=4079at5820	ATP-dependent RNA helicase DBP1, putative
4083at5820	Complete	Chromosome_3	739427	741729	+	957.2	535	https://www.orthodb.org/v10?query=4083at5820	PowCR01_080028600
4084at5820	Complete	Chromosome_14	2414872	2417466	-	925.1	797	https://www.orthodb.org/v10?query=4084at5820	DNA-directed RNA polymerase III subunit Rpc5
4085at5820	Complete	Chromosome_1	255777	258542	-	1022.0	574	https://www.orthodb.org/v10?query=4085at5820	PowCR01_020010700
4091at5820	Complete	Chromosome_4	440970	444241	-	952.1	755	https://www.orthodb.org/v10?query=4091at5820	PowCR01_030012200
4095at5820	Complete	Chromosome_13	1679731	1681440	+	1114.1	509	https://www.orthodb.org/v10?query=4095at5820	Phosphoenolpyruvate carboxykinase
4096at5820	Complete	Chromosome_10	614874	617735	-	1104.5	535	https://www.orthodb.org/v10?query=4096at5820	Cysteine--tRNA ligase, putative
4098at5820	Complete	Chromosome_10	991146	993416	+	974.3	585	https://www.orthodb.org/v10?query=4098at5820	PowCR01_060011700
4109at5820	Complete	Chromosome_14	2436694	2439612	+	654.3	789	https://www.orthodb.org/v10?query=4109at5820	PowCR01_120049900
4115at5820	Complete	Chromosome_14	2731985	2734690	+	789.3	653	https://www.orthodb.org/v10?query=4115at5820	PowCR01_120043400
4120at5820	Complete	Chromosome_6	293863	296793	+	1453.1	924	https://www.orthodb.org/v10?query=4120at5820	Translation initiation factor aIF-2
4121at5820	Complete	Chromosome_12	988627	991251	+	1229.1	710	https://www.orthodb.org/v10?query=4121at5820	Polyadenylate-binding protein
4127at5820	Complete	Chromosome_8	953447	956310	+	841.0	502	https://www.orthodb.org/v10?query=4127at5820	Protein kinase 1
4134at5820	Complete	Chromosome_11	1483374	1485854	+	588.6	594	https://www.orthodb.org/v10?query=4134at5820	PowCR01_090039700
4140at5820	Complete	Chromosome_12	1180672	1185482	-	813.1	591	https://www.orthodb.org/v10?query=4140at5820	PowCR01_140048900
4146at5820	Complete	Chromosome_10	1473513	1476856	+	942.8	598	https://www.orthodb.org/v10?query=4146at5820	PowCR01_060024400
4147at5820	Complete	Chromosome_14	913818	917387	+	1056.1	976	https://www.orthodb.org/v10?query=4147at5820	glutamic acid-rich protein
4153at5820	Complete	Chromosome_5	1021410	1024306	-	962.1	575	https://www.orthodb.org/v10?query=4153at5820	Ubiquitin fusion degradation protein 1, putative
4155at5820	Complete	Chromosome_2	561124	564621	-	657.9	820	https://www.orthodb.org/v10?query=4155at5820	PowCR01_040012100
4157at5820	Complete	Chromosome_11	321888	325322	-	1185.6	946	https://www.orthodb.org/v10?query=4157at5820	PowCR01_090009600
4162at5820	Complete	Chromosome_13	1561257	1563122	-	819.0	893	https://www.orthodb.org/v10?query=4162at5820	PowCR01_120019900
4176at5820	Complete	Chromosome_14	2056640	2059234	+	960.8	702	https://www.orthodb.org/v10?query=4176at5820	NADPH-cytochrome p450 reductase
4182at5820	Complete	Chromosome_9	1113957	1115999	+	1055.1	551	https://www.orthodb.org/v10?query=4182at5820	Fe-S hydro-lyase, tartrate dehydratase beta-type, catalytic domain
4185at5820	Complete	Chromosome_11	626711	629431	-	1127.0	631	https://www.orthodb.org/v10?query=4185at5820	Oligosacharyl transferase STT3 subunit
4186at5820	Complete	Chromosome_5	236145	238364	-	854.3	582	https://www.orthodb.org/v10?query=4186at5820	A0A0L0CW28_PLAFA
4188at5820	Complete	Chromosome_11	471948	474673	-	811.0	631	https://www.orthodb.org/v10?query=4188at5820	PowCR01_090013900
4189at5820	Complete	Chromosome_8	119034	122066	-	926.4	860	https://www.orthodb.org/v10?query=4189at5820	Mannose-6-phosphate isomerase, putative
4191at5820	Complete	Chromosome_14	2544826	2549635	-	862.3	662	https://www.orthodb.org/v10?query=4191at5820	CH domain superfamily
4195at5820	Complete	Chromosome_10	482529	484193	-	979.8	496	https://www.orthodb.org/v10?query=4195at5820	GMP synthetase
4198at5820	Complete	Chromosome_6	1039654	1041546	+	1121.0	551	https://www.orthodb.org/v10?query=4198at5820	Poly(A) polymerase PAP, putative
4203at5820	Complete	Chromosome_14	1445087	1449490	-	758.0	786	https://www.orthodb.org/v10?query=4203at5820	Ataxin-2 like protein, putative
4204at5820	Complete	Chromosome_8	751944	755932	-	551.6	635	https://www.orthodb.org/v10?query=4204at5820	PowCR01_050019800
4214at5820	Complete	Chromosome_10	804330	807581	-	753.7	826	https://www.orthodb.org/v10?query=4214at5820	tRNA methyltransferase, putative
4216at5820	Complete	Chromosome_5	461016	464395	+	949.7	574	https://www.orthodb.org/v10?query=4216at5820	WD40-repeat-containing domain
4223at5820	Complete	Chromosome_9	764847	767030	+	979.1	552	https://www.orthodb.org/v10?query=4223at5820	ATP-dependent DNA helicase
4228at5820	Complete	Chromosome_12	552104	553852	-	1109.8	536	https://www.orthodb.org/v10?query=4228at5820	Glycerol-3-phosphate 1-O-acyltransferase, putative
4229at5820	Complete	Chromosome_10	478760	480538	-	1056.9	507	https://www.orthodb.org/v10?query=4229at5820	Alpha-D-phosphohexomutase, alpha/beta/alpha domain I
4230at5820	Complete	Chromosome_10	816068	818971	-	784.1	675	https://www.orthodb.org/v10?query=4230at5820	PowCR01_060008300
4233at5820	Complete	Chromosome_9	289049	292893	+	660.2	922	https://www.orthodb.org/v10?query=4233at5820	PowCR01_070008200
4236at5820	Complete	Chromosome_13	1503014	1506018	+	1020.6	669	https://www.orthodb.org/v10?query=4236at5820	Exoribonuclease, putative
4241at5820	Complete	Chromosome_7	707701	710907	-	1183.2	939	https://www.orthodb.org/v10?query=4241at5820	Protein SDA1, putative
4246at5820	Complete	Chromosome_13	2687560	2690697	+	1133.3	825	https://www.orthodb.org/v10?query=4246at5820	PowCR01_110007000
4261at5820	Complete	Chromosome_3	178419	180993	+	1064.2	556	https://www.orthodb.org/v10?query=4261at5820	Palmitoyltransferase
4262at5820	Complete	Chromosome_13	2655279	2659064	-	720.5	997	https://www.orthodb.org/v10?query=4262at5820	Rhoptry protein
4272at5820	Complete	Chromosome_8	711238	714162	+	988.9	871	https://www.orthodb.org/v10?query=4272at5820	RAP protein, putative
4274at5820	Complete	Chromosome_14	2912385	2915350	+	1190.1	564	https://www.orthodb.org/v10?query=4274at5820	Sulfate transporter
4282at5820	Complete	Chromosome_13	1598400	1601174	+	907.2	616	https://www.orthodb.org/v10?query=4282at5820	ABC transporter B family member 5, putative
4288at5820	Complete	Chromosome_4	748087	749910	+	996.3	503	https://www.orthodb.org/v10?query=4288at5820	Bifunctional dihydrofolate reductase-thymidylate synthase
4291at5820	Complete	Chromosome_10	432507	435569	-	812.4	702	https://www.orthodb.org/v10?query=4291at5820	PowCR01_080017400
4293at5820	Complete	Chromosome_13	2547763	2550473	+	727.0	626	https://www.orthodb.org/v10?query=4293at5820	endonuclease/exonuclease/phosphatase domain containing protein
4306at5820	Complete	Chromosome_8	372904	376866	-	847.1	869	https://www.orthodb.org/v10?query=4306at5820	RNA helicase, putative
4307at5820	Complete	Chromosome_3	298516	300471	+	1084.0	553	https://www.orthodb.org/v10?query=4307at5820	Glycerol-3-phosphate dehydrogenase
4311at5820	Complete	Chromosome_12	1877038	1880037	+	744.2	591	https://www.orthodb.org/v10?query=4311at5820	PowCR01_140063700
4318at5820	Complete	Chromosome_5	86822	89200	-	858.0	596	https://www.orthodb.org/v10?query=4318at5820	Anaphase promoting complex subunit, putative
4332at5820	Complete	Chromosome_11	1466199	1468253	-	1040.3	563	https://www.orthodb.org/v10?query=4332at5820	Cleft lip and palate transmembrane 1
4334at5820	Complete	Chromosome_7	614384	617245	+	1020.8	786	https://www.orthodb.org/v10?query=4334at5820	PowCR01_140024100
4335at5820	Complete	Chromosome_14	849821	853348	-	1056.4	859	https://www.orthodb.org/v10?query=4335at5820	Golgi pH regulator, conserved domain
4340at5820	Complete	Chromosome_7	505244	507307	+	901.1	555	https://www.orthodb.org/v10?query=4340at5820	Regulator of chromosome condensation, putative
4344at5820	Complete	Chromosome_13	2564624	2567104	+	1211.2	634	https://www.orthodb.org/v10?query=4344at5820	PowCR01_110010500
4347at5820	Complete	Chromosome_11	263761	266569	-	1080.0	668	https://www.orthodb.org/v10?query=4347at5820	Exonuclease, putative
4348at5820	Complete	Chromosome_7	374245	377392	-	940.1	724	https://www.orthodb.org/v10?query=4348at5820	PowCR01_010011000
4360at5820	Complete	Chromosome_7	1152157	1155354	-	1019.1	759	https://www.orthodb.org/v10?query=4360at5820	PowCR01_020014600
4365at5820	Complete	Chromosome_9	961935	963785	-	1113.9	501	https://www.orthodb.org/v10?query=4365at5820	Thioredoxin reductase 2
4367at5820	Complete	Chromosome_6	531125	533182	+	1144.1	612	https://www.orthodb.org/v10?query=4367at5820	Nucleolar GTP-binding protein 1
4370at5820	Complete	Chromosome_13	1642118	1644475	+	760.2	534	https://www.orthodb.org/v10?query=4370at5820	Mannosyltransferase
4372at5820	Complete	Chromosome_14	634817	636532	-	1009.1	502	https://www.orthodb.org/v10?query=4372at5820	Pyridoxal phosphate-dependent transferase
4376at5820	Complete	Chromosome_3	198544	201583	-	727.3	703	https://www.orthodb.org/v10?query=4376at5820	Inner membrane complex protein
4377at5820	Complete	Chromosome_7	1072204	1074753	-	896.3	634	https://www.orthodb.org/v10?query=4377at5820	WD40/YVTN repeat-like-containing domain superfamily
4379at5820	Complete	Chromosome_7	1159702	1161819	-	629.1	551	https://www.orthodb.org/v10?query=4379at5820	DNA (Cytosine-5)-methyltransferase
4392at5820	Complete	Chromosome_11	1176440	1179701	+	702.4	622	https://www.orthodb.org/v10?query=4392at5820	tRNA:m(4)X modification enzyme Trm13
4394at5820	Complete	Chromosome_11	1839425	1842877	-	1006.5	753	https://www.orthodb.org/v10?query=4394at5820	Kinesin-like protein
4400at5820	Complete	Chromosome_10	1160030	1163417	+	846.2	509	https://www.orthodb.org/v10?query=4400at5820	Methyltransferase, putative
4407at5820	Complete	Chromosome_9	726702	728744	+	1006.8	605	https://www.orthodb.org/v10?query=4407at5820	PowCR01_070019500
4413at5820	Complete	Chromosome_14	1231035	1233837	+	912.5	635	https://www.orthodb.org/v10?query=4413at5820	Large ribosomal subunit associated GTPase, putative
4422at5820	Complete	Chromosome_13	770648	772894	-	708.6	560	https://www.orthodb.org/v10?query=4422at5820	PowCR01_140021300
4427at5820	Complete	Chromosome_12	802543	804396	+	1015.5	586	https://www.orthodb.org/v10?query=4427at5820	WD40-repeat-containing domain
4429at5820	Complete	Chromosome_14	1862777	1865419	-	843.3	655	https://www.orthodb.org/v10?query=4429at5820	Serine/threonine kinase-1
4432at5820	Complete	Chromosome_6	848407	850863	-	771.9	618	https://www.orthodb.org/v10?query=4432at5820	PowCR01_110031200
4434at5820	Complete	Chromosome_11	936083	938218	+	956.5	585	https://www.orthodb.org/v10?query=4434at5820	RAP protein, putative
4437at5820	Complete	Chromosome_8	878494	880455	+	785.3	506	https://www.orthodb.org/v10?query=4437at5820	Perforin-like protein 4
4438at5820	Complete	Chromosome_13	774792	776744	-	1215.9	572	https://www.orthodb.org/v10?query=4438at5820	Translocation protein SEC63
4442at5820	Complete	Chromosome_7	922284	924980	+	1085.4	594	https://www.orthodb.org/v10?query=4442at5820	RNA helicase
4444at5820	Complete	Chromosome_11	1814959	1817703	-	792.5	649	https://www.orthodb.org/v10?query=4444at5820	Winged helix-like DNA-binding domain superfamily
4445at5820	Complete	Chromosome_14	1458130	1459866	+	1013.2	535	https://www.orthodb.org/v10?query=4445at5820	Glucose-6-phosphate isomerase
4448at5820	Complete	Chromosome_5	520722	522692	-	996.0	549	https://www.orthodb.org/v10?query=4448at5820	Inositol-3-phosphate synthase
4449at5820	Complete	Chromosome_7	261976	264450	+	1141.9	767	https://www.orthodb.org/v10?query=4449at5820	Origin recognition complex subunit 2
4450at5820	Complete	Chromosome_4	424299	427190	+	909.0	598	https://www.orthodb.org/v10?query=4450at5820	tRNA N6-adenosine threonylcarbamoyltransferase, putative
4451at5820	Complete	Chromosome_10	1341645	1343771	+	905.2	588	https://www.orthodb.org/v10?query=4451at5820	WD40-repeat-containing domain
4454at5820	Complete	Chromosome_10	129275	132106	+	1015.3	880	https://www.orthodb.org/v10?query=4454at5820	PowCR01_080007900
4457at5820	Complete	Chromosome_10	627046	629039	-	1217.7	536	https://www.orthodb.org/v10?query=4457at5820	GroEL-like apical domain superfamily
4465at5820	Complete	Chromosome_14	3063193	3065762	-	661.3	586	https://www.orthodb.org/v10?query=4465at5820	Protein kinase, putative
4468at5820	Complete	Chromosome_14	860010	863076	+	713.2	640	https://www.orthodb.org/v10?query=4468at5820	Surface protein P113, putative
4469at5820	Complete	Chromosome_9	345891	349289	+	1094.5	1110	https://www.orthodb.org/v10?query=4469at5820	Rab-GTPase-TBC domain
4483at5820	Complete	Chromosome_1	178086	180786	+	861.0	693	https://www.orthodb.org/v10?query=4483at5820	PowCR01_020012400
4487at5820	Complete	Chromosome_12	1433822	1435994	-	1085.3	551	https://www.orthodb.org/v10?query=4487at5820	DNA polymerase epsilon subunit b, putative
4492at5820	Complete	Chromosome_13	569842	572331	-	806.9	658	https://www.orthodb.org/v10?query=4492at5820	DEAD box helicase, putative
4493at5820	Complete	Chromosome_9	601078	604575	-	611.1	990	https://www.orthodb.org/v10?query=4493at5820	PowCR01_070016200
4494at5820	Complete	Chromosome_7	882935	884984	+	987.1	534	https://www.orthodb.org/v10?query=4494at5820	Rieske
4495at5820	Complete	Chromosome_6	593174	595903	-	810.0	609	https://www.orthodb.org/v10?query=4495at5820	Cytosolic Fe-S cluster assembly factor NAR1, putative
4501at5820	Complete	Chromosome_8	939585	944644	-	836.2	1250	https://www.orthodb.org/v10?query=4501at5820	PowCR01_050015100
4503at5820	Complete	Chromosome_9	913229	918670	+	886.2	469	https://www.orthodb.org/v10?query=4503at5820	glutamine synthetase
4511at5820	Complete	Chromosome_14	682777	684798	+	926.8	526	https://www.orthodb.org/v10?query=4511at5820	Lysine--tRNA ligase, putative
4513at5820	Complete	Chromosome_7	129372	131831	-	736.6	619	https://www.orthodb.org/v10?query=4513at5820	PowCR01_010006100
4519at5820	Complete	Chromosome_3	988630	990878	+	877.9	580	https://www.orthodb.org/v10?query=4519at5820	PowCR01_080022800
4524at5820	Complete	Chromosome_6	313858	316881	-	870.7	724	https://www.orthodb.org/v10?query=4524at5820	Spindle assembly abnormal protein 6, putative
4530at5820	Complete	Chromosome_11	1159368	1162187	-	888.0	672	https://www.orthodb.org/v10?query=4530at5820	Alpha-D-phosphohexomutase, C-terminal
4534at5820	Complete	Chromosome_3	662128	665151	-	864.7	898	https://www.orthodb.org/v10?query=4534at5820	PowCR01_080030200
4540at5820	Complete	Chromosome_5	1153675	1155669	+	1086.1	544	https://www.orthodb.org/v10?query=4540at5820	RNA helicase 1, putative
4549at5820	Complete	Chromosome_12	1925641	1929434	+	925.8	876	https://www.orthodb.org/v10?query=4549at5820	Clathrin adaptor, appendage, Ig-like subdomain superfamily
4553at5820	Complete	Chromosome_12	583088	585319	+	1014.7	574	https://www.orthodb.org/v10?query=4553at5820	Integral membrane protein GPR180, putative
4554at5820	Complete	Chromosome_11	151198	154518	-	775.7	494	https://www.orthodb.org/v10?query=4554at5820	CPW-WPC domain
4559at5820	Complete	Chromosome_8	936428	938875	-	804.9	549	https://www.orthodb.org/v10?query=4559at5820	A0A2P9DC02_PLARE
4561at5820	Complete	Chromosome_8	575985	578366	+	1096.4	555	https://www.orthodb.org/v10?query=4561at5820	PowCR01_140030600
4564at5820	Complete	Chromosome_11	1576134	1578977	-	908.0	530	https://www.orthodb.org/v10?query=4564at5820	AAA family ATPase, putative
4567at5820	Complete	Chromosome_8	1043812	1045776	+	1080.0	578	https://www.orthodb.org/v10?query=4567at5820	DnaJ protein, putative
4571at5820	Complete	Chromosome_14	2601440	2604301	+	928.5	762	https://www.orthodb.org/v10?query=4571at5820	PowCR01_120046000
4573at5820	Complete	Chromosome_9	571033	573348	-	720.7	543	https://www.orthodb.org/v10?query=4573at5820	PowCR01_070015300
4574at5820	Complete	Chromosome_13	1660814	1663729	-	703.0	687	https://www.orthodb.org/v10?query=4574at5820	PowCR01_120016500
4575at5820	Complete	Chromosome_14	2966748	2969330	+	1161.8	640	https://www.orthodb.org/v10?query=4575at5820	DNA-directed RNA polymerase, alpha subunit, putative
4578at5820	Complete	Chromosome_9	495948	497726	-	1011.7	486	https://www.orthodb.org/v10?query=4578at5820	DNA primase large subunit
4592at5820	Complete	Chromosome_7	988144	991239	+	797.1	618	https://www.orthodb.org/v10?query=4592at5820	Metallo-hydrolase/oxidoreductase, putative
4605at5820	Complete	Chromosome_3	397648	400512	+	834.6	442	https://www.orthodb.org/v10?query=4605at5820	N2227-like
4606at5820	Complete	Chromosome_6	825156	827768	+	845.0	717	https://www.orthodb.org/v10?query=4606at5820	A0A1J1GMV9_PLAGA
4608at5820	Complete	Chromosome_11	1518463	1521234	+	978.4	879	https://www.orthodb.org/v10?query=4608at5820	Protein phosphatase
4609at5820	Complete	Chromosome_9	646953	649115	-	754.0	508	https://www.orthodb.org/v10?query=4609at5820	A0A1J1H363_PLARL
4619at5820	Complete	Chromosome_12	732176	734949	-	944.0	528	https://www.orthodb.org/v10?query=4619at5820	Arginyl-tRNA synthetase
4626at5820	Complete	Chromosome_8	774298	776787	+	731.9	583	https://www.orthodb.org/v10?query=4626at5820	tRNA modification GTPase
4629at5820	Complete	Chromosome_14	2323774	2325825	-	1119.6	595	https://www.orthodb.org/v10?query=4629at5820	PowCR01_120052800
4630at5820	Complete	Chromosome_10	944400	946088	-	1027.2	462	https://www.orthodb.org/v10?query=4630at5820	Citrate synthase
4634at5820	Complete	Chromosome_12	1267367	1270177	+	865.5	704	https://www.orthodb.org/v10?query=4634at5820	Serine/threonine protein kinase RIO1, putative
4638at5820	Complete	Chromosome_14	1023953	1025764	-	1047.2	564	https://www.orthodb.org/v10?query=4638at5820	WD40-repeat-containing domain
4651at5820	Complete	Chromosome_2	664986	668531	-	368.0	904	https://www.orthodb.org/v10?query=4651at5820	PowCR01_040010000
4671at5820	Complete	Chromosome_4	391349	393349	-	866.1	529	https://www.orthodb.org/v10?query=4671at5820	AAA family ATPase, putative
4681at5820	Complete	Chromosome_3	900856	903362	+	826.9	597	https://www.orthodb.org/v10?query=4681at5820	ATP-dependent RNA helicase, putative
4688at5820	Complete	Chromosome_6	217239	219503	+	1032.8	529	https://www.orthodb.org/v10?query=4688at5820	K Homology domain, type 1
4689at5820	Complete	Chromosome_5	539733	542592	-	834.3	774	https://www.orthodb.org/v10?query=4689at5820	A0A1L0AAS4_PLAVI
4693at5820	Complete	Chromosome_11	1737258	1740028	-	569.0	699	https://www.orthodb.org/v10?query=4693at5820	Regulator of chromosome condensation 1/beta-lactamase-inhibitor protein II
4696at5820	Complete	Chromosome_11	1248312	1250231	-	341.4	155	https://www.orthodb.org/v10?query=4696at5820	T-complex protein 1 subunit alpha
4700at5820	Complete	Chromosome_13	685950	688667	+	1139.8	761	https://www.orthodb.org/v10?query=4700at5820	Pre-mRNA-processing factor 40, putative
4704at5820	Complete	Chromosome_2	566268	567890	+	910.5	485	https://www.orthodb.org/v10?query=4704at5820	T-complex protein 1 subunit theta, putative
4710at5820	Complete	Chromosome_10	1045610	1049759	-	1108.5	1027	https://www.orthodb.org/v10?query=4710at5820	Formin 2, putative
4713at5820	Complete	Chromosome_10	729811	732855	-	788.9	651	https://www.orthodb.org/v10?query=4713at5820	Erythrocyte membrane-associated antigen
4716at5820	Complete	Chromosome_2	228024	229928	+	1083.9	544	https://www.orthodb.org/v10?query=4716at5820	W7AES1_PLAVN
4730at5820	Complete	Chromosome_3	499601	502349	+	801.1	565	https://www.orthodb.org/v10?query=4730at5820	Dolichyl-diphosphooligosaccharide--protein glycosyltransferase subunit 1
4733at5820	Complete	Chromosome_13	1556661	1559733	-	897.1	690	https://www.orthodb.org/v10?query=4733at5820	PowCR01_120020000
4738at5820	Complete	Chromosome_12	1211787	1213559	+	935.8	463	https://www.orthodb.org/v10?query=4738at5820	T-complex protein 1 subunit gamma
4740at5820	Complete	Chromosome_4	175374	177251	-	800.9	470	https://www.orthodb.org/v10?query=4740at5820	Regulator of chromosome condensation, putative
4744at5820	Complete	Chromosome_12	1093545	1095770	-	941.1	626	https://www.orthodb.org/v10?query=4744at5820	ATP-dependent RNA helicase
4750at5820	Complete	Chromosome_14	2420763	2422985	+	968.3	482	https://www.orthodb.org/v10?query=4750at5820	ATP-dependent RNA helicase DBP5, putative
4767at5820	Complete	Chromosome_3	107963	109879	-	1022.2	495	https://www.orthodb.org/v10?query=4767at5820	WD40-repeat-containing domain
4771at5820	Complete	Chromosome_2	634591	637506	-	1000.8	859	https://www.orthodb.org/v10?query=4771at5820	WD40/YVTN repeat-like-containing domain superfamily
4774at5820	Complete	Chromosome_10	1208200	1210913	-	937.4	668	https://www.orthodb.org/v10?query=4774at5820	PowCR01_060017500
4775at5820	Complete	Chromosome_14	1164331	1166562	+	737.7	552	https://www.orthodb.org/v10?query=4775at5820	Diphthamide synthesis DHP2, eukaryotes
4779at5820	Complete	Chromosome_10	377908	379707	-	784.2	478	https://www.orthodb.org/v10?query=4779at5820	PowCR01_080015500
4781at5820	Complete	Chromosome_13	2552553	2554922	+	882.1	590	https://www.orthodb.org/v10?query=4781at5820	Indole-3-glycerol phosphate synthase
4786at5820	Complete	Chromosome_5	747797	749676	-	895.9	481	https://www.orthodb.org/v10?query=4786at5820	Zinc finger protein, putative
4787at5820	Complete	Chromosome_13	953153	955785	+	862.9	563	https://www.orthodb.org/v10?query=4787at5820	Palmitoyltransferase
4788at5820	Complete	Chromosome_13	1462179	1463987	+	715.3	521	https://www.orthodb.org/v10?query=4788at5820	PowCR01_120022800
4791at5820	Complete	Chromosome_2	707737	709389	+	1053.9	484	https://www.orthodb.org/v10?query=4791at5820	ATP synthase subunit alpha
4796at5820	Complete	Chromosome_3	306110	307705	-	1070.7	493	https://www.orthodb.org/v10?query=4796at5820	T-complex protein 1 subunit beta
4799at5820	Complete	Chromosome_13	333596	335485	+	984.3	469	https://www.orthodb.org/v10?query=4799at5820	DEAD box helicase, putative
4806at5820	Complete	Chromosome_10	1138001	1139560	+	866.4	465	https://www.orthodb.org/v10?query=4806at5820	Mitochondrial ribosomal protein S22, putative
4815at5820	Complete	Chromosome_10	1057892	1060657	-	758.1	691	https://www.orthodb.org/v10?query=4815at5820	PowCR01_060013300
4822at5820	Complete	Chromosome_7	758722	762876	-	1011.6	798	https://www.orthodb.org/v10?query=4822at5820	PowCR01_030017200
4823at5820	Complete	Chromosome_9	440913	444020	+	914.9	973	https://www.orthodb.org/v10?query=4823at5820	FHA domain protein, putative
4834at5820	Complete	Chromosome_7	751876	754128	+	859.1	531	https://www.orthodb.org/v10?query=4834at5820	Queuine tRNA-ribosyltransferase
4838at5820	Complete	Chromosome_9	491274	492902	+	792.6	436	https://www.orthodb.org/v10?query=4838at5820	Actin-like protein, putative
4840at5820	Complete	Chromosome_13	351842	354817	-	856.8	784	https://www.orthodb.org/v10?query=4840at5820	Tripartite motif protein, putative
4841at5820	Complete	Chromosome_4	260456	263417	-	765.7	722	https://www.orthodb.org/v10?query=4841at5820	Dipeptidyl aminopeptidase 3, putative
4844at5820	Complete	Chromosome_13	1525561	1527810	+	838.7	527	https://www.orthodb.org/v10?query=4844at5820	PowCR01_120020900
4853at5820	Complete	Chromosome_11	1821034	1822968	-	995.9	523	https://www.orthodb.org/v10?query=4853at5820	WD40-repeat-containing domain
4856at5820	Complete	Chromosome_2	135522	137135	+	707.1	485	https://www.orthodb.org/v10?query=4856at5820	Octaprenyl pyrophosphate synthase
4857at5820	Complete	Chromosome_13	695731	697981	+	823.0	574	https://www.orthodb.org/v10?query=4857at5820	PowCR01_140019300
4860at5820	Complete	Chromosome_5	990004	992055	+	941.4	575	https://www.orthodb.org/v10?query=4860at5820	Transporter, putative
4861at5820	Complete	Chromosome_10	399206	401774	+	905.0	580	https://www.orthodb.org/v10?query=4861at5820	PowCR01_080016200
4864at5820	Complete	Chromosome_14	2572987	2574603	+	892.8	476	https://www.orthodb.org/v10?query=4864at5820	DNA polymerase alpha subunit B
4874at5820	Complete	Chromosome_6	878789	880780	+	756.7	488	https://www.orthodb.org/v10?query=4874at5820	Inner membrane complex protein 1j, putative
4879at5820	Complete	Chromosome_3	466084	468441	+	541.2	719	https://www.orthodb.org/v10?query=4879at5820	PowCR01_080035800
4882at5820	Complete	Chromosome_11	247474	248967	+	1003.4	460	https://www.orthodb.org/v10?query=4882at5820	tRNA-splicing ligase RtcB homolog
4889at5820	Complete	Chromosome_3	207347	208918	-	987.5	466	https://www.orthodb.org/v10?query=4889at5820	EF-hand domain
4891at5820	Complete	Chromosome_1	128962	130839	-	1038.6	517	https://www.orthodb.org/v10?query=4891at5820	Aspartate--tRNA ligase
4892at5820	Complete	Chromosome_3	337178	339274	+	907.9	487	https://www.orthodb.org/v10?query=4892at5820	PDZ domain
4894at5820	Complete	Chromosome_2	720436	722657	+	973.0	461	https://www.orthodb.org/v10?query=4894at5820	EF-hand domain
4896at5820	Complete	Chromosome_6	509162	511129	-	1018.2	510	https://www.orthodb.org/v10?query=4896at5820	Eukaryotic translation initiation factor 3 subunit L
4899at5820	Complete	Chromosome_12	540727	542931	-	787.1	559	https://www.orthodb.org/v10?query=4899at5820	PowCR01_140032700
4909at5820	Complete	Chromosome_12	670446	673262	+	942.1	742	https://www.orthodb.org/v10?query=4909at5820	DNA-binding chaperone, putative
4915at5820	Complete	Chromosome_12	579597	581324	-	993.0	518	https://www.orthodb.org/v10?query=4915at5820	PowCR01_140033800
4916at5820	Complete	Chromosome_12	222697	224999	-	879.8	477	https://www.orthodb.org/v10?query=4916at5820	O-phosphoseryl-tRNA(Sec) selenium transferase
4924at5820	Complete	Chromosome_8	621807	623441	-	1110.0	499	https://www.orthodb.org/v10?query=4924at5820	Importin subunit alpha
4925at5820	Complete	Chromosome_13	1528504	1530207	-	962.0	481	https://www.orthodb.org/v10?query=4925at5820	EF-hand domain
4929at5820	Complete	Chromosome_11	576772	580272	+	1090.5	680	https://www.orthodb.org/v10?query=4929at5820	SET domain protein, putative
4930at5820	Complete	Chromosome_13	789436	791844	+	880.9	733	https://www.orthodb.org/v10?query=4930at5820	MINDY deubiquitinase
4931at5820	Complete	Chromosome_12	1864231	1866660	-	537.8	798	https://www.orthodb.org/v10?query=4931at5820	PowCR01_140063300
4933at5820	Complete	Chromosome_7	764796	766412	-	920.5	462	https://www.orthodb.org/v10?query=4933at5820	Serine--tRNA ligase, putative
4935at5820	Complete	Chromosome_13	1756211	1758154	+	966.1	600	https://www.orthodb.org/v10?query=4935at5820	WD40-repeat-containing domain
4937at5820	Complete	Chromosome_13	2191060	2194110	-	873.8	815	https://www.orthodb.org/v10?query=4937at5820	RAP protein, putative
4941at5820	Complete	Chromosome_13	2292370	2294130	+	1077.4	493	https://www.orthodb.org/v10?query=4941at5820	T-complex protein 1 subunit delta
4951at5820	Complete	Chromosome_5	963229	965043	-	1000.2	469	https://www.orthodb.org/v10?query=4951at5820	Mitochondrial processing peptidase alpha subunit, putative
4953at5820	Complete	Chromosome_4	706528	709005	+	751.2	465	https://www.orthodb.org/v10?query=4953at5820	Glutamyl-tRNA(Gln) amidotransferase subunit A
4956at5820	Complete	Chromosome_4	197848	201207	-	482.4	726	https://www.orthodb.org/v10?query=4956at5820	PowCR01_030006300
4959at5820	Complete	Chromosome_1	222256	223959	-	979.8	459	https://www.orthodb.org/v10?query=4959at5820	RAP domain
4960at5820	Complete	Chromosome_10	515723	517606	-	743.5	556	https://www.orthodb.org/v10?query=4960at5820	PowCR01_080019700
4965at5820	Complete	Chromosome_6	358390	360199	+	976.6	483	https://www.orthodb.org/v10?query=4965at5820	T-complex protein 1 subunit zeta
4970at5820	Complete	Chromosome_12	1538137	1540404	+	1059.9	560	https://www.orthodb.org/v10?query=4970at5820	SUMO-activating enzyme subunit 2, putative
4974at5820	Complete	Chromosome_10	492549	495140	+	704.9	769	https://www.orthodb.org/v10?query=4974at5820	PowCR01_080019200
4978at5820	Complete	Chromosome_6	265841	268398	-	929.8	562	https://www.orthodb.org/v10?query=4978at5820	Polypyrimidine tract binding protein, putative
4983at5820	Complete	Chromosome_3	529036	530772	+	630.0	404	https://www.orthodb.org/v10?query=4983at5820	Transporter, putative
4984at5820	Complete	Chromosome_6	862881	865412	+	1063.6	664	https://www.orthodb.org/v10?query=4984at5820	PowCR01_110030500
5003at5820	Complete	Chromosome_14	172236	174907	+	694.9	555	https://www.orthodb.org/v10?query=5003at5820	PowCR01_130051500
5004at5820	Complete	Chromosome_6	893452	895779	-	753.2	591	https://www.orthodb.org/v10?query=5004at5820	Signal recognition particle subunit SRP68, putative
5013at5820	Complete	Chromosome_4	323269	325224	-	518.8	220	https://www.orthodb.org/v10?query=5013at5820	ATPase, F1/V1/A1 complex, alpha/beta subunit, N-terminal domain
5024at5820	Complete	Chromosome_5	831616	834177	+	856.7	604	https://www.orthodb.org/v10?query=5024at5820	PPM-type phosphatase domain
5026at5820	Complete	Chromosome_11	1427013	1429670	-	640.7	669	https://www.orthodb.org/v10?query=5026at5820	Signal recognition particle subunit SRP72, putative
5029at5820	Complete	Chromosome_3	506882	508842	+	770.2	490	https://www.orthodb.org/v10?query=5029at5820	PowCR01_080034900
5031at5820	Complete	Chromosome_10	225458	227704	-	908.9	623	https://www.orthodb.org/v10?query=5031at5820	Methionine--tRNA ligase, putative
5032at5820	Complete	Chromosome_9	657417	659408	+	464.2	518	https://www.orthodb.org/v10?query=5032at5820	PowCR01_070017500
5034at5820	Complete	Chromosome_6	903742	906321	-	989.3	550	https://www.orthodb.org/v10?query=5034at5820	Methylthiotransferase, N-terminal
5036at5820	Complete	Chromosome_7	755762	757692	+	1041.1	464	https://www.orthodb.org/v10?query=5036at5820	EF-hand domain
5037at5820	Complete	Chromosome_13	1565100	1567659	-	721.1	431	https://www.orthodb.org/v10?query=5037at5820	CPW-WPC family protein
5049at5820	Complete	Chromosome_1	389263	392064	-	737.1	545	https://www.orthodb.org/v10?query=5049at5820	Selenocysteine-specific elongation factor selB homologue, putative
5059at5820	Complete	Chromosome_13	2271827	2274079	+	747.3	422	https://www.orthodb.org/v10?query=5059at5820	Glutamate--tRNA ligase
5061at5820	Complete	Chromosome_14	2847237	2849297	-	665.0	585	https://www.orthodb.org/v10?query=5061at5820	PowCR01_120040800
5062at5820	Complete	Chromosome_10	463492	466981	+	795.3	628	https://www.orthodb.org/v10?query=5062at5820	Zinc finger, RING-type
5071at5820	Complete	Chromosome_13	2612424	2614643	-	631.5	438	https://www.orthodb.org/v10?query=5071at5820	PowCR01_110009200
5083at5820	Complete	Chromosome_14	1027968	1029947	-	1026.9	553	https://www.orthodb.org/v10?query=5083at5820	ABC transporter G family member 2, putative
5085at5820	Complete	Chromosome_11	555513	558664	+	1064.8	632	https://www.orthodb.org/v10?query=5085at5820	Serine/threonine-protein kinase PRP4K, putative
5089at5820	Complete	Chromosome_8	237852	241044	+	640.4	502	https://www.orthodb.org/v10?query=5089at5820	Cactin homolog, putative
5094at5820	Complete	Chromosome_11	925727	927520	+	1056.1	471	https://www.orthodb.org/v10?query=5094at5820	Translation elongation factor EF-1, subunit alpha, putative
5100at5820	Complete	Chromosome_11	1118248	1120681	+	941.1	575	https://www.orthodb.org/v10?query=5100at5820	PowCR01_090030100
5104at5820	Complete	Chromosome_7	742009	744897	+	939.6	699	https://www.orthodb.org/v10?query=5104at5820	CRAL-TRIO lipid binding domain
5106at5820	Complete	Chromosome_3	362347	363945	-	1019.3	483	https://www.orthodb.org/v10?query=5106at5820	T-complex protein 1 subunit eta
5114at5820	Complete	Chromosome_12	458679	461678	-	638.5	858	https://www.orthodb.org/v10?query=5114at5820	Zinc finger, CCCH-type
5116at5820	Complete	Chromosome_9	1019166	1020902	-	769.2	414	https://www.orthodb.org/v10?query=5116at5820	Proline--tRNA ligase, putative
5119at5820	Complete	Chromosome_12	1780014	1782647	-	962.6	646	https://www.orthodb.org/v10?query=5119at5820	DEAD/DEAH box ATP-dependent RNA helicase, putative
5121at5820	Complete	Chromosome_11	810733	812286	+	770.2	416	https://www.orthodb.org/v10?query=5121at5820	WD40-repeat-containing domain
5123at5820	Complete	Chromosome_9	1218395	1220999	-	782.5	483	https://www.orthodb.org/v10?query=5123at5820	Peptidyl-prolyl cis-trans isomerase
5126at5820	Complete	Chromosome_1	143642	146395	-	942.0	601	https://www.orthodb.org/v10?query=5126at5820	Zinc finger, RING/FYVE/PHD-type
5127at5820	Complete	Chromosome_10	1299793	1302405	+	637.7	578	https://www.orthodb.org/v10?query=5127at5820	PowCR01_060020200
5128at5820	Complete	Chromosome_13	271410	273722	+	636.5	644	https://www.orthodb.org/v10?query=5128at5820	Rhodanese-like domain
5136at5820	Complete	Chromosome_14	2561071	2563491	-	626.5	684	https://www.orthodb.org/v10?query=5136at5820	PowCR01_120047400
5141at5820	Complete	Chromosome_14	2017508	2019556	+	802.0	638	https://www.orthodb.org/v10?query=5141at5820	Transcription factor IIIb subunit, putative
5150at5820	Complete	Chromosome_14	95072	98403	-	936.9	547	https://www.orthodb.org/v10?query=5150at5820	RNA recognition motif domain
5170at5820	Complete	Chromosome_6	908016	911092	+	1065.1	701	https://www.orthodb.org/v10?query=5170at5820	Vacuolar transporter chaperone, putative
5171at5820	Complete	Chromosome_12	1968162	1971070	+	720.9	466	https://www.orthodb.org/v10?query=5171at5820	Cysteine peptidase, cysteine active site
5174at5820	Complete	Chromosome_14	85885	87882	-	1118.2	608	https://www.orthodb.org/v10?query=5174at5820	26S proteasome regulatory subunit RPN6
5175at5820	Complete	Chromosome_11	1369618	1371663	+	590.2	567	https://www.orthodb.org/v10?query=5175at5820	PowCR01_090036300
5176at5820	Complete	Chromosome_14	2498049	2500383	-	744.4	520	https://www.orthodb.org/v10?query=5176at5820	Splicing factor 3B subunit 2
5178at5820	Complete	Chromosome_14	487778	490379	-	564.7	522	https://www.orthodb.org/v10?query=5178at5820	PowCR01_130044300
5183at5820	Complete	Chromosome_14	2309183	2312471	-	818.3	1075	https://www.orthodb.org/v10?query=5183at5820	PowCR01_120053100
5191at5820	Complete	Chromosome_6	130331	132037	-	775.0	407	https://www.orthodb.org/v10?query=5191at5820	Dihydroorotate dehydrogenase (quinone), mitochondrial
5194at5820	Complete	Chromosome_14	560092	562320	+	720.6	586	https://www.orthodb.org/v10?query=5194at5820	Zinc finger, CCHC-type
5195at5820	Complete	Chromosome_13	1837754	1840104	-	687.4	542	https://www.orthodb.org/v10?query=5195at5820	Dynactin subunit 2, putative
5197at5820	Complete	Chromosome_8	245710	247929	+	837.0	525	https://www.orthodb.org/v10?query=5197at5820	Methionine aminopeptidase 1c, putative
5208at5820	Complete	Chromosome_9	852527	854056	-	697.6	348	https://www.orthodb.org/v10?query=5208at5820	Inosine-5'-monophosphate dehydrogenase
5210at5820	Complete	Chromosome_3	422378	424536	+	893.8	439	https://www.orthodb.org/v10?query=5210at5820	EF-hand domain
5213at5820	Complete	Chromosome_8	912266	914248	-	890.2	515	https://www.orthodb.org/v10?query=5213at5820	CDP-diacylglycerol--glycerol-3-phosphate 3-phosphatidyltransferase
5218at5820	Complete	Chromosome_13	481501	483081	-	874.5	472	https://www.orthodb.org/v10?query=5218at5820	Alternative splicing regulator, putative
5219at5820	Complete	Chromosome_12	717954	719816	+	885.7	514	https://www.orthodb.org/v10?query=5219at5820	AP-2 complex subunit mu, putative
5224at5820	Complete	Chromosome_13	741928	744849	-	843.9	663	https://www.orthodb.org/v10?query=5224at5820	Small ribosomal subunit nuclear export protein, putative
5227at5820	Complete	Chromosome_6	1291037	1292971	-	1064.0	464	https://www.orthodb.org/v10?query=5227at5820	RNA helicase
5238at5820	Complete	Chromosome_14	81120	83756	+	761.2	743	https://www.orthodb.org/v10?query=5238at5820	Pseudouridine synthase, catalytic domain superfamily
5250at5820	Complete	Chromosome_14	1860147	1862091	+	792.0	467	https://www.orthodb.org/v10?query=5250at5820	Mitochondrial ribosomal protein S29, putative
5251at5820	Complete	Chromosome_13	2005964	2007949	-	1000.2	474	https://www.orthodb.org/v10?query=5251at5820	Lysine--tRNA ligase
5256at5820	Complete	Chromosome_6	1078994	1081316	+	974.4	458	https://www.orthodb.org/v10?query=5256at5820	Pyruvate kinase
5257at5820	Complete	Chromosome_10	316648	318276	+	853.0	451	https://www.orthodb.org/v10?query=5257at5820	Eukaryotic translation initiation factor 3 subunit 7, putative
5268at5820	Complete	Chromosome_9	612978	615491	-	879.6	682	https://www.orthodb.org/v10?query=5268at5820	tRNA (guanine(37)-N1)-methyltransferase
5277at5820	Complete	Chromosome_10	863906	866738	+	1018.6	535	https://www.orthodb.org/v10?query=5277at5820	Transmembrane 9 superfamily member
5281at5820	Complete	Chromosome_12	1050282	1052399	-	772.1	667	https://www.orthodb.org/v10?query=5281at5820	PowCR01_140045800
5283at5820	Complete	Chromosome_8	1233371	1236469	+	974.3	884	https://www.orthodb.org/v10?query=5283at5820	PowCR01_050007600
5289at5820	Complete	Chromosome_12	308213	310393	+	887.1	615	https://www.orthodb.org/v10?query=5289at5820	PowCR01_130013300
5292at5820	Complete	Chromosome_10	511083	514274	+	659.6	825	https://www.orthodb.org/v10?query=5292at5820	PowCR01_080019600
5293at5820	Complete	Chromosome_5	1267409	1269535	+	809.9	635	https://www.orthodb.org/v10?query=5293at5820	SURF1-like protein
5297at5820	Complete	Chromosome_13	1162619	1164298	+	807.5	475	https://www.orthodb.org/v10?query=5297at5820	Ribose-phosphate pyrophosphokinase
5299at5820	Complete	Chromosome_12	851014	854738	-	724.2	674	https://www.orthodb.org/v10?query=5299at5820	EF-hand domain pair
5306at5820	Complete	Chromosome_3	845712	847316	+	1094.6	509	https://www.orthodb.org/v10?query=5306at5820	T-complex protein 1 subunit epsilon
5309at5820	Complete	Chromosome_6	559351	561459	-	889.6	551	https://www.orthodb.org/v10?query=5309at5820	Sec1-like protein
5316at5820	Complete	Chromosome_8	695217	697521	-	877.8	470	https://www.orthodb.org/v10?query=5316at5820	Phospholipase DDHD1, putative
5319at5820	Complete	Chromosome_14	1517069	1519366	+	699.1	761	https://www.orthodb.org/v10?query=5319at5820	Pantothenate kinase, putative
5321at5820	Complete	Chromosome_13	1554198	1556360	+	749.4	596	https://www.orthodb.org/v10?query=5321at5820	PowCR01_120020100
5323at5820	Complete	Chromosome_12	1988236	1990741	+	631.4	533	https://www.orthodb.org/v10?query=5323at5820	PowCR01_140067400
5332at5820	Complete	Chromosome_14	1893202	1895016	-	935.6	497	https://www.orthodb.org/v10?query=5332at5820	M17 leucyl aminopeptidase
5333at5820	Complete	Chromosome_12	1791155	1793071	+	890.0	536	https://www.orthodb.org/v10?query=5333at5820	Queuine tRNA-ribosyltransferase, putative
5338at5820	Complete	Chromosome_10	1287717	1290044	-	506.1	425	https://www.orthodb.org/v10?query=5338at5820	Ribosome maturation factor RimM, putative
5340at5820	Complete	Chromosome_12	872363	874939	-	655.5	534	https://www.orthodb.org/v10?query=5340at5820	PowCR01_140041800
5341at5820	Complete	Chromosome_11	646924	651342	-	1104.7	1064	https://www.orthodb.org/v10?query=5341at5820	MFS transporter superfamily
5343at5820	Complete	Chromosome_13	2240975	2242411	-	931.5	435	https://www.orthodb.org/v10?query=5343at5820	Regulator of chromosome condensation, putative
5345at5820	Complete	Chromosome_8	499465	501568	-	961.9	453	https://www.orthodb.org/v10?query=5345at5820	RuvB-like helicase
5353at5820	Complete	Chromosome_11	547385	549295	-	789.3	539	https://www.orthodb.org/v10?query=5353at5820	PowCR01_090015900
5368at5820	Complete	Chromosome_9	772648	774378	-	767.3	404	https://www.orthodb.org/v10?query=5368at5820	tRNA-dihydrouridine synthase A
5372at5820	Complete	Chromosome_11	1234063	1236390	-	681.3	562	https://www.orthodb.org/v10?query=5372at5820	PowCR01_090033200
5373at5820	Complete	Chromosome_13	2055215	2056717	+	869.8	442	https://www.orthodb.org/v10?query=5373at5820	Glycerol kinase
5378at5820	Complete	Chromosome_9	795538	797466	+	723.4	419	https://www.orthodb.org/v10?query=5378at5820	Protein disulfide isomerase, putative
5380at5820	Complete	Chromosome_11	1302172	1305983	+	742.2	468	https://www.orthodb.org/v10?query=5380at5820	YbiA-like superfamily
5385at5820	Complete	Chromosome_6	981065	982516	+	936.7	432	https://www.orthodb.org/v10?query=5385at5820	Phosphotransferase
5386at5820	Complete	Chromosome_12	1487083	1488687	+	982.3	444	https://www.orthodb.org/v10?query=5386at5820	ATP synthase subunit beta
5387at5820	Complete	Chromosome_12	2019334	2022006	-	697.2	574	https://www.orthodb.org/v10?query=5387at5820	Leucine-rich repeat protein
5399at5820	Complete	Chromosome_10	840211	843399	+	846.0	569	https://www.orthodb.org/v10?query=5399at5820	Dihydrolipoamide acetyltransferase component of pyruvate dehydrogenase complex
5401at5820	Complete	Chromosome_5	885713	888228	+	855.7	527	https://www.orthodb.org/v10?query=5401at5820	Nucleotide binding protein, putative
5405at5820	Complete	Chromosome_6	597486	600516	-	992.9	724	https://www.orthodb.org/v10?query=5405at5820	Major facilitator superfamily
5407at5820	Complete	Chromosome_11	1004782	1007353	-	824.3	456	https://www.orthodb.org/v10?query=5407at5820	Kelch protein, putative
5408at5820	Complete	Chromosome_5	1229079	1230650	-	747.4	436	https://www.orthodb.org/v10?query=5408at5820	Phosphoenolpyruvate/phosphate translocator, putative
5411at5820	Complete	Chromosome_13	859298	861343	+	574.4	593	https://www.orthodb.org/v10?query=5411at5820	PowCR01_140023400
5414at5820	Complete	Chromosome_6	937070	938650	-	687.2	423	https://www.orthodb.org/v10?query=5414at5820	Chorismate synthase
5416at5820	Complete	Chromosome_14	2075588	2077348	-	884.4	475	https://www.orthodb.org/v10?query=5416at5820	PUA domain
5417at5820	Complete	Chromosome_13	916359	918590	+	739.4	452	https://www.orthodb.org/v10?query=5417at5820	Adenosine-diphosphatase, putative
5418at5820	Complete	Chromosome_14	825614	827329	-	785.1	424	https://www.orthodb.org/v10?query=5418at5820	YTH domain-containing protein, putative
5426at5820	Complete	Chromosome_14	1372902	1374593	+	980.3	525	https://www.orthodb.org/v10?query=5426at5820	Tetratricopeptide repeat
5432at5820	Complete	Chromosome_5	153891	156056	-	679.6	537	https://www.orthodb.org/v10?query=5432at5820	W7AA58_9APIC
5435at5820	Complete	Chromosome_14	2485863	2488616	+	595.5	599	https://www.orthodb.org/v10?query=5435at5820	PowCR01_120048300
5439at5820	Complete	Chromosome_7	1156750	1158408	-	917.4	411	https://www.orthodb.org/v10?query=5439at5820	Cysteine desulfurase
5442at5820	Complete	Chromosome_13	2180960	2182798	-	652.4	426	https://www.orthodb.org/v10?query=5442at5820	Metacaspase 1
5446at5820	Complete	Chromosome_12	1943360	1945802	-	740.7	679	https://www.orthodb.org/v10?query=5446at5820	Rac-beta serine/threonine protein kinase, putative
5447at5820	Complete	Chromosome_9	222716	224152	+	836.1	410	https://www.orthodb.org/v10?query=5447at5820	Replication protein A1, small
5451at5820	Complete	Chromosome_11	297822	300730	+	932.0	731	https://www.orthodb.org/v10?query=5451at5820	PowCR01_090009200
5460at5820	Complete	Chromosome_13	2536314	2539638	+	1076.0	846	https://www.orthodb.org/v10?query=5460at5820	PowCR01_110011400
5462at5820	Complete	Chromosome_13	997720	999258	+	842.0	441	https://www.orthodb.org/v10?query=5462at5820	PowCR01_120034000
5465at5820	Complete	Chromosome_8	1193849	1196677	-	523.4	335	https://www.orthodb.org/v10?query=5465at5820	Magnesium transporter, putative
5474at5820	Complete	Chromosome_8	1070996	1074413	+	755.8	580	https://www.orthodb.org/v10?query=5474at5820	Lipase maturation factor, putative
5481at5820	Complete	Chromosome_9	1289317	1291026	-	812.0	461	https://www.orthodb.org/v10?query=5481at5820	Aspartyl aminopeptidase
5488at5820	Complete	Chromosome_14	1564574	1567657	+	753.3	384	https://www.orthodb.org/v10?query=5488at5820	DNA primase
5489at5820	Complete	Chromosome_10	624050	625894	-	769.7	511	https://www.orthodb.org/v10?query=5489at5820	caffeine-induced death protein 1
5490at5820	Complete	Chromosome_11	478825	480945	-	859.0	574	https://www.orthodb.org/v10?query=5490at5820	DNA helicase, putative
5491at5820	Complete	Chromosome_14	3112511	3114697	-	602.0	556	https://www.orthodb.org/v10?query=5491at5820	bromodomain protein
5492at5820	Complete	Chromosome_8	1212339	1215629	-	601.8	722	https://www.orthodb.org/v10?query=5492at5820	PowCR01_050008200
5494at5820	Complete	Chromosome_14	822425	824201	-	813.5	443	https://www.orthodb.org/v10?query=5494at5820	Glutathione reductase
5496at5820	Complete	Chromosome_14	609204	611283	+	743.3	506	https://www.orthodb.org/v10?query=5496at5820	PowCR01_130041400
5497at5820	Complete	Chromosome_13	2318685	2320523	+	798.5	457	https://www.orthodb.org/v10?query=5497at5820	Zinc finger protein, putative
5500at5820	Complete	Chromosome_5	418135	421421	+	600.9	526	https://www.orthodb.org/v10?query=5500at5820	W7AMV6_PLAVN
5501at5820	Complete	Chromosome_13	708345	710264	+	965.8	583	https://www.orthodb.org/v10?query=5501at5820	Zinc finger, RING/FYVE/PHD-type
5504at5820	Complete	Chromosome_4	438886	440331	+	829.1	410	https://www.orthodb.org/v10?query=5504at5820	WD40-repeat-containing domain
5505at5820	Complete	Chromosome_13	1239488	1241233	-	920.5	469	https://www.orthodb.org/v10?query=5505at5820	WD40-repeat-containing domain
5506at5820	Complete	Chromosome_10	1365098	1366687	+	561.9	514	https://www.orthodb.org/v10?query=5506at5820	Thioredoxin-like associated protein 2, putative
5512at5820	Complete	Chromosome_13	2621260	2623996	+	774.7	464	https://www.orthodb.org/v10?query=5512at5820	DNA topoisomerase VI, b subunit, putative
5517at5820	Complete	Chromosome_5	857037	858473	+	930.6	433	https://www.orthodb.org/v10?query=5517at5820	Adenosylhomocysteinase
5518at5820	Complete	Chromosome_12	1746446	1747992	-	859.5	410	https://www.orthodb.org/v10?query=5518at5820	WD40-repeat-containing domain
5519at5820	Complete	Chromosome_8	191975	194099	+	1076.7	482	https://www.orthodb.org/v10?query=5519at5820	Serine/threonine-protein phosphatase
5526at5820	Complete	Chromosome_12	1615325	1616851	-	919.7	434	https://www.orthodb.org/v10?query=5526at5820	Protein kinase 2, putative
5529at5820	Complete	Chromosome_11	705558	707381	-	804.4	392	https://www.orthodb.org/v10?query=5529at5820	Histone acetyltransferase
5531at5820	Complete	Chromosome_9	639660	641258	-	793.0	452	https://www.orthodb.org/v10?query=5531at5820	Type II NADH
5537at5820	Complete	Chromosome_14	1201747	1204335	+	534.7	559	https://www.orthodb.org/v10?query=5537at5820	Autophagy protein 5
5538at5820	Complete	Chromosome_14	125985	129873	+	805.7	591	https://www.orthodb.org/v10?query=5538at5820	PowCR01_130053100
5548at5820	Complete	Chromosome_5	230694	232388	+	810.2	476	https://www.orthodb.org/v10?query=5548at5820	Actin-like protein, putative
5553at5820	Complete	Chromosome_12	1081197	1083104	+	872.9	587	https://www.orthodb.org/v10?query=5553at5820	WD40-repeat-containing domain
5555at5820	Complete	Chromosome_14	472849	474822	+	759.1	445	https://www.orthodb.org/v10?query=5555at5820	GTP-binding protein OBG, C-terminal
5559at5820	Complete	Chromosome_12	879632	881185	-	744.5	427	https://www.orthodb.org/v10?query=5559at5820	PowCR01_140042000
5562at5820	Complete	Chromosome_8	978797	980630	+	850.8	413	https://www.orthodb.org/v10?query=5562at5820	Mitochondrial ribosomal protein L4, putative
5565at5820	Complete	Chromosome_8	1206790	1208393	-	862.6	427	https://www.orthodb.org/v10?query=5565at5820	Protein disulfide-isomerase
5577at5820	Complete	Chromosome_11	156613	158109	+	852.3	437	https://www.orthodb.org/v10?query=5577at5820	Actin-like protein, putative
5578at5820	Complete	Chromosome_13	1063943	1066407	+	733.6	534	https://www.orthodb.org/v10?query=5578at5820	PUA-like superfamily
5583at5820	Complete	Chromosome_11	255716	257140	-	946.2	435	https://www.orthodb.org/v10?query=5583at5820	RuvB-like helicase
5584at5820	Complete	Chromosome_6	695928	697490	+	969.7	445	https://www.orthodb.org/v10?query=5584at5820	Malate
5588at5820	Complete	Chromosome_6	990377	992197	-	571.3	500	https://www.orthodb.org/v10?query=5588at5820	PowCR01_110027300
5596at5820	Complete	Chromosome_10	438445	440376	+	699.0	626	https://www.orthodb.org/v10?query=5596at5820	Protein ARV1, putative
5597at5820	Complete	Chromosome_14	1536486	1538468	-	789.7	521	https://www.orthodb.org/v10?query=5597at5820	Eukaryotic translation initiation factor 2A
5598at5820	Complete	Chromosome_13	356708	359197	+	797.7	703	https://www.orthodb.org/v10?query=5598at5820	PowCR01_140010800
5609at5820	Complete	Chromosome_5	835316	837406	-	876.1	595	https://www.orthodb.org/v10?query=5609at5820	A0A1J1H696_PLARL
5611at5820	Complete	Chromosome_11	326880	328808	+	806.5	562	https://www.orthodb.org/v10?query=5611at5820	Pescadillo homolog
5612at5820	Complete	Chromosome_14	77260	80422	-	607.9	469	https://www.orthodb.org/v10?query=5612at5820	DHHA2 domain
5613at5820	Complete	Chromosome_11	840730	845018	-	739.3	517	https://www.orthodb.org/v10?query=5613at5820	GPI transamidase component GPI16, putative
5614at5820	Complete	Chromosome_5	973944	975633	+	916.9	440	https://www.orthodb.org/v10?query=5614at5820	DnaJ domain
5616at5820	Complete	Chromosome_11	1893438	1895842	-	467.4	486	https://www.orthodb.org/v10?query=5616at5820	PowCR01_090048700
5619at5820	Complete	Chromosome_3	548717	551449	+	767.2	673	https://www.orthodb.org/v10?query=5619at5820	GTP binding domain
5623at5820	Complete	Chromosome_3	562368	565655	-	572.0	1017	https://www.orthodb.org/v10?query=5623at5820	PowCR01_080032800
5626at5820	Complete	Chromosome_10	1321693	1323375	+	726.0	411	https://www.orthodb.org/v10?query=5626at5820	PowCR01_060021000
5631at5820	Complete	Chromosome_11	966979	968802	+	794.7	454	https://www.orthodb.org/v10?query=5631at5820	Pyruvate dehydrogenase E1 component subunit alpha
5632at5820	Complete	Chromosome_5	307492	309555	-	822.2	504	https://www.orthodb.org/v10?query=5632at5820	Subtilisin-like protease 1
5634at5820	Complete	Chromosome_14	475248	477293	+	647.7	576	https://www.orthodb.org/v10?query=5634at5820	PowCR01_130044800
5639at5820	Complete	Chromosome_13	1843481	1844893	+	1077.7	467	https://www.orthodb.org/v10?query=5639at5820	Protein transporter Sec61 subunit alpha
5642at5820	Complete	Chromosome_4	660623	662515	+	933.1	513	https://www.orthodb.org/v10?query=5642at5820	GTP-binding protein, putative
5643at5820	Missing
5646at5820	Complete	Chromosome_12	1933763	1935466	-	746.7	472	https://www.orthodb.org/v10?query=5646at5820	SAM-dependent methyltransferase
5648at5820	Complete	Chromosome_8	106595	108241	-	881.3	477	https://www.orthodb.org/v10?query=5648at5820	WD40/YVTN repeat-like-containing domain superfamily
5653at5820	Complete	Chromosome_10	293849	295995	+	731.5	500	https://www.orthodb.org/v10?query=5653at5820	RING zinc finger protein, putative
5658at5820	Complete	Chromosome_14	1211011	1212772	+	901.3	419	https://www.orthodb.org/v10?query=5658at5820	Glutamate dehydrogenase
5665at5820	Complete	Chromosome_6	784353	788023	+	729.5	555	https://www.orthodb.org/v10?query=5665at5820	Phosphatidylinositol N-acetylglucosaminyltransferase subunit GPI1, putative
5666at5820	Complete	Chromosome_11	231849	234237	-	693.5	575	https://www.orthodb.org/v10?query=5666at5820	PowCR01_090007300
5672at5820	Complete	Chromosome_7	963369	965105	+	712.4	397	https://www.orthodb.org/v10?query=5672at5820	PowCR01_030022000
5676at5820	Complete	Chromosome_13	1607322	1610186	+	1009.6	767	https://www.orthodb.org/v10?query=5676at5820	Nucleolar complex protein 2, putative
5680at5820	Complete	Chromosome_14	2748391	2750127	+	724.3	453	https://www.orthodb.org/v10?query=5680at5820	WD40 repeat
5681at5820	Complete	Chromosome_10	646053	647732	+	677.8	460	https://www.orthodb.org/v10?query=5681at5820	Rab3-GAP regulatory subunit
5688at5820	Complete	Chromosome_3	938214	940172	-	836.3	471	https://www.orthodb.org/v10?query=5688at5820	O-acyltransferase
5689at5820	Complete	Chromosome_8	416346	418064	-	795.2	452	https://www.orthodb.org/v10?query=5689at5820	Plasmepsin X, putative
5691at5820	Complete	Chromosome_7	1164457	1166577	-	801.3	613	https://www.orthodb.org/v10?query=5691at5820	PowCR01_020015000
5693at5820	Complete	Chromosome_9	1331351	1332802	-	926.3	431	https://www.orthodb.org/v10?query=5693at5820	Mitochondrial processing peptidase
5695at5820	Complete	Chromosome_10	389506	391164	-	862.1	471	https://www.orthodb.org/v10?query=5695at5820	Tubulin--tyrosine ligase, putative
5697at5820	Complete	Chromosome_9	433240	435372	-	823.9	486	https://www.orthodb.org/v10?query=5697at5820	PowCR01_070011900
5700at5820	Complete	Chromosome_9	1335739	1337943	+	754.7	653	https://www.orthodb.org/v10?query=5700at5820	Delta tubulin, putative
5705at5820	Complete	Chromosome_13	2195448	2196974	+	931.4	470	https://www.orthodb.org/v10?query=5705at5820	Histone-lysine N-methyltransferase, putative
5709at5820	Complete	Chromosome_14	1889980	1892107	-	298.5	539	https://www.orthodb.org/v10?query=5709at5820	PowCR01_120063400
5711at5820	Complete	Chromosome_14	547953	549413	+	821.7	404	https://www.orthodb.org/v10?query=5711at5820	2-(3-amino-3-carboxypropyl)histidine synthase subunit 1
5714at5820	Complete	Chromosome_11	1141485	1143906	+	721.3	486	https://www.orthodb.org/v10?query=5714at5820	A/G-specific adenine glycosylase, putative
5720at5820	Complete	Chromosome_12	436091	438466	+	716.5	450	https://www.orthodb.org/v10?query=5720at5820	WD40-repeat-containing domain
5721at5820	Complete	Chromosome_8	1049284	1051704	-	717.7	717	https://www.orthodb.org/v10?query=5721at5820	PowCR01_050012200
5737at5820	Complete	Chromosome_11	708694	712862	-	655.9	549	https://www.orthodb.org/v10?query=5737at5820	Myosin light chain B, putative
5739at5820	Complete	Chromosome_11	1742588	1746302	+	487.6	674	https://www.orthodb.org/v10?query=5739at5820	PowCR01_090045100
5740at5820	Complete	Chromosome_13	1310770	1312212	+	645.2	385	https://www.orthodb.org/v10?query=5740at5820	CPW-WPC family protein
5749at5820	Complete	Chromosome_6	399815	401623	-	822.3	453	https://www.orthodb.org/v10?query=5749at5820	Mitochondrial cardiolipin synthase, putative
5752at5820	Complete	Chromosome_5	116598	119968	-	538.9	696	https://www.orthodb.org/v10?query=5752at5820	A0A1Y1JG93_PLAGO
5756at5820	Complete	Chromosome_6	306495	309960	-	1013.8	566	https://www.orthodb.org/v10?query=5756at5820	G-protein associated signal transduction protein, putative
5758at5820	Complete	Chromosome_14	661100	665097	-	800.5	726	https://www.orthodb.org/v10?query=5758at5820	W7A3P0_9APIC
5761at5820	Complete	Chromosome_13	2774193	2776883	-	916.5	785	https://www.orthodb.org/v10?query=5761at5820	A0A0D9QLN7_PLAFR
5762at5820	Complete	Chromosome_9	1028663	1030009	-	938.5	412	https://www.orthodb.org/v10?query=5762at5820	Histone deacetylase
5764at5820	Complete	Chromosome_13	1966892	1969426	-	583.3	378	https://www.orthodb.org/v10?query=5764at5820	PowCR01_120009400
5771at5820	Complete	Chromosome_10	1348432	1350273	+	765.3	380	https://www.orthodb.org/v10?query=5771at5820	Ankyrin repeat-containing domain
5772at5820	Complete	Chromosome_13	1812222	1813928	-	633.5	457	https://www.orthodb.org/v10?query=5772at5820	Rhomboid protease ROM6, putative
5779at5820	Complete	Chromosome_6	828201	830388	-	760.6	645	https://www.orthodb.org/v10?query=5779at5820	PowCR01_110031800
5783at5820	Complete	Chromosome_11	756191	760431	+	527.3	967	https://www.orthodb.org/v10?query=5783at5820	A0A0D9QPN8_PLAFR
5787at5820	Complete	Chromosome_10	926833	929019	-	831.8	514	https://www.orthodb.org/v10?query=5787at5820	PowCR01_060010300
5794at5820	Complete	Chromosome_5	1132939	1134853	-	840.9	491	https://www.orthodb.org/v10?query=5794at5820	Ubiquitin carboxyl-terminal hydrolase, putative
5796at5820	Complete	Chromosome_8	794289	797805	-	310.5	504	https://www.orthodb.org/v10?query=5796at5820	Phosphatase, putative
5800at5820	Complete	Chromosome_8	969689	971710	+	825.2	490	https://www.orthodb.org/v10?query=5800at5820	Clp1, N-terminal beta-sandwich domain
5801at5820	Complete	Chromosome_14	2259464	2261293	+	555.6	519	https://www.orthodb.org/v10?query=5801at5820	PowCR01_120054200
5802at5820	Complete	Chromosome_1	290385	292586	+	511.2	476	https://www.orthodb.org/v10?query=5802at5820	2-C-methyl-D-erythritol 4-phosphate cytidylyltransferase, putative
5803at5820	Complete	Chromosome_14	2993254	2995278	-	484.8	675	https://www.orthodb.org/v10?query=5803at5820	PowCR01_120037000
5804at5820	Complete	Chromosome_13	792383	794986	-	627.6	775	https://www.orthodb.org/v10?query=5804at5820	Tetratricopeptide-like helical domain superfamily
5805at5820	Complete	Chromosome_13	2556024	2559543	+	888.1	550	https://www.orthodb.org/v10?query=5805at5820	Nuclear fusion protein, putative
5809at5820	Complete	Chromosome_6	939662	943719	-	533.9	709	https://www.orthodb.org/v10?query=5809at5820	Nuclear polyadenylated RNA-binding protein NAB2, putative
5815at5820	Complete	Chromosome_12	1757519	1759198	-	762.9	492	https://www.orthodb.org/v10?query=5815at5820	Ribosome-binding factor A
5817at5820	Complete	Chromosome_12	1403138	1404880	+	585.7	473	https://www.orthodb.org/v10?query=5817at5820	Homocysteine-binding domain
5821at5820	Complete	Chromosome_7	1171288	1174155	-	638.9	747	https://www.orthodb.org/v10?query=5821at5820	PowCR01_020015200
5828at5820	Complete	Chromosome_1	380696	382420	+	914.5	526	https://www.orthodb.org/v10?query=5828at5820	Phenylalanyl-tRNA synthetase alpha chain
5832at5820	Complete	Chromosome_9	1139942	1142386	-	619.2	535	https://www.orthodb.org/v10?query=5832at5820	PowCR01_070030000
5833at5820	Complete	Chromosome_14	2346180	2348096	-	978.6	558	https://www.orthodb.org/v10?query=5833at5820	PowCR01_120052200
5836at5820	Complete	Chromosome_13	2490403	2491836	-	1018.8	441	https://www.orthodb.org/v10?query=5836at5820	RuvB-like helicase
5838at5820	Complete	Chromosome_9	871825	873446	+	922.0	441	https://www.orthodb.org/v10?query=5838at5820	RAP domain
5839at5820	Complete	Chromosome_13	2616150	2617901	-	648.5	481	https://www.orthodb.org/v10?query=5839at5820	Ubiquitin-activating enzyme, putative
5840at5820	Complete	Chromosome_8	557886	559505	-	762.7	532	https://www.orthodb.org/v10?query=5840at5820	Mitochondrial carrier protein, putative
5842at5820	Complete	Chromosome_14	2976213	2978116	-	832.7	499	https://www.orthodb.org/v10?query=5842at5820	Rab-GTPase-TBC domain
5844at5820	Complete	Chromosome_10	752762	754909	-	601.1	433	https://www.orthodb.org/v10?query=5844at5820	PowCR01_060007000
5846at5820	Complete	Chromosome_8	532219	534027	+	870.4	586	https://www.orthodb.org/v10?query=5846at5820	Aquaporin, putative
5848at5820	Complete	Chromosome_6	116083	118020	+	720.9	649	https://www.orthodb.org/v10?query=5848at5820	JmjC domain containing protein
5849at5820	Complete	Chromosome_9	1314551	1317593	+	536.4	528	https://www.orthodb.org/v10?query=5849at5820	hypothetical protein, conserved
5854at5820	Complete	Chromosome_11	1367185	1368805	+	833.8	440	https://www.orthodb.org/v10?query=5854at5820	Coatomer subunit delta
5855at5820	Complete	Chromosome_8	948744	950895	+	832.0	461	https://www.orthodb.org/v10?query=5855at5820	P-loop containing nucleoside triphosphate hydrolase
5859at5820	Complete	Chromosome_11	531179	533284	-	729.6	556	https://www.orthodb.org/v10?query=5859at5820	Q8IIM4_PLAF7
5868at5820	Complete	Chromosome_14	1885442	1888319	+	980.8	444	https://www.orthodb.org/v10?query=5868at5820	ATP-dependent RNA helicase DDX5, putative
5872at5820	Complete	Chromosome_14	1523285	1525042	+	667.4	472	https://www.orthodb.org/v10?query=5872at5820	PowCR01_130019300
5873at5820	Complete	Chromosome_13	1618003	1619727	-	721.8	383	https://www.orthodb.org/v10?query=5873at5820	RNA lariat debranching enzyme, putative
5880at5820	Complete	Chromosome_14	1831008	1832606	+	623.5	443	https://www.orthodb.org/v10?query=5880at5820	PowCR01_120065100
5892at5820	Complete	Chromosome_12	1351824	1354103	-	710.8	407	https://www.orthodb.org/v10?query=5892at5820	Nucleotidyltransferase, putative
5900at5820	Complete	Chromosome_11	373240	374859	-	842.9	458	https://www.orthodb.org/v10?query=5900at5820	DnaJ domain
5905at5820	Complete	Chromosome_14	1188348	1191462	+	823.2	478	https://www.orthodb.org/v10?query=5905at5820	Aspartic peptidase A1 family
5906at5820	Complete	Chromosome_11	452461	454860	-	589.9	830	https://www.orthodb.org/v10?query=5906at5820	PowCR01_090013300
5907at5820	Complete	Chromosome_6	332342	334930	+	692.6	630	https://www.orthodb.org/v10?query=5907at5820	PowCR01_110043000
5913at5820	Complete	Chromosome_14	3117391	3118947	+	815.4	434	https://www.orthodb.org/v10?query=5913at5820	Tubulin epsilon chain, putative
5915at5820	Complete	Chromosome_13	1451488	1453424	+	835.1	443	https://www.orthodb.org/v10?query=5915at5820	GINS, helical bundle-like domain superfamily
5917at5820	Complete	Chromosome_12	1682834	1684456	+	647.5	415	https://www.orthodb.org/v10?query=5917at5820	3-hydroxyisobutyryl-CoA hydrolase, mitochondrial
5919at5820	Complete	Chromosome_7	1140478	1142750	+	665.0	555	https://www.orthodb.org/v10?query=5919at5820	PowCR01_020014100
5931at5820	Complete	Chromosome_6	1254909	1256939	-	675.6	612	https://www.orthodb.org/v10?query=5931at5820	PowCR01_110021400
5947at5820	Complete	Chromosome_13	1627310	1629476	+	963.4	519	https://www.orthodb.org/v10?query=5947at5820	Phosphate transporter
5948at5820	Complete	Chromosome_13	232495	234446	-	677.5	580	https://www.orthodb.org/v10?query=5948at5820	PUB domain
5954at5820	Complete	Chromosome_13	779933	781675	+	540.2	495	https://www.orthodb.org/v10?query=5954at5820	PowCR01_140021500
5959at5820	Complete	Chromosome_10	1211660	1212970	-	733.4	379	https://www.orthodb.org/v10?query=5959at5820	RAP protein, putative
5960at5820	Complete	Chromosome_13	1646332	1647717	-	630.7	371	https://www.orthodb.org/v10?query=5960at5820	Inner membrane complex protein 1k, putative
5961at5820	Complete	Chromosome_11	434801	436537	+	617.7	469	https://www.orthodb.org/v10?query=5961at5820	tRNA m5C-methyltransferase, putative
5965at5820	Complete	Chromosome_12	608544	610012	-	721.0	426	https://www.orthodb.org/v10?query=5965at5820	Geranylgeranyl transferase type2 beta subunit, putative
5966at5820	Complete	Chromosome_9	563331	565178	-	679.3	590	https://www.orthodb.org/v10?query=5966at5820	tRNA (Adenine(58)-N(1))-methyltransferase non-catalytic subunit TRM6, putative
5967at5820	Complete	Chromosome_2	249029	250723	+	946.9	456	https://www.orthodb.org/v10?query=5967at5820	Pantothenate transporter
5970at5820	Complete	Chromosome_12	2005177	2007192	-	469.2	486	https://www.orthodb.org/v10?query=5970at5820	PowCR01_140067700
5972at5820	Complete	Chromosome_9	713218	715488	-	691.8	539	https://www.orthodb.org/v10?query=5972at5820	N-glycosylase/DNA lyase, putative
5979at5820	Complete	Chromosome_9	589262	591238	+	776.8	496	https://www.orthodb.org/v10?query=5979at5820	PowCR01_070015900
5982at5820	Complete	Chromosome_3	679236	681276	-	714.8	405	https://www.orthodb.org/v10?query=5982at5820	Zinc finger, RING/FYVE/PHD-type
5983at5820	Complete	Chromosome_13	1704569	1706119	+	755.5	449	https://www.orthodb.org/v10?query=5983at5820	tRNA guanosine-2'-O-methyltransferase, putative
5984at5820	Complete	Chromosome_13	1721906	1723684	-	757.9	521	https://www.orthodb.org/v10?query=5984at5820	UDP-N-acetylglucosamine pyrophosphorylase, putative
5985at5820	Complete	Chromosome_12	644538	646391	+	792.1	535	https://www.orthodb.org/v10?query=5985at5820	Serine--tRNA ligase, putative
5987at5820	Complete	Chromosome_2	171565	174911	-	808.2	437	https://www.orthodb.org/v10?query=5987at5820	WD40-repeat-containing domain superfamily
5990at5820	Complete	Chromosome_10	1284590	1287286	-	700.3	470	https://www.orthodb.org/v10?query=5990at5820	PowCR01_060019800
5993at5820	Complete	Chromosome_10	1302565	1304880	-	711.4	363	https://www.orthodb.org/v10?query=5993at5820	Phosphatidylinositol glycan, class A
5998at5820	Complete	Chromosome_14	230863	232686	+	795.9	467	https://www.orthodb.org/v10?query=5998at5820	PPR repeat protein
6001at5820	Complete	Chromosome_5	1075915	1078332	-	662.5	561	https://www.orthodb.org/v10?query=6001at5820	RAP protein, putative
6007at5820	Complete	Chromosome_11	1679077	1681152	+	670.0	608	https://www.orthodb.org/v10?query=6007at5820	PowCR01_090043400
6011at5820	Complete	Chromosome_13	315044	316783	-	777.9	397	https://www.orthodb.org/v10?query=6011at5820	V-type proton ATPase subunit H
6012at5820	Complete	Chromosome_14	427190	428584	+	237.1	104	https://www.orthodb.org/v10?query=6012at5820	Eukaryotic translation initiation factor 2 gamma subunit
6016at5820	Complete	Chromosome_11	1293855	1295720	+	758.2	515	https://www.orthodb.org/v10?query=6016at5820	Apical membrane antigen 1
6021at5820	Complete	Chromosome_12	1805394	1807072	-	839.8	397	https://www.orthodb.org/v10?query=6021at5820	Rab GDP dissociation inhibitor
6024at5820	Complete	Chromosome_8	824563	826514	+	686.0	520	https://www.orthodb.org/v10?query=6024at5820	Zinc finger protein, putative
6025at5820	Complete	Chromosome_14	2477830	2479734	-	759.6	544	https://www.orthodb.org/v10?query=6025at5820	snRNA-activating protein complex, subunit 3
6027at5820	Complete	Chromosome_13	566235	568229	+	709.8	594	https://www.orthodb.org/v10?query=6027at5820	Methionyl-tRNA formyltransferase, putative
6028at5820	Complete	Chromosome_2	558584	560590	+	713.5	584	https://www.orthodb.org/v10?query=6028at5820	PowCR01_040012200
6029at5820	Complete	Chromosome_6	128620	130032	+	859.9	409	https://www.orthodb.org/v10?query=6029at5820	Mitochondrial chaperone BCS1, putative
6036at5820	Complete	Chromosome_8	286958	288616	+	615.3	437	https://www.orthodb.org/v10?query=6036at5820	PowCR01_010018100
6046at5820	Complete	Chromosome_11	666039	667721	-	699.7	469	https://www.orthodb.org/v10?query=6046at5820	Tyrosine--tRNA ligase
6047at5820	Complete	Chromosome_13	1297602	1299272	-	717.5	458	https://www.orthodb.org/v10?query=6047at5820	Protein kinase, putative
6051at5820	Complete	Chromosome_14	1452603	1454114	+	779.3	414	https://www.orthodb.org/v10?query=6051at5820	GTPase Era, putative
6055at5820	Complete	Chromosome_4	316542	319177	-	727.9	634	https://www.orthodb.org/v10?query=6055at5820	Apical sushi protein
6058at5820	Complete	Chromosome_14	1690992	1692509	+	887.7	437	https://www.orthodb.org/v10?query=6058at5820	FACT complex subunit SSRP1
6059at5820	Complete	Chromosome_11	1582997	1584511	-	723.9	429	https://www.orthodb.org/v10?query=6059at5820	NADPH
6061at5820	Complete	Chromosome_14	2890053	2891792	+	596.6	568	https://www.orthodb.org/v10?query=6061at5820	PowCR01_120039600
6066at5820	Complete	Chromosome_14	2962988	2965085	-	709.8	469	https://www.orthodb.org/v10?query=6066at5820	Protein disulfide-isomerase
6067at5820	Complete	Chromosome_5	812647	814911	+	671.9	679	https://www.orthodb.org/v10?query=6067at5820	Zinc finger protein, putative
6070at5820	Complete	Chromosome_14	1724404	1727412	-	876.5	598	https://www.orthodb.org/v10?query=6070at5820	Protein prenyltransferase alpha subunit, putative
6080at5820	Complete	Chromosome_4	279071	281979	+	731.0	482	https://www.orthodb.org/v10?query=6080at5820	Ag-1 blood stage membrane protein homologue
6085at5820	Complete	Chromosome_8	833184	835182	+	267.7	470	https://www.orthodb.org/v10?query=6085at5820	Dynactin subunit 6, putative
6089at5820	Complete	Chromosome_9	168492	172720	+	787.9	696	https://www.orthodb.org/v10?query=6089at5820	PowCR01_070006000
6096at5820	Complete	Chromosome_4	268962	271133	-	779.1	520	https://www.orthodb.org/v10?query=6096at5820	ATP-dependent RNA helicase, putative
6098at5820	Complete	Chromosome_9	1006772	1008538	+	778.9	468	https://www.orthodb.org/v10?query=6098at5820	Splicing factor 3A subunit 3, putative
6106at5820	Complete	Chromosome_8	228458	232752	+	1056.8	527	https://www.orthodb.org/v10?query=6106at5820	Tubulin gamma chain
6109at5820	Complete	Chromosome_9	307305	309038	-	444.2	481	https://www.orthodb.org/v10?query=6109at5820	PowCR01_070008600
6115at5820	Complete	Chromosome_13	1828285	1829688	-	881.8	413	https://www.orthodb.org/v10?query=6115at5820	Isocitrate dehydrogenase
6116at5820	Complete	Chromosome_14	2241432	2242835	+	805.7	412	https://www.orthodb.org/v10?query=6116at5820	6-phosphogluconate dehydrogenase, decarboxylating
6119at5820	Complete	Chromosome_13	975402	977171	+	798.6	445	https://www.orthodb.org/v10?query=6119at5820	Plasmepsin V, putative
6120at5820	Complete	Chromosome_1	210869	213001	+	735.4	425	https://www.orthodb.org/v10?query=6120at5820	Transporter, putative
6133at5820	Complete	Chromosome_10	637709	639007	+	843.1	389	https://www.orthodb.org/v10?query=6133at5820	Enolase
6142at5820	Complete	Chromosome_12	1522462	1524628	+	829.0	528	https://www.orthodb.org/v10?query=6142at5820	PowCR01_140056300
6143at5820	Complete	Chromosome_11	1415405	1417210	+	455.6	486	https://www.orthodb.org/v10?query=6143at5820	PowCR01_090037800
6145at5820	Complete	Chromosome_11	1441502	1445467	+	756.0	947	https://www.orthodb.org/v10?query=6145at5820	PowCR01_090038300
6148at5820	Complete	Chromosome_14	906619	908888	+	855.8	457	https://www.orthodb.org/v10?query=6148at5820	Zinc finger, RING/FYVE/PHD-type
6165at5820	Complete	Chromosome_13	529975	531258	+	844.5	384	https://www.orthodb.org/v10?query=6165at5820	2-oxoisovalerate dehydrogenase subunit alpha
6169at5820	Complete	Chromosome_12	1912456	1914591	+	666.9	379	https://www.orthodb.org/v10?query=6169at5820	PowCR01_140064600
6186at5820	Complete	Chromosome_5	537498	539225	+	128.1	311	https://www.orthodb.org/v10?query=6186at5820	AP-2 complex subunit mu, C-terminal superfamily
6190at5820	Complete	Chromosome_6	1061117	1062890	-	875.3	419	https://www.orthodb.org/v10?query=6190at5820	3-oxoacyl-
6193at5820	Complete	Chromosome_12	857096	858667	+	719.6	444	https://www.orthodb.org/v10?query=6193at5820	Inner membrane complex protein 1h, putative
6197at5820	Complete	Chromosome_13	268787	270736	-	671.1	438	https://www.orthodb.org/v10?query=6197at5820	AAR2, C-terminal
6204at5820	Complete	Chromosome_11	1187603	1189558	+	873.6	467	https://www.orthodb.org/v10?query=6204at5820	Armadillo repeat protein PF16, putative
6211at5820	Complete	Chromosome_11	703174	704955	+	831.9	401	https://www.orthodb.org/v10?query=6211at5820	Nop domain
6216at5820	Complete	Chromosome_12	641551	643515	+	898.7	524	https://www.orthodb.org/v10?query=6216at5820	Serpentine receptor, putative
6227at5820	Complete	Chromosome_14	2176839	2178728	-	709.9	560	https://www.orthodb.org/v10?query=6227at5820	Dynactin subunit 4, putative
6232at5820	Complete	Chromosome_5	316768	318360	-	823.8	435	https://www.orthodb.org/v10?query=6232at5820	Nuclear pore localisation protein NPL4, C-terminal
6234at5820	Complete	Chromosome_7	1211656	1213513	+	714.4	444	https://www.orthodb.org/v10?query=6234at5820	Actin-like protein, putative
6235at5820	Complete	Chromosome_9	576962	579025	-	742.6	527	https://www.orthodb.org/v10?query=6235at5820	NAD kinase/diacylglycerol kinase-like domain superfamily
6236at5820	Complete	Chromosome_1	330737	332704	+	762.8	552	https://www.orthodb.org/v10?query=6236at5820	PowCR01_020008700
6238at5820	Complete	Chromosome_12	1484426	1485904	+	816.9	401	https://www.orthodb.org/v10?query=6238at5820	Serine hydroxymethyltransferase
6240at5820	Complete	Chromosome_14	667411	668820	+	897.5	423	https://www.orthodb.org/v10?query=6240at5820	Glutamate dehydrogenase
6242at5820	Complete	Chromosome_14	2051623	2053122	-	935.2	468	https://www.orthodb.org/v10?query=6242at5820	Signal recognition particle 54 kDa protein
6244at5820	Complete	Chromosome_13	289566	290999	-	812.7	436	https://www.orthodb.org/v10?query=6244at5820	PowCR01_140009000
6247at5820	Complete	Chromosome_14	924975	926426	-	862.2	431	https://www.orthodb.org/v10?query=6247at5820	Nucleolar GTP-binding protein 2
6254at5820	Complete	Chromosome_1	413762	415099	-	818.9	399	https://www.orthodb.org/v10?query=6254at5820	WD40-repeat-containing domain
6264at5820	Complete	Chromosome_2	271593	273005	+	770.1	416	https://www.orthodb.org/v10?query=6264at5820	Adenylosuccinate lyase
6270at5820	Complete	Chromosome_6	329539	331724	-	600.3	389	https://www.orthodb.org/v10?query=6270at5820	GTP1/OBG domain
6274at5820	Complete	Chromosome_6	225640	227445	-	523.3	524	https://www.orthodb.org/v10?query=6274at5820	Cyclin dependent kinase binding protein
6276at5820	Complete	Chromosome_7	958888	960693	-	874.5	556	https://www.orthodb.org/v10?query=6276at5820	WD40-repeat-containing domain
6278at5820	Complete	Chromosome_10	618439	619989	+	831.1	427	https://www.orthodb.org/v10?query=6278at5820	Methionine aminopeptidase
6279at5820	Complete	Chromosome_13	1542079	1543977	+	873.0	453	https://www.orthodb.org/v10?query=6279at5820	26S proteasome regulatory subunit RPN3, putative
6284at5820	Complete	Chromosome_3	194429	196207	+	698.1	502	https://www.orthodb.org/v10?query=6284at5820	RBR-type E3 ubiquitin transferase
6295at5820	Complete	Chromosome_6	873808	876186	+	950.1	653	https://www.orthodb.org/v10?query=6295at5820	mRNA binding Pumilio-homology domain protein, putative
6305at5820	Complete	Chromosome_8	1034416	1036424	+	757.6	395	https://www.orthodb.org/v10?query=6305at5820	Alpha/beta hydrolase, putative
6310at5820	Complete	Chromosome_9	1116418	1119774	-	777.9	698	https://www.orthodb.org/v10?query=6310at5820	PowCR01_070029200
6313at5820	Complete	Chromosome_10	360627	362479	-	1089.8	444	https://www.orthodb.org/v10?query=6313at5820	Tubulin beta chain
6317at5820	Complete	Chromosome_12	653669	656431	+	703.2	476	https://www.orthodb.org/v10?query=6317at5820	PowCR01_140036800
6320at5820	Complete	Chromosome_13	619133	620524	-	787.2	414	https://www.orthodb.org/v10?query=6320at5820	PowCR01_140016900
6323at5820	Complete	Chromosome_10	1109796	1111604	-	666.5	473	https://www.orthodb.org/v10?query=6323at5820	WD40-repeat-containing domain
6329at5820	Complete	Chromosome_14	2714846	2717284	-	551.7	698	https://www.orthodb.org/v10?query=6329at5820	Transcription factor with AP2 domain(S)
6332at5820	Complete	Chromosome_14	1077359	1079720	-	942.4	486	https://www.orthodb.org/v10?query=6332at5820	PowCR01_130029400
6335at5820	Complete	Chromosome_14	1773275	1775193	+	835.9	490	https://www.orthodb.org/v10?query=6335at5820	PowCR01_120066300
6337at5820	Complete	Chromosome_2	404283	406354	-	879.9	407	https://www.orthodb.org/v10?query=6337at5820	ATP-dependent RNA helicase UAP56, putative
6342at5820	Complete	Chromosome_14	2750957	2752420	+	793.5	388	https://www.orthodb.org/v10?query=6342at5820	1-deoxy-D-xylulose 5-phosphate reductoisomerase
6345at5820	Complete	Chromosome_10	692425	694214	+	841.8	460	https://www.orthodb.org/v10?query=6345at5820	3-hydroxyisobutyryl-CoA hydrolase, mitochondrial
6346at5820	Complete	Chromosome_10	445166	447124	-	735.1	455	https://www.orthodb.org/v10?query=6346at5820	PowCR01_080018000
6349at5820	Complete	Chromosome_3	559333	562249	+	483.7	499	https://www.orthodb.org/v10?query=6349at5820	PowCR01_080032900
6354at5820	Complete	Chromosome_13	489929	491608	-	660.3	284	https://www.orthodb.org/v10?query=6354at5820	26S protease regulatory subunit 7, putative
6357at5820	Complete	Chromosome_3	555037	558683	-	738.9	433	https://www.orthodb.org/v10?query=6357at5820	PowCR01_080033000
6358at5820	Complete	Chromosome_12	2099851	2101965	+	1035.3	574	https://www.orthodb.org/v10?query=6358at5820	DEAD/DEAH box ATP-dependent RNA helicase, putative
6363at5820	Complete	Chromosome_5	1163410	1165071	-	880.9	454	https://www.orthodb.org/v10?query=6363at5820	Eukaryotic translation initiation factor 3 subunit E
6364at5820	Complete	Chromosome_13	1908959	1910881	+	808.6	521	https://www.orthodb.org/v10?query=6364at5820	Ethanolamine-phosphate cytidylyltransferase
6365at5820	Complete	Chromosome_9	1195695	1198461	-	737.9	532	https://www.orthodb.org/v10?query=6365at5820	Leucine-rich repeat protein
6366at5820	Complete	Chromosome_11	400685	403234	+	632.8	545	https://www.orthodb.org/v10?query=6366at5820	C2 domain
6367at5820	Complete	Chromosome_13	2174345	2175793	+	817.2	403	https://www.orthodb.org/v10?query=6367at5820	Adenylosuccinate synthetase
6370at5820	Complete	Chromosome_13	768048	769646	+	596.7	428	https://www.orthodb.org/v10?query=6370at5820	Thioredoxin domain
6375at5820	Complete	Chromosome_11	1470602	1471876	-	776.9	370	https://www.orthodb.org/v10?query=6375at5820	UVB-resistance protein UVR8 homologue
6379at5820	Complete	Chromosome_14	1142153	1143787	+	939.3	454	https://www.orthodb.org/v10?query=6379at5820	Ribosomal protein L15
6387at5820	Complete	Chromosome_11	1107785	1109938	+	783.4	460	https://www.orthodb.org/v10?query=6387at5820	Nucleotide-binding protein
6388at5820	Complete	Chromosome_3	513751	516258	+	895.9	603	https://www.orthodb.org/v10?query=6388at5820	Zinc finger protein
6389at5820	Complete	Chromosome_3	870816	872338	+	950.0	398	https://www.orthodb.org/v10?query=6389at5820	ATP-dependent RNA helicase DDX6
6394at5820	Complete	Chromosome_13	1536679	1540349	+	724.2	429	https://www.orthodb.org/v10?query=6394at5820	LMBR1-like membrane protein
6396at5820	Complete	Chromosome_8	1062306	1064060	-	704.4	396	https://www.orthodb.org/v10?query=6396at5820	Nucleoside transporter 2, putative
6401at5820	Complete	Chromosome_8	1237287	1239500	-	803.8	629	https://www.orthodb.org/v10?query=6401at5820	GPI-anchored micronemal antigen, putative
6402at5820	Complete	Chromosome_2	423065	424653	-	785.3	398	https://www.orthodb.org/v10?query=6402at5820	Monocarboxylate transporter, putative
6412at5820	Complete	Chromosome_6	855159	857108	+	726.6	550	https://www.orthodb.org/v10?query=6412at5820	Cleavage stimulation factor subunit 1, putative
6418at5820	Complete	Chromosome_2	735440	736996	-	739.8	438	https://www.orthodb.org/v10?query=6418at5820	PowCR01_040008200
6421at5820	Complete	Chromosome_6	362634	363875	+	804.2	387	https://www.orthodb.org/v10?query=6421at5820	Ornithine aminotransferase
6428at5820	Complete	Chromosome_14	389591	391591	+	777.9	564	https://www.orthodb.org/v10?query=6428at5820	Phosphatidate cytidylyltransferase
6448at5820	Complete	Chromosome_14	590625	592184	+	712.3	350	https://www.orthodb.org/v10?query=6448at5820	mRNA capping enzyme
6450at5820	Complete	Chromosome_11	199105	201036	-	510.8	567	https://www.orthodb.org/v10?query=6450at5820	WD40-repeat-containing domain
6452at5820	Complete	Chromosome_6	761938	764166	+	730.6	568	https://www.orthodb.org/v10?query=6452at5820	PowCR01_110033400
6456at5820	Complete	Chromosome_14	1654046	1655704	+	835.1	414	https://www.orthodb.org/v10?query=6456at5820	Allantoicase, putative
6459at5820	Missing
6461at5820	Complete	Chromosome_3	933190	937005	-	433.6	796	https://www.orthodb.org/v10?query=6461at5820	PowCR01_080024100
6463at5820	Complete	Chromosome_9	1298867	1302574	-	412.3	709	https://www.orthodb.org/v10?query=6463at5820	ribosomal protein S6
6472at5820	Complete	Chromosome_13	487510	488820	+	896.3	408	https://www.orthodb.org/v10?query=6472at5820	AP-1 complex subunit mu-1, putative
6477at5820	Complete	Chromosome_13	1344808	1346277	-	804.9	400	https://www.orthodb.org/v10?query=6477at5820	DEAD/DEAH box ATP-dependent RNA helicase, putative
6482at5820	Complete	Chromosome_10	867637	869676	-	818.5	575	https://www.orthodb.org/v10?query=6482at5820	RNA helicase, putative
6485at5820	Complete	Chromosome_11	196766	198351	+	702.3	358	https://www.orthodb.org/v10?query=6485at5820	PowCR01_090006400
6487at5820	Complete	Chromosome_10	1030043	1031530	+	694.3	410	https://www.orthodb.org/v10?query=6487at5820	PowCR01_060012700
6488at5820	Complete	Chromosome_13	1269310	1271430	+	500.3	523	https://www.orthodb.org/v10?query=6488at5820	W7A308_9APIC
6493at5820	Complete	Chromosome_3	353548	355041	+	731.9	404	https://www.orthodb.org/v10?query=6493at5820	DNA polymerase epsilon subunit b, putative
6501at5820	Complete	Chromosome_11	736068	737731	+	724.2	375	https://www.orthodb.org/v10?query=6501at5820	AP-4 complex subunit mu, putative
6503at5820	Complete	Chromosome_13	1287893	1289407	-	855.8	385	https://www.orthodb.org/v10?query=6503at5820	Elongation factor Tu
6506at5820	Complete	Chromosome_10	1195676	1197340	+	694.0	504	https://www.orthodb.org/v10?query=6506at5820	WD40/YVTN repeat-like-containing domain superfamily
6508at5820	Complete	Chromosome_14	1101957	1104383	+	1054.6	767	https://www.orthodb.org/v10?query=6508at5820	Metabolite/drug transporter, putative
6510at5820	Complete	Chromosome_2	703261	706586	-	822.2	615	https://www.orthodb.org/v10?query=6510at5820	A0A077TKW4_PLACH
6511at5820	Complete	Chromosome_10	715877	717433	+	836.7	434	https://www.orthodb.org/v10?query=6511at5820	Winged helix-like DNA-binding domain superfamily
6512at5820	Complete	Chromosome_14	726981	728378	-	915.8	388	https://www.orthodb.org/v10?query=6512at5820	H/ACA ribonucleoprotein complex subunit 4, putative
6520at5820	Complete	Chromosome_3	712255	714081	-	766.5	441	https://www.orthodb.org/v10?query=6520at5820	GINS, helical bundle-like domain superfamily
6522at5820	Complete	Chromosome_10	1448694	1451645	-	886.4	481	https://www.orthodb.org/v10?query=6522at5820	MFS transporter, PAT family, solute carrier family 33 (Acetyl-CoA transporter), member 1
6526at5820	Complete	Chromosome_13	2596388	2597818	+	592.8	429	https://www.orthodb.org/v10?query=6526at5820	Exosome complex component RRP45, putative
6528at5820	Complete	Chromosome_11	1780086	1782397	-	208.3	388	https://www.orthodb.org/v10?query=6528at5820	PowCR01_090046300
6531at5820	Complete	Chromosome_13	855103	856459	+	703.9	345	https://www.orthodb.org/v10?query=6531at5820	2-oxoglutarate dehydrogenase E2 component (Dihydrolipoamide succinyltransferase)
6533at5820	Complete	Chromosome_14	2919192	2920870	-	727.6	417	https://www.orthodb.org/v10?query=6533at5820	Diacylglycerol kinase
6539at5820	Complete	Chromosome_5	588923	590589	-	679.2	351	https://www.orthodb.org/v10?query=6539at5820	Tubulin--tyrosine ligase, putative
6540at5820	Complete	Chromosome_5	653968	655335	-	811.9	389	https://www.orthodb.org/v10?query=6540at5820	GDP-fucose transporter
6544at5820	Complete	Chromosome_12	994254	996434	+	684.0	530	https://www.orthodb.org/v10?query=6544at5820	WD40/YVTN repeat-like-containing domain superfamily
6546at5820	Complete	Chromosome_6	182215	184533	+	706.2	645	https://www.orthodb.org/v10?query=6546at5820	PowCR01_110046300
6549at5820	Complete	Chromosome_11	838382	840099	-	832.7	429	https://www.orthodb.org/v10?query=6549at5820	PowCR01_090023500
6554at5820	Complete	Chromosome_11	948590	950703	+	730.3	401	https://www.orthodb.org/v10?query=6554at5820	Endoplasmic reticulum oxidoreductin
6562at5820	Complete	Chromosome_10	1351196	1353280	+	554.7	341	https://www.orthodb.org/v10?query=6562at5820	Aspartic peptidase A1 family
6564at5820	Complete	Chromosome_9	1021860	1023619	-	760.2	403	https://www.orthodb.org/v10?query=6564at5820	Serine/threonine-protein phosphatase
6570at5820	Complete	Chromosome_14	1253539	1256874	+	901.1	612	https://www.orthodb.org/v10?query=6570at5820	Inner membrane complex suture component, putative
6574at5820	Complete	Chromosome_7	772953	775263	-	523.2	346	https://www.orthodb.org/v10?query=6574at5820	Thioredoxin-like protein
6576at5820	Complete	Chromosome_5	167648	169498	+	640.7	392	https://www.orthodb.org/v10?query=6576at5820	ATP-dependent helicase, putative
6577at5820	Complete	Chromosome_8	196580	198610	+	600.4	547	https://www.orthodb.org/v10?query=6577at5820	Peptidyl-prolyl cis-trans isomerase
6590at5820	Complete	Chromosome_12	1129821	1131685	-	605.0	456	https://www.orthodb.org/v10?query=6590at5820	PowCR01_140047700
6594at5820	Complete	Chromosome_14	2247247	2249749	-	647.3	350	https://www.orthodb.org/v10?query=6594at5820	PPM-type phosphatase domain
6608at5820	Complete	Chromosome_11	1168878	1170194	+	912.7	401	https://www.orthodb.org/v10?query=6608at5820	26S Proteasome regulatory subunit 6A
6609at5820	Complete	Chromosome_10	347208	348666	-	976.7	437	https://www.orthodb.org/v10?query=6609at5820	26S protease regulatory subunit 4, putative
6610at5820	Complete	Chromosome_2	388714	390610	-	684.7	390	https://www.orthodb.org/v10?query=6610at5820	PowCR01_040016300
6622at5820	Complete	Chromosome_14	2143301	2144872	+	579.9	433	https://www.orthodb.org/v10?query=6622at5820	Aminomethyltransferase, putative
6625at5820	Complete	Chromosome_13	2663424	2665151	-	912.8	544	https://www.orthodb.org/v10?query=6625at5820	Signal recognition particle receptor alpha subunit
6628at5820	Complete	Chromosome_9	430577	432043	+	698.6	424	https://www.orthodb.org/v10?query=6628at5820	Subpellicular microtubule protein 1, putative
6630at5820	Complete	Chromosome_14	1665462	1667539	+	759.1	429	https://www.orthodb.org/v10?query=6630at5820	Major facilitator superfamily
6632at5820	Complete	Chromosome_9	1320344	1323289	+	389.4	653	https://www.orthodb.org/v10?query=6632at5820	PowCR01_070035300
6634at5820	Complete	Chromosome_14	1244017	1245402	+	806.0	389	https://www.orthodb.org/v10?query=6634at5820	Succinate--CoA ligase
6638at5820	Complete	Chromosome_10	1172131	1174845	-	588.1	739	https://www.orthodb.org/v10?query=6638at5820	Partial cleavage stimulation factor domain
6639at5820	Complete	Chromosome_11	1710327	1712171	-	666.8	514	https://www.orthodb.org/v10?query=6639at5820	Methyltransferase, putative
6645at5820	Complete	Chromosome_14	797711	800134	-	857.0	586	https://www.orthodb.org/v10?query=6645at5820	Thioredoxin-like protein, putative
6647at5820	Complete	Chromosome_5	678909	680951	+	577.5	370	https://www.orthodb.org/v10?query=6647at5820	Pseudouridine synthase I, TruA
6648at5820	Complete	Chromosome_14	1660097	1662295	-	645.7	600	https://www.orthodb.org/v10?query=6648at5820	Adaptor complexes medium subunit family
6651at5820	Complete	Chromosome_14	71367	72686	+	722.3	374	https://www.orthodb.org/v10?query=6651at5820	Choline kinase
6653at5820	Complete	Chromosome_5	878067	879758	+	649.8	445	https://www.orthodb.org/v10?query=6653at5820	Ribosomal large subunit pseudouridylate synthase, putative
6657at5820	Complete	Chromosome_4	907055	908797	+	924.1	534	https://www.orthodb.org/v10?query=6657at5820	Winged helix-like DNA-binding domain superfamily
6667at5820	Complete	Chromosome_12	182300	183967	-	657.3	433	https://www.orthodb.org/v10?query=6667at5820	Threonylcarbamoyl-AMP synthase, putative
6674at5820	Complete	Chromosome_14	516576	518063	-	725.3	377	https://www.orthodb.org/v10?query=6674at5820	Glycylpeptide N-tetradecanoyltransferase
6677at5820	Complete	Chromosome_13	226671	228289	-	723.9	398	https://www.orthodb.org/v10?query=6677at5820	CorA-like Mg2+ transporter protein, putative
6685at5820	Complete	Chromosome_3	942544	945297	+	649.9	615	https://www.orthodb.org/v10?query=6685at5820	Regulator of initiation factor 2, putative
6686at5820	Missing
6688at5820	Complete	Chromosome_12	476579	478369	-	642.8	416	https://www.orthodb.org/v10?query=6688at5820	PowCR01_130017300
6690at5820	Complete	Chromosome_2	750051	751736	-	931.5	488	https://www.orthodb.org/v10?query=6690at5820	ATP-dependent RNA helicase DDX47, putative
6699at5820	Complete	Chromosome_2	223471	224847	+	719.9	398	https://www.orthodb.org/v10?query=6699at5820	Winged helix-like DNA-binding domain superfamily
6703at5820	Complete	Chromosome_14	2915749	2918005	-	544.5	434	https://www.orthodb.org/v10?query=6703at5820	PowCR01_120039000
6709at5820	Complete	Chromosome_4	461993	463956	-	637.2	363	https://www.orthodb.org/v10?query=6709at5820	Actin-like protein, putative
6717at5820	Complete	Chromosome_14	1085602	1087035	+	772.0	433	https://www.orthodb.org/v10?query=6717at5820	CorA-like Mg2+ transporter protein, putative
6719at5820	Complete	Chromosome_11	439700	441679	-	715.4	473	https://www.orthodb.org/v10?query=6719at5820	WW domain
6726at5820	Complete	Chromosome_1	215775	217505	+	829.5	442	https://www.orthodb.org/v10?query=6726at5820	Novel putative transporter 1
6736at5820	Complete	Chromosome_11	812585	814129	-	515.1	423	https://www.orthodb.org/v10?query=6736at5820	PowCR01_090023000
6739at5820	Complete	Chromosome_14	534059	535987	-	664.9	607	https://www.orthodb.org/v10?query=6739at5820	Ribosomal protein S5 domain 2-type fold
6750at5820	Complete	Chromosome_8	703504	704682	-	760.3	368	https://www.orthodb.org/v10?query=6750at5820	PowCR01_140027300
6751at5820	Complete	Chromosome_14	1414022	1415311	+	768.4	383	https://www.orthodb.org/v10?query=6751at5820	Cytochrome c oxidase assembly protein subunit 15
6754at5820	Complete	Chromosome_8	525060	526957	-	750.4	417	https://www.orthodb.org/v10?query=6754at5820	PPM-type phosphatase domain
6756at5820	Complete	Chromosome_12	822960	827711	-	614.1	832	https://www.orthodb.org/v10?query=6756at5820	unspecified product
6759at5820	Complete	Chromosome_11	1323045	1324313	-	715.4	361	https://www.orthodb.org/v10?query=6759at5820	Protein disulfide isomerase
6760at5820	Complete	Chromosome_9	494162	495502	+	660.2	303	https://www.orthodb.org/v10?query=6760at5820	Cytosolic Fe-S cluster assembly factor NBP35, putative
6761at5820	Complete	Chromosome_13	279992	281700	-	529.8	403	https://www.orthodb.org/v10?query=6761at5820	PowCR01_140008700
6772at5820	Complete	Chromosome_11	619895	621349	-	743.4	377	https://www.orthodb.org/v10?query=6772at5820	WD40-repeat-containing domain
6774at5820	Complete	Chromosome_2	432043	434085	-	671.4	434	https://www.orthodb.org/v10?query=6774at5820	PowCR01_040015200
6777at5820	Complete	Chromosome_9	1189645	1191318	+	728.6	470	https://www.orthodb.org/v10?query=6777at5820	Procollagen lysine 5-dioxygenase, putative
6781at5820	Complete	Chromosome_10	1257383	1258474	+	632.6	315	https://www.orthodb.org/v10?query=6781at5820	MORN motif
6786at5820	Complete	Chromosome_9	849514	851292	+	564.4	474	https://www.orthodb.org/v10?query=6786at5820	CRAL-TRIO lipid binding domain
6790at5820	Complete	Chromosome_10	1153273	1154430	-	774.0	353	https://www.orthodb.org/v10?query=6790at5820	Ribosomal protein L3
6793at5820	Complete	Chromosome_13	1044554	1045864	-	784.0	340	https://www.orthodb.org/v10?query=6793at5820	Ribose-phosphate pyrophosphokinase
6797at5820	Complete	Chromosome_3	545830	548181	-	376.7	491	https://www.orthodb.org/v10?query=6797at5820	A0A2P9GF17_9APIC
6801at5820	Complete	Chromosome_13	2539950	2541539	-	734.8	436	https://www.orthodb.org/v10?query=6801at5820	Bifunctional polynucleotide phosphatase/kinase
6804at5820	Complete	Chromosome_14	264402	267070	+	879.9	586	https://www.orthodb.org/v10?query=6804at5820	Pre-mRNA-splicing factor 38B, putative
6813at5820	Complete	Chromosome_9	1070967	1072954	-	723.1	435	https://www.orthodb.org/v10?query=6813at5820	Monocarboxylate transporter, putative
6814at5820	Complete	Chromosome_13	1036713	1038530	-	708.3	398	https://www.orthodb.org/v10?query=6814at5820	Dihydrofolate synthase/folylpolyglutamate synthase
6821at5820	Complete	Chromosome_9	903361	904566	+	793.3	369	https://www.orthodb.org/v10?query=6821at5820	S-adenosylmethionine synthase
6825at5820	Complete	Chromosome_7	725295	727215	+	715.0	403	https://www.orthodb.org/v10?query=6825at5820	Pyridoxal phosphate-dependent transferase
6832at5820	Complete	Chromosome_14	2080900	2082246	-	606.7	387	https://www.orthodb.org/v10?query=6832at5820	PowCR01_120058700
6833at5820	Complete	Chromosome_8	746015	747487	-	619.4	375	https://www.orthodb.org/v10?query=6833at5820	WD40-repeat-containing domain
6834at5820	Complete	Chromosome_6	151054	152382	+	682.1	390	https://www.orthodb.org/v10?query=6834at5820	Phenylalanyl-tRNA synthetase alpha chain
6835at5820	Complete	Chromosome_13	836562	838442	+	902.1	475	https://www.orthodb.org/v10?query=6835at5820	Rab-GTPase-TBC domain
6841at5820	Complete	Chromosome_3	860812	862098	+	527.6	393	https://www.orthodb.org/v10?query=6841at5820	Nicotinamidase, putative
6844at5820	Complete	Chromosome_12	1325486	1327338	-	653.1	448	https://www.orthodb.org/v10?query=6844at5820	Phenylalanyl-tRNA synthetase alpha chain
6852at5820	Complete	Chromosome_2	205891	207402	-	841.9	434	https://www.orthodb.org/v10?query=6852at5820	MFS transporter, SP family, sugar
6857at5820	Complete	Chromosome_4	1040469	1041638	+	898.8	380	https://www.orthodb.org/v10?query=6857at5820	Eukaryotic initiation factor 4A-III
6860at5820	Complete	Chromosome_14	1533328	1534943	+	683.2	347	https://www.orthodb.org/v10?query=6860at5820	DnaJ domain
6861at5820	Complete	Chromosome_10	694842	696590	-	499.4	456	https://www.orthodb.org/v10?query=6861at5820	GRASP55/65
6876at5820	Complete	Chromosome_6	348009	349367	+	575.3	378	https://www.orthodb.org/v10?query=6876at5820	Sorting assembly machinery 50 kDa subunit, putative
6878at5820	Complete	Chromosome_12	1800561	1802306	+	629.6	450	https://www.orthodb.org/v10?query=6878at5820	Protein geranylgeranyltransferase type II, alpha subunit, putative
6879at5820	Complete	Chromosome_14	458795	460958	+	529.3	496	https://www.orthodb.org/v10?query=6879at5820	PowCR01_130045300
6896at5820	Complete	Chromosome_14	1021654	1022856	-	703.3	328	https://www.orthodb.org/v10?query=6896at5820	Protein arginine N-methyltransferase 1
6897at5820	Complete	Chromosome_14	2553716	2555103	-	809.5	363	https://www.orthodb.org/v10?query=6897at5820	Cytochrome c1, putative
6899at5820	Complete	Chromosome_5	940248	941696	+	853.5	416	https://www.orthodb.org/v10?query=6899at5820	Inner membrane complex protein, putative
6903at5820	Complete	Chromosome_3	930642	932414	-	717.4	507	https://www.orthodb.org/v10?query=6903at5820	mRNA triphosphatase Cet1-like
6904at5820	Complete	Chromosome_6	674117	676371	+	894.4	549	https://www.orthodb.org/v10?query=6904at5820	Kinetochore protein NDC80, putative
6906at5820	Complete	Chromosome_10	1163785	1165611	+	771.4	521	https://www.orthodb.org/v10?query=6906at5820	Protoporphyrinogen oxidase
6909at5820	Complete	Chromosome_14	279175	280669	+	668.9	349	https://www.orthodb.org/v10?query=6909at5820	PowCR01_130048800
6920at5820	Complete	Chromosome_8	268858	270695	-	723.9	426	https://www.orthodb.org/v10?query=6920at5820	Pseudouridine synthase I, TruA
6927at5820	Complete	Chromosome_12	310830	313235	+	348.5	536	https://www.orthodb.org/v10?query=6927at5820	PowCR01_130013400
6929at5820	Complete	Chromosome_11	414796	419552	+	806.2	1428	https://www.orthodb.org/v10?query=6929at5820	Asparagine-rich antigen
6930at5820	Complete	Chromosome_7	954783	956339	+	745.3	374	https://www.orthodb.org/v10?query=6930at5820	Obg-like ATPase 1
6934at5820	Complete	Chromosome_4	790723	792981	+	813.5	694	https://www.orthodb.org/v10?query=6934at5820	PowCR01_050024100
6938at5820	Missing
6939at5820	Complete	Chromosome_12	1559156	1560619	+	570.1	349	https://www.orthodb.org/v10?query=6939at5820	PowCR01_140057300
6940at5820	Complete	Chromosome_1	202535	204133	+	590.1	294	https://www.orthodb.org/v10?query=6940at5820	4-hydroxy-3-methylbut-2-enyl diphosphate reductase
6942at5820	Complete	Chromosome_10	822607	824592	-	604.5	460	https://www.orthodb.org/v10?query=6942at5820	S-adenosyl-L-methionine-dependent methyltransferase
6946at5820	Complete	Chromosome_6	612470	614394	+	614.4	445	https://www.orthodb.org/v10?query=6946at5820	PowCR01_110036500
6955at5820	Complete	Chromosome_13	644713	646388	+	426.3	475	https://www.orthodb.org/v10?query=6955at5820	PowCR01_140017900
6967at5820	Complete	Chromosome_7	1232274	1234671	-	670.6	487	https://www.orthodb.org/v10?query=6967at5820	TatSF1-like
6972at5820	Complete	Chromosome_6	485116	487065	-	631.0	590	https://www.orthodb.org/v10?query=6972at5820	PowCR01_110039500
6973at5820	Complete	Chromosome_10	857675	859741	-	585.7	572	https://www.orthodb.org/v10?query=6973at5820	PowCR01_060009300
6975at5820	Complete	Chromosome_14	2825369	2826762	+	906.5	384	https://www.orthodb.org/v10?query=6975at5820	Eukaryotic initiation factor 4A
6978at5820	Complete	Chromosome_1	451236	453117	-	616.3	369	https://www.orthodb.org/v10?query=6978at5820	TatD-like deoxyribonuclease, putative
6980at5820	Complete	Chromosome_11	986629	988116	+	705.2	433	https://www.orthodb.org/v10?query=6980at5820	Vacuolar membrane protein-related, putative
6981at5820	Complete	Chromosome_13	1398270	1399841	+	812.7	489	https://www.orthodb.org/v10?query=6981at5820	Chaperone binding protein, putative
6994at5820	Complete	Chromosome_2	219689	222252	+	504.8	570	https://www.orthodb.org/v10?query=6994at5820	PowCR01_040020100
6996at5820	Complete	Chromosome_7	1282912	1285515	+	879.7	618	https://www.orthodb.org/v10?query=6996at5820	Pseudouridine synthase, TruD
6999at5820	Complete	Chromosome_3	524156	526085	-	724.2	337	https://www.orthodb.org/v10?query=6999at5820	Glycogen synthase kinase 3
7002at5820	Complete	Chromosome_5	529936	531900	-	809.4	531	https://www.orthodb.org/v10?query=7002at5820	Glutathione synthetase
7009at5820	Complete	Chromosome_12	1436792	1439348	-	504.9	407	https://www.orthodb.org/v10?query=7009at5820	Aspartyl protease, putative
7015at5820	Complete	Chromosome_3	372631	377433	+	438.8	375	https://www.orthodb.org/v10?query=7015at5820	PowCR01_080038000
7030at5820	Complete	Chromosome_14	2360876	2362132	-	805.3	386	https://www.orthodb.org/v10?query=7030at5820	Vacuolar protein sorting-associated protein 4, putative
7042at5820	Complete	Chromosome_13	1129365	1133045	-	965.7	1053	https://www.orthodb.org/v10?query=7042at5820	PowCR01_120031000
7054at5820	Complete	Chromosome_2	176566	178296	+	548.4	349	https://www.orthodb.org/v10?query=7054at5820	5'-3' exonuclease, N-terminal
7059at5820	Complete	Chromosome_13	511395	512603	+	641.3	318	https://www.orthodb.org/v10?query=7059at5820	Malonyl CoA-acyl carrier protein transacylase
7060at5820	Complete	Chromosome_14	2922353	2924562	-	645.8	432	https://www.orthodb.org/v10?query=7060at5820	PowCR01_120038800
7061at5820	Complete	Chromosome_11	1156436	1158262	+	821.0	420	https://www.orthodb.org/v10?query=7061at5820	Transporter, putative
7062at5820	Complete	Chromosome_14	918431	919996	-	719.1	415	https://www.orthodb.org/v10?query=7062at5820	Actin
7063at5820	Complete	Chromosome_14	2625454	2626599	-	623.5	292	https://www.orthodb.org/v10?query=7063at5820	V-type proton ATPase subunit
7064at5820	Complete	Chromosome_11	558926	561031	-	623.1	336	https://www.orthodb.org/v10?query=7064at5820	Glycerol-3-phosphate dehydrogenase
7065at5820	Complete	Chromosome_12	1459833	1461482	+	498.7	352	https://www.orthodb.org/v10?query=7065at5820	PIH1 domain-containing protein, putative
7066at5820	Complete	Chromosome_11	1702091	1703488	-	783.3	418	https://www.orthodb.org/v10?query=7066at5820	Coproporphyrinogen III oxidase
7067at5820	Complete	Chromosome_10	125938	127596	+	497.4	489	https://www.orthodb.org/v10?query=7067at5820	PowCR01_080007800
7078at5820	Complete	Chromosome_3	384374	386875	+	487.5	502	https://www.orthodb.org/v10?query=7078at5820	Dual specificity protein phosphatase
7079at5820	Complete	Chromosome_9	415204	417429	+	602.2	563	https://www.orthodb.org/v10?query=7079at5820	PowCR01_070011400
7085at5820	Complete	Chromosome_13	1549169	1550392	+	715.4	365	https://www.orthodb.org/v10?query=7085at5820	Elongation factor 1-gamma, putative
7088at5820	Complete	Chromosome_11	970107	971375	-	656.2	354	https://www.orthodb.org/v10?query=7088at5820	Ethanolamine kinase
7097at5820	Complete	Chromosome_13	297180	298358	-	878.0	385	https://www.orthodb.org/v10?query=7097at5820	26S protease regulatory subunit 10B, putative
7102at5820	Complete	Chromosome_6	297940	301193	+	523.0	432	https://www.orthodb.org/v10?query=7102at5820	MYND finger protein, putative
7103at5820	Complete	Chromosome_9	630656	632203	+	709.5	416	https://www.orthodb.org/v10?query=7103at5820	Major facilitator superfamily-related transporter, putative
7104at5820	Complete	Chromosome_14	870999	874757	+	747.5	1211	https://www.orthodb.org/v10?query=7104at5820	PowCR01_130035200
7111at5820	Complete	Chromosome_11	997925	999546	-	630.8	391	https://www.orthodb.org/v10?query=7111at5820	Mitochondrial import inner membrane translocase subunit TIM44, putative
7112at5820	Fragmented	Chromosome_5	278774	279470	-	85.3	108	https://www.orthodb.org/v10?query=7112at5820	Histone deacetylase
7114at5820	Complete	Chromosome_12	202947	204833	+	521.3	513	https://www.orthodb.org/v10?query=7114at5820	PowCR01_130011000
7115at5820	Complete	Chromosome_9	320813	323341	-	512.8	827	https://www.orthodb.org/v10?query=7115at5820	Zinc finger, CCCH-type
7116at5820	Complete	Chromosome_9	406524	409664	-	551.9	735	https://www.orthodb.org/v10?query=7116at5820	PowCR01_070011200
7125at5820	Complete	Chromosome_14	509688	511175	-	767.1	377	https://www.orthodb.org/v10?query=7125at5820	Deoxyhypusine synthase
7132at5820	Complete	Chromosome_8	929144	930854	+	739.1	418	https://www.orthodb.org/v10?query=7132at5820	PowCR01_050015400
7133at5820	Complete	Chromosome_9	399204	400724	-	708.9	426	https://www.orthodb.org/v10?query=7133at5820	Putative tRNA (cytidine(32)/guanosine(34)-2'-O)-methyltransferase
7135at5820	Complete	Chromosome_2	763493	764929	-	717.8	408	https://www.orthodb.org/v10?query=7135at5820	Pre-mRNA-processing protein 45, putative
7136at5820	Complete	Chromosome_13	1506964	1508973	+	673.1	595	https://www.orthodb.org/v10?query=7136at5820	Zinc finger, C2HC5-type
7137at5820	Complete	Chromosome_9	1340067	1341992	-	526.4	472	https://www.orthodb.org/v10?query=7137at5820	Histidine--tRNA ligase, putative
7138at5820	Complete	Chromosome_14	1292887	1295085	-	490.1	677	https://www.orthodb.org/v10?query=7138at5820	MYND-like zinc finger, mRNA-binding
7144at5820	Complete	Chromosome_14	2083230	2084661	+	679.3	358	https://www.orthodb.org/v10?query=7144at5820	Acetyl-CoA acetyltransferase, putative
7145at5820	Complete	Chromosome_13	750315	751514	+	606.9	312	https://www.orthodb.org/v10?query=7145at5820	Glycerol-3-phosphate 1-O-acyltransferase, putative
7150at5820	Complete	Chromosome_14	1656433	1659372	+	719.0	413	https://www.orthodb.org/v10?query=7150at5820	PowCR01_120011000
7151at5820	Complete	Chromosome_14	1693139	1695191	-	694.2	414	https://www.orthodb.org/v10?query=7151at5820	PowCR01_120068000
7153at5820	Complete	Chromosome_13	2027075	2028637	-	685.8	444	https://www.orthodb.org/v10?query=7153at5820	Transcription factor with AP2 domain(S)
7160at5820	Complete	Chromosome_10	500209	502217	+	601.5	378	https://www.orthodb.org/v10?query=7160at5820	Zinc finger protein, putative
7165at5820	Complete	Chromosome_8	618845	620227	-	571.7	378	https://www.orthodb.org/v10?query=7165at5820	Sporozoite surface protein 3, putative
7166at5820	Complete	Chromosome_11	624369	625733	+	771.0	394	https://www.orthodb.org/v10?query=7166at5820	Folate transporter 2, putative
7174at5820	Complete	Chromosome_9	418210	419894	-	592.1	394	https://www.orthodb.org/v10?query=7174at5820	GDP-fucose protein O-fucosyltransferase
7179at5820	Complete	Chromosome_10	1206301	1207401	+	603.5	323	https://www.orthodb.org/v10?query=7179at5820	Adenosine deaminase
7181at5820	Complete	Chromosome_6	482827	483906	-	564.0	300	https://www.orthodb.org/v10?query=7181at5820	PowCR01_110039600
7182at5820	Complete	Chromosome_13	632574	634506	+	698.2	347	https://www.orthodb.org/v10?query=7182at5820	General transcription factor IIH subunit
7185at5820	Complete	Chromosome_11	835891	837465	-	753.3	478	https://www.orthodb.org/v10?query=7185at5820	Serine/threonine protein kinase
7191at5820	Complete	Chromosome_6	222738	224280	+	634.0	300	https://www.orthodb.org/v10?query=7191at5820	Serine/threonine protein kinase
7192at5820	Complete	Chromosome_6	1199855	1200994	-	666.7	324	https://www.orthodb.org/v10?query=7192at5820	DNAJ domain protein
7193at5820	Complete	Chromosome_8	1052770	1053987	+	641.7	314	https://www.orthodb.org/v10?query=7193at5820	Exonuclease, putative
7196at5820	Complete	Chromosome_4	910186	911967	+	599.2	384	https://www.orthodb.org/v10?query=7196at5820	Holo-
7201at5820	Complete	Chromosome_13	1882966	1884945	-	276.7	178	https://www.orthodb.org/v10?query=7201at5820	WD40-repeat-containing domain
7211at5820	Complete	Chromosome_9	1311439	1313721	+	609.9	623	https://www.orthodb.org/v10?query=7211at5820	mRNA processing protein, putative
7216at5820	Complete	Chromosome_7	684742	686690	-	597.8	362	https://www.orthodb.org/v10?query=7216at5820	Calcium-dependent protein kinase 3, putative
7217at5820	Complete	Chromosome_10	1103466	1105229	-	690.7	438	https://www.orthodb.org/v10?query=7217at5820	PowCR01_060014100
7220at5820	Complete	Chromosome_8	922207	923928	+	451.0	371	https://www.orthodb.org/v10?query=7220at5820	PowCR01_050015600
7226at5820	Complete	Chromosome_7	699238	700905	+	746.7	528	https://www.orthodb.org/v10?query=7226at5820	Zinc transporter, putative
7227at5820	Complete	Chromosome_11	1676257	1677768	-	616.8	412	https://www.orthodb.org/v10?query=7227at5820	Inner membrane complex protein 1b, putative
7229at5820	Complete	Chromosome_4	817399	818685	+	713.1	386	https://www.orthodb.org/v10?query=7229at5820	Eukaryotic translation initiation factor 3 subunit M
7232at5820	Complete	Chromosome_11	431908	433644	-	517.3	812	https://www.orthodb.org/v10?query=7232at5820	ES2 protein, putative
7233at5820	Complete	Chromosome_4	510379	512544	+	508.5	352	https://www.orthodb.org/v10?query=7233at5820	PowCR01_030014300
7234at5820	Complete	Chromosome_10	1245882	1247675	-	699.0	396	https://www.orthodb.org/v10?query=7234at5820	Probable tRNA N6-adenosine threonylcarbamoyltransferase
7240at5820	Complete	Chromosome_1	260660	261808	-	636.8	325	https://www.orthodb.org/v10?query=7240at5820	V-type proton ATPase subunit C
7241at5820	Complete	Chromosome_6	105502	106638	+	605.9	304	https://www.orthodb.org/v10?query=7241at5820	Geranylgeranyl transferase type-2 subunit beta
7247at5820	Complete	Chromosome_13	2727427	2729154	-	565.1	490	https://www.orthodb.org/v10?query=7247at5820	Mitochondrial carrier protein, putative
7258at5820	Complete	Chromosome_12	932916	934277	+	511.4	360	https://www.orthodb.org/v10?query=7258at5820	Nucleus export protein BRR6, putative
7279at5820	Complete	Chromosome_12	526661	527776	+	1277.2	538	https://www.orthodb.org/v10?query=7279at5820	Ubiquitin
7281at5820	Complete	Chromosome_13	1095555	1098463	-	756.4	415	https://www.orthodb.org/v10?query=7281at5820	Translation initiation factor eIF-2B subunit gamma
7284at5820	Complete	Chromosome_14	1600983	1601999	-	673.3	301	https://www.orthodb.org/v10?query=7284at5820	Ubiquinol-cytochrome c reductase iron-sulfur subunit, putative
7291at5820	Complete	Chromosome_14	353265	355140	-	561.9	456	https://www.orthodb.org/v10?query=7291at5820	WD40/YVTN repeat-like-containing domain superfamily
7293at5820	Complete	Chromosome_10	496333	497572	-	783.2	356	https://www.orthodb.org/v10?query=7293at5820	WD40/YVTN repeat-like-containing domain superfamily
7297at5820	Complete	Chromosome_11	228290	230965	-	460.8	386	https://www.orthodb.org/v10?query=7297at5820	WD40/YVTN repeat-like-containing domain superfamily
7311at5820	Complete	Chromosome_2	492621	494302	+	891.7	412	https://www.orthodb.org/v10?query=7311at5820	Eukaryotic peptide chain release factor subunit 1
7313at5820	Complete	Chromosome_7	935496	936896	+	652.8	414	https://www.orthodb.org/v10?query=7313at5820	Secreted ookinete protein, putative
7319at5820	Complete	Chromosome_5	127066	128676	-	633.2	449	https://www.orthodb.org/v10?query=7319at5820	4-diphosphocytidyl-2-C-methyl-D-erythritol kinase, putative
7327at5820	Complete	Chromosome_13	2619027	2620563	+	681.5	350	https://www.orthodb.org/v10?query=7327at5820	Aminomethyltransferase
7332at5820	Complete	Chromosome_8	1039909	1041210	-	539.4	371	https://www.orthodb.org/v10?query=7332at5820	Lipoyl(Octanoyl) transferase
7340at5820	Complete	Chromosome_4	616916	618358	-	508.9	219	https://www.orthodb.org/v10?query=7340at5820	26S proteasome AAA-ATPase subunit RPT3, putative
7351at5820	Complete	Chromosome_10	117241	118530	+	350.1	316	https://www.orthodb.org/v10?query=7351at5820	PowCR01_080007500
7355at5820	Complete	Chromosome_8	1229901	1232131	-	723.5	406	https://www.orthodb.org/v10?query=7355at5820	Folate transporter 1, putative
7357at5820	Complete	Chromosome_14	1871777	1874377	+	559.9	509	https://www.orthodb.org/v10?query=7357at5820	RNA-binding domain superfamily
7358at5820	Complete	Chromosome_12	2106385	2108292	-	622.9	473	https://www.orthodb.org/v10?query=7358at5820	Aminoacyl-tRNA synthetase, class Ic
7359at5820	Complete	Chromosome_8	658632	661850	-	947.8	599	https://www.orthodb.org/v10?query=7359at5820	PowCR01_140028500
7360at5820	Complete	Chromosome_6	1075017	1076132	+	644.1	314	https://www.orthodb.org/v10?query=7360at5820	PowCR01_110024800
7373at5820	Complete	Chromosome_14	885210	887653	+	595.6	611	https://www.orthodb.org/v10?query=7373at5820	PowCR01_130034800
7376at5820	Complete	Chromosome_14	863625	866804	-	645.4	358	https://www.orthodb.org/v10?query=7376at5820	Mannose-1-phosphate guanyltransferase, putative
7379at5820	Complete	Chromosome_13	1876018	1877361	-	604.9	364	https://www.orthodb.org/v10?query=7379at5820	6-cysteine protein
7380at5820	Complete	Chromosome_12	443679	444983	+	552.0	334	https://www.orthodb.org/v10?query=7380at5820	Porphobilinogen deaminase
7383at5820	Complete	Chromosome_12	301131	302825	-	777.0	506	https://www.orthodb.org/v10?query=7383at5820	Translation initiation factor 5
7385at5820	Complete	Chromosome_11	260866	263327	+	419.6	466	https://www.orthodb.org/v10?query=7385at5820	PowCR01_090008200
7393at5820	Complete	Chromosome_5	1057650	1059050	+	569.2	367	https://www.orthodb.org/v10?query=7393at5820	G-protein coupled receptor, putative
7394at5820	Complete	Chromosome_14	2363577	2365366	+	659.2	479	https://www.orthodb.org/v10?query=7394at5820	PowCR01_120051900
7400at5820	Complete	Chromosome_10	365739	367145	-	848.1	424	https://www.orthodb.org/v10?query=7400at5820	Nop domain
7401at5820	Complete	Chromosome_9	822664	824589	+	826.8	485	https://www.orthodb.org/v10?query=7401at5820	Elongation of fatty acids protein
7405at5820	Complete	Chromosome_6	704037	705167	-	683.2	296	https://www.orthodb.org/v10?query=7405at5820	Mitochondrial import receptor subunit TOM40, putative
7407at5820	Complete	Chromosome_5	683707	685855	+	665.6	366	https://www.orthodb.org/v10?query=7407at5820	Major facilitator superfamily
7408at5820	Complete	Chromosome_12	480592	482802	+	603.8	388	https://www.orthodb.org/v10?query=7408at5820	Mannosyltransferase
7409at5820	Complete	Chromosome_6	691771	693318	-	490.6	432	https://www.orthodb.org/v10?query=7409at5820	Ras GTPAse, putative
7412at5820	Complete	Chromosome_14	437223	439462	+	646.7	534	https://www.orthodb.org/v10?query=7412at5820	Ribosome maturation protein SBDS, putative
7414at5820	Complete	Chromosome_2	198355	199569	-	642.9	361	https://www.orthodb.org/v10?query=7414at5820	Aspartate aminotransferase
7416at5820	Complete	Chromosome_14	1700673	1702046	+	577.8	409	https://www.orthodb.org/v10?query=7416at5820	Metalloprotease, putative
7417at5820	Complete	Chromosome_12	2041295	2043211	-	599.5	322	https://www.orthodb.org/v10?query=7417at5820	rRNA adenine N(6)-methyltransferase
7422at5820	Complete	Chromosome_12	1253975	1255480	-	619.2	372	https://www.orthodb.org/v10?query=7422at5820	WD40-repeat-containing domain
7425at5820	Complete	Chromosome_12	1256689	1258100	+	209.3	144	https://www.orthodb.org/v10?query=7425at5820	Sun-family protein, putative
7429at5820	Complete	Chromosome_13	1550951	1553102	-	482.4	341	https://www.orthodb.org/v10?query=7429at5820	SprT-like
7431at5820	Complete	Chromosome_3	667005	668387	+	693.7	405	https://www.orthodb.org/v10?query=7431at5820	Kinetochore protein NUF2, putative
7435at5820	Complete	Chromosome_5	1166522	1168009	-	627.0	415	https://www.orthodb.org/v10?query=7435at5820	PowCR01_100008600
7440at5820	Complete	Chromosome_13	1878877	1880191	-	450.5	343	https://www.orthodb.org/v10?query=7440at5820	6-cysteine protein
7441at5820	Complete	Chromosome_12	1411609	1413103	-	535.3	311	https://www.orthodb.org/v10?query=7441at5820	PowCR01_140054000
7442at5820	Complete	Chromosome_2	543804	545894	-	479.8	430	https://www.orthodb.org/v10?query=7442at5820	Tetratricopeptide repeat
7459at5820	Complete	Chromosome_6	1183895	1185613	+	426.1	465	https://www.orthodb.org/v10?query=7459at5820	PowCR01_110022800
7464at5820	Complete	Chromosome_7	403221	406313	+	669.1	355	https://www.orthodb.org/v10?query=7464at5820	Chloroquine resistance transporter
7466at5820	Complete	Chromosome_14	2387785	2389491	+	529.3	408	https://www.orthodb.org/v10?query=7466at5820	Cysteine peptidase, cysteine active site
7478at5820	Complete	Chromosome_6	1056051	1058123	+	552.7	354	https://www.orthodb.org/v10?query=7478at5820	Putative oxidoreductase, short-chain dehydrogenase family, putative
7487at5820	Complete	Chromosome_11	652578	653972	+	625.3	377	https://www.orthodb.org/v10?query=7487at5820	Peptidase C12, ubiquitin carboxyl-terminal hydrolase
7489at5820	Complete	Chromosome_8	600527	602246	-	631.3	409	https://www.orthodb.org/v10?query=7489at5820	PowCR01_140030000
7490at5820	Complete	Chromosome_8	888128	890470	-	401.2	430	https://www.orthodb.org/v10?query=7490at5820	PowCR01_050016300
7492at5820	Complete	Chromosome_14	3055717	3057819	-	852.3	557	https://www.orthodb.org/v10?query=7492at5820	Splicing factor 3A subunit 1, putative
7495at5820	Complete	Chromosome_10	518673	522251	-	638.5	638	https://www.orthodb.org/v10?query=7495at5820	PowCR01_080019800
7500at5820	Complete	Chromosome_9	404311	406281	+	532.3	329	https://www.orthodb.org/v10?query=7500at5820	Transporter, putative
7502at5820	Complete	Chromosome_3	761695	765438	-	627.0	454	https://www.orthodb.org/v10?query=7502at5820	PowCR01_080028100
7506at5820	Complete	Chromosome_8	881589	884386	+	591.8	315	https://www.orthodb.org/v10?query=7506at5820	PowCR01_050016500
7509at5820	Complete	Chromosome_13	978964	980217	+	698.9	367	https://www.orthodb.org/v10?query=7509at5820	PowCR01_120034500
7510at5820	Complete	Chromosome_14	2902133	2903533	+	665.9	381	https://www.orthodb.org/v10?query=7510at5820	RNA 3'-terminal phosphate cyclase
7514at5820	Complete	Chromosome_14	2972977	2974050	+	543.0	305	https://www.orthodb.org/v10?query=7514at5820	Dihydroorotase
7516at5820	Complete	Chromosome_2	640399	642690	+	453.5	435	https://www.orthodb.org/v10?query=7516at5820	PowCR01_040010600
7518at5820	Complete	Chromosome_11	1128773	1130809	+	725.6	358	https://www.orthodb.org/v10?query=7518at5820	26S proteasome regulatory subunit RPN7, putative
7525at5820	Complete	Chromosome_13	1134072	1138039	-	835.6	875	https://www.orthodb.org/v10?query=7525at5820	PowCR01_120030900
7530at5820	Complete	Chromosome_12	1831637	1832948	-	604.4	306	https://www.orthodb.org/v10?query=7530at5820	WD40/YVTN repeat-like-containing domain superfamily
7533at5820	Complete	Chromosome_14	1310040	1311830	+	628.3	364	https://www.orthodb.org/v10?query=7533at5820	Chromatin assembly factor 1 P55 subunit, putative
7537at5820	Complete	Chromosome_13	2184036	2185946	+	335.9	555	https://www.orthodb.org/v10?query=7537at5820	PowCR01_110018700
7544at5820	Complete	Chromosome_11	1522361	1524345	-	785.8	447	https://www.orthodb.org/v10?query=7544at5820	Beta-catenin-like protein 1
7545at5820	Complete	Chromosome_5	1081560	1083815	-	502.5	399	https://www.orthodb.org/v10?query=7545at5820	ADP-ribosylation factor GTPase-activating protein, putative
7546at5820	Complete	Chromosome_11	529492	530559	+	662.0	322	https://www.orthodb.org/v10?query=7546at5820	Lactoylglutathione lyase
7550at5820	Complete	Chromosome_12	403349	404620	+	498.0	328	https://www.orthodb.org/v10?query=7550at5820	PowCR01_130015200
7552at5820	Complete	Chromosome_2	769760	771037	+	559.5	356	https://www.orthodb.org/v10?query=7552at5820	PowCR01_040007000
7554at5820	Complete	Chromosome_8	1257718	1259040	-	625.0	379	https://www.orthodb.org/v10?query=7554at5820	Prolyl 4-hydroxylase subunit alpha, putative
7557at5820	Complete	Chromosome_13	2332198	2334766	-	615.8	329	https://www.orthodb.org/v10?query=7557at5820	GTP binding domain
7562at5820	Complete	Chromosome_13	2080763	2083148	+	577.7	392	https://www.orthodb.org/v10?query=7562at5820	WD40-repeat-containing domain
7572at5820	Complete	Chromosome_8	676390	677451	+	616.0	312	https://www.orthodb.org/v10?query=7572at5820	GDP-mannose 4,6-dehydratase
7573at5820	Complete	Chromosome_14	2048008	2050079	+	696.8	326	https://www.orthodb.org/v10?query=7573at5820	Protein kinase
7582at5820	Complete	Chromosome_8	1164754	1167201	+	570.4	605	https://www.orthodb.org/v10?query=7582at5820	PowCR01_050009500
7587at5820	Complete	Chromosome_8	1037102	1038607	-	431.9	421	https://www.orthodb.org/v10?query=7587at5820	Inner membrane complex protein 1i, putative
7599at5820	Complete	Chromosome_12	1771998	1773257	-	235.8	363	https://www.orthodb.org/v10?query=7599at5820	PowCR01_140060400
7605at5820	Complete	Chromosome_5	525025	527214	+	634.7	493	https://www.orthodb.org/v10?query=7605at5820	A0A077TMR5_PLACH
7608at5820	Complete	Chromosome_8	208450	210287	+	593.9	332	https://www.orthodb.org/v10?query=7608at5820	WD40-repeat-containing domain
7611at5820	Complete	Chromosome_4	195542	196741	+	604.7	346	https://www.orthodb.org/v10?query=7611at5820	Ubiquitin specific protease, putative
7619at5820	Complete	Chromosome_8	772567	773733	+	567.8	347	https://www.orthodb.org/v10?query=7619at5820	Ubiquitin-activating enzyme E1 C
7628at5820	Complete	Chromosome_9	410328	413840	-	529.8	754	https://www.orthodb.org/v10?query=7628at5820	Erythrocyte membrane protein pfemp3
7632at5820	Complete	Chromosome_7	1047714	1049361	-	601.3	381	https://www.orthodb.org/v10?query=7632at5820	Kelch protein, putative
7633at5820	Missing
7644at5820	Complete	Chromosome_14	2301461	2302843	-	533.3	385	https://www.orthodb.org/v10?query=7644at5820	Pyridoxal phosphate-dependent transferase
7654at5820	Complete	Chromosome_9	883517	885591	-	719.8	458	https://www.orthodb.org/v10?query=7654at5820	PowCR01_070023800
7661at5820	Complete	Chromosome_4	691133	692515	-	477.5	348	https://www.orthodb.org/v10?query=7661at5820	A0A1J1GLI4_PLAGA
7684at5820	Complete	Chromosome_13	660020	661261	-	538.7	392	https://www.orthodb.org/v10?query=7684at5820	Transcription factor MYB1
7686at5820	Complete	Chromosome_10	1027130	1029366	-	583.6	350	https://www.orthodb.org/v10?query=7686at5820	RAP protein, putative
7687at5820	Complete	Chromosome_5	444259	445575	+	513.1	403	https://www.orthodb.org/v10?query=7687at5820	arabinogalactan protein
7693at5820	Complete	Chromosome_13	1329490	1331055	+	567.5	414	https://www.orthodb.org/v10?query=7693at5820	PowCR01_120026800
7700at5820	Complete	Chromosome_11	549865	551148	+	411.2	285	https://www.orthodb.org/v10?query=7700at5820	PowCR01_090016000
7702at5820	Complete	Chromosome_13	1871921	1873705	+	564.1	496	https://www.orthodb.org/v10?query=7702at5820	PowCR01_120012500
7706at5820	Complete	Chromosome_14	193218	194264	-	715.2	318	https://www.orthodb.org/v10?query=7706at5820	Ribonucleotide reductase small subunit
7709at5820	Complete	Chromosome_11	1296800	1298195	+	523.4	341	https://www.orthodb.org/v10?query=7709at5820	PowCR01_090034800
7714at5820	Complete	Chromosome_14	640364	641515	+	647.8	295	https://www.orthodb.org/v10?query=7714at5820	rRNA adenine N(6)-methyltransferase
7718at5820	Complete	Chromosome_6	1285057	1287027	+	497.8	510	https://www.orthodb.org/v10?query=7718at5820	Bifunctional methylenetetrahydrofolate dehydrogenase/cyclohydrolase, putative
7723at5820	Complete	Chromosome_7	944022	945230	+	633.5	346	https://www.orthodb.org/v10?query=7723at5820	Protein pelota homolog
7728at5820	Complete	Chromosome_10	1230563	1231912	-	615.4	352	https://www.orthodb.org/v10?query=7728at5820	PowCR01_060018000
7730at5820	Complete	Chromosome_13	735537	738064	+	579.7	502	https://www.orthodb.org/v10?query=7730at5820	PowCR01_140020200
7732at5820	Complete	Chromosome_6	627695	630316	-	656.7	693	https://www.orthodb.org/v10?query=7732at5820	GPI-anchored wall transfer protein 1, putative
7737at5820	Complete	Chromosome_14	2655493	2657964	-	729.2	433	https://www.orthodb.org/v10?query=7737at5820	PowCR01_120044800
7741at5820	Complete	Chromosome_10	343735	344898	-	708.8	385	https://www.orthodb.org/v10?query=7741at5820	Endonuclease, putative
7744at5820	Complete	Chromosome_13	636811	639376	+	585.1	302	https://www.orthodb.org/v10?query=7744at5820	Serine/threonine protein kinase
7750at5820	Complete	Chromosome_11	1067196	1070215	+	486.8	347	https://www.orthodb.org/v10?query=7750at5820	Protein disulfide isomerase, putative
7753at5820	Complete	Chromosome_7	712468	714963	+	477.1	553	https://www.orthodb.org/v10?query=7753at5820	PowCR01_030015800
7756at5820	Complete	Chromosome_9	1361934	1363844	+	648.6	295	https://www.orthodb.org/v10?query=7756at5820	Protein kinase domain
7763at5820	Complete	Chromosome_10	1282407	1284056	-	559.3	368	https://www.orthodb.org/v10?query=7763at5820	PowCR01_060019700
7764at5820	Complete	Chromosome_11	379246	380634	+	576.7	415	https://www.orthodb.org/v10?query=7764at5820	PowCR01_090010900
7767at5820	Complete	Chromosome_5	1036228	1038339	+	609.2	636	https://www.orthodb.org/v10?query=7767at5820	Zinc finger, CCCH-type
7774at5820	Complete	Chromosome_13	2606399	2608049	-	518.8	302	https://www.orthodb.org/v10?query=7774at5820	Ferrochelatase
7782at5820	Complete	Chromosome_12	1601517	1602695	-	565.3	334	https://www.orthodb.org/v10?query=7782at5820	Sphingomyelin phosphodiesterase, putative
7791at5820	Complete	Chromosome_7	831551	832921	-	483.4	331	https://www.orthodb.org/v10?query=7791at5820	PowCR01_030018300
7792at5820	Complete	Chromosome_9	855515	857282	+	484.8	364	https://www.orthodb.org/v10?query=7792at5820	U4/U6 snRNA-associated-splicing factor, putative
7798at5820	Complete	Chromosome_4	238362	239498	-	361.4	250	https://www.orthodb.org/v10?query=7798at5820	6-cysteine protein
7803at5820	Complete	Chromosome_12	738359	740254	-	589.4	293	https://www.orthodb.org/v10?query=7803at5820	Secreted ookinete protein, putative
7810at5820	Complete	Chromosome_12	700530	702207	+	545.7	329	https://www.orthodb.org/v10?query=7810at5820	PPPDE peptidase domain-containing protein, putative
7812at5820	Complete	Chromosome_11	766758	768456	+	663.9	486	https://www.orthodb.org/v10?query=7812at5820	RNA splicing protein MRS2, mitochondrial
7815at5820	Complete	Chromosome_7	320247	322277	+	449.0	532	https://www.orthodb.org/v10?query=7815at5820	PowCR01_010009300
7825at5820	Complete	Chromosome_3	191247	192590	-	585.8	345	https://www.orthodb.org/v10?query=7825at5820	Dihydrolipoamide acetyltransferase component of pyruvate dehydrogenase complex
7827at5820	Complete	Chromosome_11	202329	204257	+	599.8	414	https://www.orthodb.org/v10?query=7827at5820	Radial spoke head protein, putative
7832at5820	Complete	Chromosome_7	1230588	1231958	+	511.9	368	https://www.orthodb.org/v10?query=7832at5820	PowCR01_020016200
7836at5820	Complete	Chromosome_14	854096	855962	-	475.8	376	https://www.orthodb.org/v10?query=7836at5820	Pantothenate kinase, putative
7846at5820	Complete	Chromosome_14	351027	352046	-	622.0	302	https://www.orthodb.org/v10?query=7846at5820	tRNA-dihydrouridine synthase
7849at5820	Complete	Chromosome_5	294670	295902	-	684.4	354	https://www.orthodb.org/v10?query=7849at5820	60S ribosomal protein L4
7852at5820	Complete	Chromosome_9	800702	802132	+	564.9	380	https://www.orthodb.org/v10?query=7852at5820	Dolichyl-diphosphooligosaccharide--protein glycosyltransferase 48 kDa subunit
7853at5820	Complete	Chromosome_7	863454	864812	-	593.5	356	https://www.orthodb.org/v10?query=7853at5820	PowCR01_030019400
7856at5820	Complete	Chromosome_9	742496	743683	-	745.8	366	https://www.orthodb.org/v10?query=7856at5820	Acid phosphatase
7858at5820	Complete	Chromosome_11	1113995	1115473	+	590.7	403	https://www.orthodb.org/v10?query=7858at5820	GPI-anchor transamidase
7859at5820	Complete	Chromosome_12	1138607	1140298	+	475.5	459	https://www.orthodb.org/v10?query=7859at5820	RNA pseudouridylate synthase, putative
7861at5820	Complete	Chromosome_4	1058996	1060547	+	626.0	297	https://www.orthodb.org/v10?query=7861at5820	Glideosome associated protein with multiple membrane spans 2, putative
7863at5820	Complete	Chromosome_10	1244214	1245392	+	663.6	351	https://www.orthodb.org/v10?query=7863at5820	26S proteasome regulatory subunit RPN9, putative
7865at5820	Complete	Chromosome_12	1829659	1831053	+	470.7	264	https://www.orthodb.org/v10?query=7865at5820	Ubiquitin-conjugating enzyme E2, putative
7870at5820	Complete	Chromosome_8	593651	595411	-	522.5	462	https://www.orthodb.org/v10?query=7870at5820	PowCR01_140030200
7873at5820	Complete	Chromosome_14	1233979	1237124	-	802.9	818	https://www.orthodb.org/v10?query=7873at5820	PowCR01_130025500
7874at5820	Complete	Chromosome_7	732072	733495	-	561.4	266	https://www.orthodb.org/v10?query=7874at5820	Eukaryotic translation initiation factor 3 subunit I
7878at5820	Complete	Chromosome_11	1104218	1106504	-	628.8	348	https://www.orthodb.org/v10?query=7878at5820	Geranylgeranyl pyrophosphate synthase, putative
7896at5820	Complete	Chromosome_9	786155	788208	+	634.4	329	https://www.orthodb.org/v10?query=7896at5820	DnaJ domain
7901at5820	Complete	Chromosome_12	1952567	1954620	+	540.8	413	https://www.orthodb.org/v10?query=7901at5820	GPI mannosyltransferase 2
7917at5820	Complete	Chromosome_4	743764	745636	-	740.9	462	https://www.orthodb.org/v10?query=7917at5820	Pumilio homology domain
7927at5820	Complete	Chromosome_14	1541361	1542648	-	688.1	341	https://www.orthodb.org/v10?query=7927at5820	Translocation protein sec62
7934at5820	Complete	Chromosome_8	1160166	1161707	-	397.0	240	https://www.orthodb.org/v10?query=7934at5820	WD40-repeat-containing domain
7935at5820	Complete	Chromosome_10	633681	635282	+	568.1	299	https://www.orthodb.org/v10?query=7935at5820	Ribonucleotide reductase small subunit
7939at5820	Complete	Chromosome_13	1826410	1827645	+	401.9	299	https://www.orthodb.org/v10?query=7939at5820	Inner membrane complex protein
7940at5820	Complete	Chromosome_14	1205087	1206412	+	654.4	358	https://www.orthodb.org/v10?query=7940at5820	Arp2/3 complex 34 kDa subunit
7942at5820	Complete	Chromosome_11	207439	209722	+	589.3	338	https://www.orthodb.org/v10?query=7942at5820	Metabolite/drug transporter, putative
7949at5820	Complete	Chromosome_4	321018	322541	+	559.4	397	https://www.orthodb.org/v10?query=7949at5820	PowCR01_030008900
7950at5820	Complete	Chromosome_14	1669982	1671649	-	577.5	443	https://www.orthodb.org/v10?query=7950at5820	Cytoplasmic tRNA 2-thiolation protein 2, putative
7954at5820	Complete	Chromosome_13	427459	429642	-	844.7	599	https://www.orthodb.org/v10?query=7954at5820	U4/U6 small nuclear ribonucleoprotein PRP3, putative
7955at5820	Complete	Chromosome_2	209585	210832	-	533.3	354	https://www.orthodb.org/v10?query=7955at5820	3'-5' exonuclease
7958at5820	Complete	Chromosome_14	190996	192720	+	661.8	478	https://www.orthodb.org/v10?query=7958at5820	COBW domain-containing protein 1, putative
7959at5820	Complete	Chromosome_8	199183	202917	-	583.7	937	https://www.orthodb.org/v10?query=7959at5820	Small-subunit processome, Utp14
7964at5820	Complete	Chromosome_14	659538	660899	+	648.1	397	https://www.orthodb.org/v10?query=7964at5820	PowCR01_130040200
7965at5820	Complete	Chromosome_6	669859	671628	+	427.1	268	https://www.orthodb.org/v10?query=7965at5820	Pyridoxal kinase
7976at5820	Complete	Chromosome_14	1150477	1153386	-	443.8	294	https://www.orthodb.org/v10?query=7976at5820	CPW-WPC family protein
7988at5820	Complete	Chromosome_11	1268454	1269452	+	668.0	295	https://www.orthodb.org/v10?query=7988at5820	Ribosomal protein L2
7992at5820	Complete	Chromosome_11	542332	544764	-	626.6	327	https://www.orthodb.org/v10?query=7992at5820	Rab-GTPase-TBC domain
7993at5820	Complete	Chromosome_12	1534521	1535878	-	542.3	316	https://www.orthodb.org/v10?query=7993at5820	PowCR01_140056800
7995at5820	Complete	Chromosome_11	714119	716286	-	561.4	331	https://www.orthodb.org/v10?query=7995at5820	WD40/YVTN repeat-like-containing domain superfamily
7996at5820	Complete	Chromosome_13	624784	626007	+	659.0	393	https://www.orthodb.org/v10?query=7996at5820	Lipoate-protein ligase 1
7997at5820	Complete	Chromosome_13	647988	650353	-	638.5	339	https://www.orthodb.org/v10?query=7997at5820	Zinc finger (CCCH type) protein, putative
8002at5820	Complete	Chromosome_6	139192	140514	+	722.4	369	https://www.orthodb.org/v10?query=8002at5820	Cation/H+ antiporter
8003at5820	Complete	Chromosome_1	140664	142218	-	672.5	406	https://www.orthodb.org/v10?query=8003at5820	Nucleoside transporter 4
8004at5820	Complete	Chromosome_6	1276328	1277821	+	666.5	389	https://www.orthodb.org/v10?query=8004at5820	WD40-repeat-containing domain
8006at5820	Complete	Chromosome_4	841195	842901	+	575.3	413	https://www.orthodb.org/v10?query=8006at5820	RNA-binding protein NOB1, putative
8014at5820	Complete	Chromosome_4	668580	669716	-	669.3	329	https://www.orthodb.org/v10?query=8014at5820	ATPase ASNA1 homolog
8023at5820	Complete	Chromosome_9	475670	476965	+	624.3	360	https://www.orthodb.org/v10?query=8023at5820	PowCR01_070012600
8026at5820	Complete	Chromosome_5	1180427	1182037	-	566.0	451	https://www.orthodb.org/v10?query=8026at5820	Nucleolar preribosomal GTPase, putative
8027at5820	Complete	Chromosome_12	1568604	1570565	+	655.9	402	https://www.orthodb.org/v10?query=8027at5820	WD40-repeat-containing domain
8029at5820	Complete	Chromosome_6	623025	624320	-	617.6	303	https://www.orthodb.org/v10?query=8029at5820	Enoyl-acyl carrier reductase, putative
8037at5820	Complete	Chromosome_12	1778153	1779404	+	608.9	294	https://www.orthodb.org/v10?query=8037at5820	Replication factor C subunit 4, putative
8039at5820	Complete	Chromosome_11	437173	438219	-	657.4	323	https://www.orthodb.org/v10?query=8039at5820	Replication factor C subunit 5, putative
8041at5820	Complete	Chromosome_14	1844043	1845137	-	676.7	324	https://www.orthodb.org/v10?query=8041at5820	Fructose-bisphosphate aldolase
8042at5820	Complete	Chromosome_13	2409350	2410465	-	298.4	285	https://www.orthodb.org/v10?query=8042at5820	PowCR01_110014100
8044at5820	Complete	Chromosome_14	1902918	1904162	-	703.0	324	https://www.orthodb.org/v10?query=8044at5820	Pyruvate dehydrogenase E1 component subunit beta
8046at5820	Complete	Chromosome_13	1261347	1262942	-	456.0	402	https://www.orthodb.org/v10?query=8046at5820	EF-hand domain
8047at5820	Complete	Chromosome_13	1127438	1128760	-	479.9	410	https://www.orthodb.org/v10?query=8047at5820	Syntaxin, Qa-SNARE family, putative
8053at5820	Complete	Chromosome_8	1005835	1006806	+	521.6	273	https://www.orthodb.org/v10?query=8053at5820	WD40-repeat-containing domain
8057at5820	Complete	Chromosome_6	304637	306035	+	621.4	345	https://www.orthodb.org/v10?query=8057at5820	Uroporphyrinogen decarboxylase
8060at5820	Complete	Chromosome_6	523659	525104	-	604.9	304	https://www.orthodb.org/v10?query=8060at5820	Cytoplasmic tRNA 2-thiolation protein 1
8061at5820	Complete	Chromosome_7	970494	971876	-	462.9	334	https://www.orthodb.org/v10?query=8061at5820	A0A2P9D2B1_9APIC
8069at5820	Complete	Chromosome_1	417920	419603	+	664.6	311	https://www.orthodb.org/v10?query=8069at5820	Transcription initiation factor TFIIB
8079at5820	Complete	Chromosome_14	2559097	2560343	+	567.3	286	https://www.orthodb.org/v10?query=8079at5820	Glyceraldehyde-3-phosphate dehydrogenase
8085at5820	Complete	Chromosome_8	399593	401359	-	513.5	393	https://www.orthodb.org/v10?query=8085at5820	26S proteasome regulatory subunit RPN10, putative
8091at5820	Complete	Chromosome_11	365092	366096	+	560.0	237	https://www.orthodb.org/v10?query=8091at5820	Casein kinase 2, alpha subunit, putative
8093at5820	Complete	Chromosome_9	1357410	1359258	+	516.5	400	https://www.orthodb.org/v10?query=8093at5820	UBX domain, putative
8096at5820	Complete	Chromosome_14	1502647	1504857	+	748.8	562	https://www.orthodb.org/v10?query=8096at5820	N-acetyltransferase, putative
8100at5820	Complete	Chromosome_11	654761	660416	+	801.5	1456	https://www.orthodb.org/v10?query=8100at5820	PowCR01_090018600
8101at5820	Complete	Chromosome_12	116477	117439	-	640.1	291	https://www.orthodb.org/v10?query=8101at5820	Mitochondrial phosphate carrier protein, putative
8103at5820	Complete	Chromosome_9	732950	734023	+	628.6	324	https://www.orthodb.org/v10?query=8103at5820	GPN-loop GTPase
8108at5820	Complete	Chromosome_9	369872	371553	-	554.7	318	https://www.orthodb.org/v10?query=8108at5820	p1 nuclease, putative
8130at5820	Complete	Chromosome_14	1105202	1106513	-	672.1	333	https://www.orthodb.org/v10?query=8130at5820	Winged helix-like DNA-binding domain superfamily
8131at5820	Complete	Chromosome_4	369884	371266	+	623.6	331	https://www.orthodb.org/v10?query=8131at5820	Mitochondrial carrier protein, putative
8136at5820	Complete	Chromosome_14	910226	912148	+	544.8	421	https://www.orthodb.org/v10?query=8136at5820	PowCR01_130034000
8144at5820	Complete	Chromosome_14	1712628	1714064	-	659.5	363	https://www.orthodb.org/v10?query=8144at5820	Methionine-tRNA ligase
8151at5820	Complete	Chromosome_5	1013455	1014549	-	806.5	355	https://www.orthodb.org/v10?query=8151at5820	Developmentally-regulated GTP-binding protein 1
8152at5820	Complete	Chromosome_12	1085386	1087260	+	595.0	331	https://www.orthodb.org/v10?query=8152at5820	Ataxin-3, putative
8153at5820	Complete	Chromosome_14	1849174	1850391	-	566.5	377	https://www.orthodb.org/v10?query=8153at5820	PowCR01_120064500
8155at5820	Complete	Chromosome_5	718427	719854	-	479.6	401	https://www.orthodb.org/v10?query=8155at5820	A0A077XJB3_PLABA
8156at5820	Complete	Chromosome_14	2550691	2552428	+	819.3	453	https://www.orthodb.org/v10?query=8156at5820	Putative membrane protein
8163at5820	Complete	Chromosome_4	240913	242346	-	559.9	439	https://www.orthodb.org/v10?query=8163at5820	6-cysteine protein
8167at5820	Complete	Chromosome_2	541810	543803	+	453.1	283	https://www.orthodb.org/v10?query=8167at5820	Serine/threonine protein kinase
8168at5820	Complete	Chromosome_12	647215	650545	+	664.9	333	https://www.orthodb.org/v10?query=8168at5820	Glycerol-3-phosphate dehydrogenase
8180at5820	Complete	Chromosome_2	738859	739848	+	604.9	295	https://www.orthodb.org/v10?query=8180at5820	Replication factor C subunit 2/4
8185at5820	Complete	Chromosome_8	402594	404137	+	702.3	330	https://www.orthodb.org/v10?query=8185at5820	Tyrosine--tRNA ligase
8190at5820	Complete	Chromosome_13	1889855	1891120	-	646.4	341	https://www.orthodb.org/v10?query=8190at5820	Nucleoside transporter 1
8193at5820	Complete	Chromosome_14	205558	208999	+	828.4	846	https://www.orthodb.org/v10?query=8193at5820	RNA-binding domain superfamily
8200at5820	Complete	Chromosome_13	1897985	1899361	-	684.7	334	https://www.orthodb.org/v10?query=8200at5820	DNA/RNA-binding protein Alba 4, putative
8201at5820	Complete	Chromosome_12	1977864	1978934	+	632.7	335	https://www.orthodb.org/v10?query=8201at5820	Pre-mRNA-splicing factor
8205at5820	Complete	Chromosome_1	182824	184221	-	468.7	394	https://www.orthodb.org/v10?query=8205at5820	StAR-related lipid transfer protein
8207at5820	Complete	Chromosome_8	330650	332674	+	481.6	524	https://www.orthodb.org/v10?query=8207at5820	PowCR01_010017100
8214at5820	Complete	Chromosome_14	2336651	2339152	-	525.0	342	https://www.orthodb.org/v10?query=8214at5820	Signal peptide peptidase
8216at5820	Complete	Chromosome_8	1103767	1105104	+	430.6	360	https://www.orthodb.org/v10?query=8216at5820	PowCR01_050010500
8219at5820	Complete	Chromosome_9	977871	979964	-	503.8	611	https://www.orthodb.org/v10?query=8219at5820	PowCR01_070026200
8223at5820	Complete	Chromosome_14	2838915	2839988	-	552.3	310	https://www.orthodb.org/v10?query=8223at5820	Calcineurin-like phosphoesterase
8232at5820	Complete	Chromosome_9	1292119	1293642	-	533.5	322	https://www.orthodb.org/v10?query=8232at5820	Peptide release factor
8242at5820	Complete	Chromosome_10	1200896	1202398	-	621.9	443	https://www.orthodb.org/v10?query=8242at5820	CDC50/LEM3 family
8245at5820	Complete	Chromosome_6	335109	337367	-	432.4	275	https://www.orthodb.org/v10?query=8245at5820	WD40-repeat-containing domain
8255at5820	Complete	Chromosome_7	695602	696903	-	580.7	316	https://www.orthodb.org/v10?query=8255at5820	Drug/metabolite exporter, drug/metabolite transporter
8273at5820	Complete	Chromosome_11	1554156	1555504	-	527.5	330	https://www.orthodb.org/v10?query=8273at5820	VPS9 domain
8279at5820	Complete	Chromosome_9	608363	610074	-	666.3	374	https://www.orthodb.org/v10?query=8279at5820	Phospholipid or glycerol acyltransferase, putative
8284at5820	Complete	Chromosome_4	459709	461433	+	671.8	434	https://www.orthodb.org/v10?query=8284at5820	Zinc finger protein, putative
8290at5820	Complete	Chromosome_11	470540	471604	+	615.9	326	https://www.orthodb.org/v10?query=8290at5820	Ubiquinone biosynthesis protein COQ4 homolog, mitochondrial
8292at5820	Complete	Chromosome_1	172863	174587	+	531.3	469	https://www.orthodb.org/v10?query=8292at5820	Parasite-infected erythrocyte surface protein
8300at5820	Complete	Chromosome_14	1750211	1751416	-	385.2	298	https://www.orthodb.org/v10?query=8300at5820	PowCR01_120066700
8301at5820	Complete	Chromosome_7	972657	974268	+	570.2	308	https://www.orthodb.org/v10?query=8301at5820	PowCR01_030022400
8306at5820	Complete	Chromosome_12	863809	865182	+	510.2	357	https://www.orthodb.org/v10?query=8306at5820	WD40-repeat-containing domain
8314at5820	Complete	Chromosome_11	1195990	1198308	-	596.7	519	https://www.orthodb.org/v10?query=8314at5820	Serpentine receptor, putative
8326at5820	Complete	Chromosome_14	575495	576881	+	699.0	291	https://www.orthodb.org/v10?query=8326at5820	Serine/threonine-protein phosphatase
8328at5820	Complete	Chromosome_8	378023	379442	+	450.7	333	https://www.orthodb.org/v10?query=8328at5820	PowCR01_010016000
8334at5820	Complete	Chromosome_5	177409	178551	+	679.9	303	https://www.orthodb.org/v10?query=8334at5820	Transketolase, C-terminal domain
8340at5820	Complete	Chromosome_6	912408	913709	-	585.7	396	https://www.orthodb.org/v10?query=8340at5820	RNA methyltransferase, putative
8346at5820	Complete	Chromosome_11	1813418	1814569	+	377.0	308	https://www.orthodb.org/v10?query=8346at5820	Bicoid-interacting protein BIN3, putative
8360at5820	Complete	Chromosome_6	1015867	1018440	+	525.3	388	https://www.orthodb.org/v10?query=8360at5820	Growth arrest-specific protein 8
8365at5820	Complete	Chromosome_6	1011431	1014568	-	470.6	444	https://www.orthodb.org/v10?query=8365at5820	PowCR01_110026900
8367at5820	Complete	Chromosome_11	367605	368816	+	553.8	286	https://www.orthodb.org/v10?query=8367at5820	Succinate--CoA ligase
8369at5820	Complete	Chromosome_3	105915	107108	-	561.4	325	https://www.orthodb.org/v10?query=8369at5820	A0A081IBU0_PLAVN
8372at5820	Complete	Chromosome_12	1529823	1531346	-	523.5	317	https://www.orthodb.org/v10?query=8372at5820	S-adenosyl-L-methionine-dependent methyltransferase
8378at5820	Complete	Chromosome_12	703894	704949	+	472.1	279	https://www.orthodb.org/v10?query=8378at5820	Thrombospondin type-1 (TSP1) repeat
8379at5820	Complete	Chromosome_13	1796273	1797705	+	648.7	323	https://www.orthodb.org/v10?query=8379at5820	Aspartate carbamoyltransferase
8388at5820	Complete	Chromosome_11	1717545	1718690	+	538.8	295	https://www.orthodb.org/v10?query=8388at5820	Alpha/beta hydrolase, putative
8395at5820	Complete	Chromosome_5	104255	105733	+	463.4	427	https://www.orthodb.org/v10?query=8395at5820	Protein Mpv17, putative
8396at5820	Complete	Chromosome_8	727661	729724	+	578.2	435	https://www.orthodb.org/v10?query=8396at5820	PowCR01_050020600
8403at5820	Complete	Chromosome_12	357917	359332	-	381.8	292	https://www.orthodb.org/v10?query=8403at5820	PowCR01_130014400
8409at5820	Complete	Chromosome_14	551861	553231	+	601.6	315	https://www.orthodb.org/v10?query=8409at5820	DnaJ domain
8411at5820	Complete	Chromosome_7	484837	486033	+	504.6	305	https://www.orthodb.org/v10?query=8411at5820	50S ribosomal protein L1, mitochondrial, putative
8413at5820	Complete	Chromosome_4	849792	852238	+	540.8	385	https://www.orthodb.org/v10?query=8413at5820	PowCR01_050025200
8414at5820	Complete	Chromosome_4	1042563	1044892	+	571.1	349	https://www.orthodb.org/v10?query=8414at5820	Serpentine receptor, putative
8420at5820	Complete	Chromosome_9	284202	286639	-	476.1	259	https://www.orthodb.org/v10?query=8420at5820	Autophagy-related protein 3
8432at5820	Complete	Chromosome_14	2570433	2571715	+	654.7	307	https://www.orthodb.org/v10?query=8432at5820	Replication factor C3, putative
8433at5820	Complete	Chromosome_13	1950911	1954842	+	588.3	376	https://www.orthodb.org/v10?query=8433at5820	Rab-GTPase-TBC domain
8434at5820	Complete	Chromosome_13	1209746	1211771	-	448.9	303	https://www.orthodb.org/v10?query=8434at5820	PowCR01_120029300
8437at5820	Complete	Chromosome_13	1469843	1471449	+	610.1	353	https://www.orthodb.org/v10?query=8437at5820	PowCR01_120022600
[truncated: 1,645 more rows]
